# Supplementary material for: Seminal Plasma Metabolomic Profiling Reveals Key Metabolic Signatures Linked to Spermatogenic Potential in Non-Obstructive Azoospermia with Cryptorchidism
Source: Metabolites. 2026 Feb 23;16(2):147. doi: 10.3390/metabo16020147 (PMC12942501; doi:10.3390/metabo16020147)
Supplement: Supplementary file 1 [file metabolites-16-00147-s001.zip › Table S1.xlsx]

## Sheet: Differential metabolites
Alignment ID	Metabolite name	Rt(min)	Expreiment Mz	Adduct type	Reference m/z	m/z matched	YG1	YG2	YG3	YG4	YG5	YG6	YG7	YG8	YG9	YG10	YG11	YG12	YG14	YG15	YG16	YG17	YG19	YG20	YG21	YG22	YG23	YG24	YG25	YG26	YG27	YG28	YG29	YG30	YG32	YG33	YG34	YG35	YG36	YG37	CONT1	CONT2	CONT3	CONT4	CONT5	CONT6	CONT7	CONT8	CONT9
POS45896	N-[1-[(1-amino-1-oxopropan-2-yl)-methylamino]-3-methyl-1-oxobutan-2-yl]-1-[(2E,4E)-6,7-dihydroxyocta-2,4-dienoyl]-N-methylpyrrolidine-2-carboxamide	10.591	489.262	[M+Na]+	489.268	True	47864.5	43973.7	29018.3	36122.6	29840.7	37830.5	30682.9	53773.3	50493.7	42061.2	47282.8	32412.2	38224.2	41077.6	46507.3	34824.5	46327.3	35071.7	68204.4	29594.8	30181	38673.3	27245	41185.6	39669.1	39884.4	52132.4	41854.9	18350.4	26726.9	15906.3	27470.8	33138.3	22144.7	6945.13	12112.3	9794.43	10408.8	8158.38	8411.63	2773.57	6435.82	7670.49
NEG19624	THPFOS	6.929	426.966	[M-H]-	426.968	True	4025.07	2132.42	3357.82	1037.2	272.45	317.86	217.16	365.89	562.94	627.82	6765.35	5272.96	4541.31	8397.2	11335.6	4554.45	4134.68	6256.22	5790.65	3463.51	2515.71	4157.48	4660.74	3277.43	4311.31	3506.95	3430.33	7036.39	4467.57	5217.87	3252.3	4328.15	4293.73	4500.16	21231.5	23102	16934.3	25903.7	14978.6	26460.7	17738.4	13873.9	22627.7
POS39389	Delpheline	5.161	450.286	[M+H]+	450.285	True	60335.1	236429	26044.7	119774	322178	198177	75367.3	178598	261464	66180.6	107604	112053	195471	248167	535038	121096	181513	86218	84675.6	203134	139490	263835	162364	87972.6	375015	192964	285683	102338	164903	108855	213337	170053	222696	217877	432613	1.34747e+06	943666	1.15741e+06	970684	1.63281e+06	867929	1.5657e+06	1.34733e+06
POS79680	N-(1,2,3-trimethoxy-10-((1-(4-(4-methoxyphenyl)piperazin-1-yl)-4-(methylthio)-1-oxobutan-2-yl)amino)-9-oxo-5,6,7,9-tetrahydrobenzo[a]heptalen-7-yl)acetamide	10.001	691.314	[M+H]+	691.316	True	16199.3	14947.5	13606.9	14109.3	11780.3	14511.4	14570.4	17096.7	19041.8	13492.7	18355.5	13203.4	17632.2	13213.2	15283.6	10559.7	18456.3	9693.26	29689.3	12375.6	10789.9	12381.8	10027.5	12954.2	14209.9	16115	13990.1	16135.9	10038	8865.68	8177.31	7744.97	11924.5	9705.58	3747.7	846.32	1024.19	3613.62	1092.53	1371.67	921.64	1150.81	782.54
NEG8761	Iso-Olomoucine	8.137	297.152	[M-H]-	297.153	True	234460	247837	229747	151531	251125	101295	20294	7122.18	194086	265716	180293	104504	110621	133884	189879	193284	248280	177675	103520	119570	171691	150967	23778.2	152455	150733	132262	134329	240892	127174	138241	27270.3	213354	123998	135140	15755.6	9712.75	6700.72	5819.74	2301.16	5099.12	8527.45	3046.31	5532.02
POS47495	4-((9S)-3,5,14-trihydroxy-10-((E)-((1-hydroxybutan-2-yl)imino)methyl)-13-methylhexadecahydro-1H-cyclopenta[a]phenanthren-17-yl)furan-2(5H)-one	5.54	498.287	[M+Na]+	498.283	True	79895.2	314024	22016	109479	334906	295415	87755.1	231589	364644	70369.2	94981.3	98567.5	260076	260595	665442	131438	192003	79483.6	196826	135509	96528.4	332187	142515	92330.9	442393	221430	277400	90435.2	141818	86474	158261	219803	204791	211167	570699	1.31495e+06	885337	1.17071e+06	1.17859e+06	1.57939e+06	876736	1.69858e+06	1.33025e+06
POS52549	4,4,8,10,14-Pentamethyl-17-(4,5,6-trihydroxy-6-methylheptan-2-yl)-2,5,6,7,9,15-hexahydro-1H-cyclopenta[a]phenanthrene-3,16-dione	7.187	525.302	[M+K]+	525.298	True	5189.91	8846.94	5252.6	6901.28	6174.99	7379.52	5516.94	6640.91	7229.33	6076.47	6444.19	6027.3	6847.54	5671.47	5996.97	4245.43	5415.02	3879.72	9975.14	3759.78	3456.16	5452.24	5087.23	5118.71	4993.28	8012.86	5623.18	6470.38	5429.68	4208.93	2472.46	4840.9	4508.62	3384.51	1093.23	2701.75	2696.17	1289.89	1827.91	3087.29	1154.21	1810.26	4009.14
NEG8269	Testosterone-d3	5.714	287.2	[M-H]-	287.202	True	222549	581826	94702.5	311119	443400	348132	287555	245397	477554	281668	343686	151018	509558	485712	287896	362224	226645	337387	527415	349565	308096	409592	410399	227021	442913	464476	475133	147276	343852	285032	393022	236621	370212	460585	63095.8	86541	86336	68490.6	58756.7	106563	94164.4	102031	84941.7
NEG16652	klymollin R|krempfielin L	7.303	395.243	[M-H]-	395.244	True	33667.8	35954.2	47782.1	24005.8	29319.5	6689.08	17539.7	24581.3	48877.2	49425.6	29699.4	34642.3	20142.3	26898.5	19738.3	18248.4	41859	26199.1	47036	23756.2	20352.9	25574.2	22367.7	16429.3	25387.4	23510.2	19656.6	38343.7	21447.8	25584	21445.9	23262.9	24880.9	17725.9	7348.18	10027.8	11211.1	10738.1	6621.59	3478.35	12556.5	6414.31	8607.42
POS16271	Ecklonialactone A	8.106	291.195	[M+H]+	291.195	True	25303.4	33582.4	27729	36413.6	30037.3	22632.9	33715.8	35275.8	33101.2	41759.4	37188	45906.6	26416.1	32341	30928	26440.6	42041.6	21652.1	41428.4	44722.2	24551.4	22572	30146.3	37296.9	29212.7	33609.8	25486.2	40624.3	38768	24869.7	29084.4	27148.4	23551.5	17398.8	9996.31	17841.4	20398.2	13456.9	12490.4	16766.9	12205.2	12854	18030.1
NEG5374	(4aS,7aS)-methyl 7-(hydroxymethyl)-1-oxo-2,4a,5,7a-tetrahydro-1H-cyclopenta[c]pyridine-4-carboxylate|gardenamide|gardenamide A	7.96	222.077	[M-H]-	222.077	True	2818.5	3787.24	5213.63	5572.35	6965.75	5182.72	7256.62	5591.76	3867.37	7778.76	4230.99	7438.18	4104.55	5025.3	3720.66	4008.64	4203.11	4296.74	2920.96	5406.29	6129.68	7537.45	7489.75	5383.13	4017.19	6603.56	4431.09	5676.13	5426.82	6613.4	4426.84	5509.63	4764.2	3873.65	1488.64	2981.66	4006.72	1960.82	1749.36	1633.71	1820	1845.87	3750.93
NEG19675	Vismiaguianone E	9.645	427.159	[M-H]-	427.155	True	40849.2	52772.4	31134.6	56353.5	30768.3	41354.2	32125.7	52966.6	58737.4	49325	34029.8	6526.14	42227.7	20536	38848.4	15767.5	30020.5	35300.4	45094.9	14811.3	27382.8	21563.8	28480.2	36614.5	26278	46907.7	41533	35878.2	25074	24691.4	25365.6	22364.9	32196.7	13838.4	68852.5	86879.5	76428.7	65892.6	73542.3	85886.2	56660.7	67793.7	68859.4
POS27746	Rabdosin A	5.36	377.187	[M+H]+	377.196	True	183524	243343	74687.9	189121	194175	141724	116973	230272	267560	200518	202857	172175	221153	165900	144775	64172.1	159479	184742	271289	179333	165626	168440	168558	193356	261276	263385	169381	106354	226091	199153	195394	253988	218392	233682	37920.3	101349	58504.9	35089.6	54193.2	71090.3	26048.1	65438.5	56275
NEG4160	(5-Isopropyl-2-methyl-phenyl)-aceton|(5-isopropyl-2-methyl-phenyl)-acetone|Methyl-2-methyl-5-isopropylbenzylketon	5.714	189.128	[M-H]-	189.129	True	95810.8	259321	39070.3	130149	209515	142732	111291	104878	164257	122641	143881	55267.6	236637	212437	119144	140669	93607.4	124422	223111	133951	113835	168219	163747	90497.9	176340	187190	185390	66173.9	148759	105134	156814	97756.1	152799	204595	19442.2	38343.3	32748.1	26649.5	24191.2	48031.3	38980.8	46814.9	33126.9
NEG4745	2,4-Di-tert-butylphenol	14.297	205.159	[M-H]-	205.16	True	1773.04	1388.62	1867.23	1963.67	4034.06	4248.02	2696.3	953.83	2154.74	3172.25	2837.94	1281.31	2952.48	2667.29	4368.84	1869.44	3347.79	2364.89	1606.87	2351.79	2665.03	2814.79	4113.83	3447.97	5341.64	6153.84	2991.03	1669.97	6252.73	3373.64	3094.78	1586.43	2004.99	2877.57	175.39	370.13	406.78	466.58	170.94	357.19	218.71	503.61	63.86
NEG10917	crassifolin B	5.715	331.192	[M-H]-	331.192	True	2.69684e+06	7.2202e+06	1.24095e+06	3.75061e+06	6.10279e+06	3.92548e+06	3.53384e+06	3.1013e+06	5.43812e+06	3.63307e+06	4.11956e+06	1.82687e+06	6.03256e+06	6.08129e+06	3.52212e+06	4.60728e+06	2.86576e+06	4.06069e+06	6.42945e+06	4.10516e+06	3.77343e+06	4.95834e+06	4.92985e+06	2.98843e+06	5.42794e+06	5.69919e+06	5.83018e+06	1.93866e+06	4.49019e+06	3.43415e+06	4.67931e+06	2.92237e+06	4.7471e+06	5.50032e+06	876601	1.34131e+06	1.15409e+06	880717	1.00761e+06	1.55145e+06	1.43442e+06	1.46192e+06	1.3158e+06
POS23496	flexilarin J	7.566	351.214	[M+H]+	351.216	True	1461.22	2517.05	523.14	1250.49	6439.86	4068.42	1726.16	2360.33	2601.51	1926.3	14508.7	2842.56	9085.36	1731.55	3139.91	2393.5	1079.61	12751.5	17108.3	6409.91	11498.1	9664.61	13421.8	5179.05	3328.49	20455.8	7160.71	2178.47	10722	4730.27	8704.64	2283.86	5600.91	5919.97	27159.9	38873	50495.5	40506.3	39077.4	64805.6	20386.6	64894.3	67910.4
POS124	Isopropyl alcohol	7.956	61.0645	[M+H]+	61.0647	True	1320.95	1291.28	422.4	1534.93	610.67	433.14	610.06	1162.89	1768.92	1752.61	592.45	678.65	1437.52	679.13	729.29	574.03	1174.57	358.7	1050.61	725.2	892.43	576.22	325.82	995.21	472.06	863.09	2120.49	856.63	359.63	997.81	907.31	760.9	633.92	708.52	1780.61	4155.79	4872.18	6399.33	2785.01	2930.45	6374.6	1702.11	6763.06
NEG9654	11-hydroxy-8,11,13-abietriene-16,12-olide|crossogumerin D	5.736	313.18	[M-H]-	313.181	True	28476.9	55909.1	11347.2	32630.7	51232.4	42830.9	30463.1	22283.8	47655.2	31934.3	31615	16094.4	56459.2	48932.1	34072.2	37178.3	28780.8	35563.5	54140.7	33747.4	33931.3	40307.4	38686.3	25934.5	45261.5	54904.2	47708.3	16284.2	33864.4	24849.4	41884.8	26420.3	36643.8	47302.1	3346.21	10393.8	10732.8	9816.63	12482.5	11332.5	12180.7	12546	12798.3
POS32954	N-(2-(((1S,9aR)-octahydro-1H-quinolizin-1-yl)methyl)-3-oxo-1,2,3,4-tetrahydrobenzo[4,5]imidazo[1,2-a]pyrazin-8-yl)propionamide	5.136	410.253	[M+H]+	410.255	True	8733.05	10193.6	300.45	8027.24	23604.8	18750.9	12228.4	9104.86	25302	4788	14789.3	7752.36	21856.8	19268.4	36672.7	17760.9	7888.53	4735.58	8857.07	10697.8	3982.7	22717	6054.62	20379.4	42812.5	26053.3	26853.7	2820	9272.04	4461.96	14759.3	6316.97	9019.2	15103.4	201250	172690	43318.1	101868	251896	160973	151582	160224	174050
POS24958	Pachyaximine A	12.629	360.324	[M+H]+	360.326	True	2.47635e+06	1.4504e+06	982087	728315	562650	1.49364e+06	836696	638611	1.01159e+06	594923	901120	1.70464e+06	948186	751953	1.74992e+06	3.13654e+06	2.02969e+06	452088	2.09136e+06	246052	1.73065e+06	860751	753384	1.09216e+06	1.18306e+06	320717	1.51305e+06	3.06731e+06	88588	472137	94067.9	221790	666115	302962	4.30579e+06	6.88773e+06	498621	1.2544e+07	7.04691e+06	7.64149e+06	1.61606e+07	1.3774e+07	1.02797e+07
NEG14378	bendigole D	5.381	373.201	[M-H]-	373.202	True	38069.7	47721.5	31620.8	48760.9	53992.1	40334.9	44306.2	69126.1	50832.4	50365.7	55274.7	37213.2	68440.9	68158.9	32088.4	24677.7	44664.4	54455	64527.2	33859.5	72852.9	46922.4	59235.4	52051.6	56538.5	69868.6	44067.4	34978.1	61406.8	78599.7	82320	79686	58990.8	61887.6	12822.4	22766.3	18460.1	18297.9	11309.9	20868.1	12082.3	15941.7	20273.2
POS23148	Tris(2-chloroisopropyl)phosphate	7.411	348.992	[M+Na]+	348.99	True	443380	441678	335748	504120	392777	261311	339929	544786	511275	629110	468476	370484	224218	386730	415637	306213	436253	380612	510843	344806	340980	388428	369430	439647	456471	473195	503075	495817	417878	421701	402493	545506	411057	435430	171998	297726	404924	215916	179532	253747	177252	225537	302276
POS21679	13-Docosenamide	12.629	338.343	[M+H]+	338.342	True	7.64691e+06	4.92721e+06	3.22958e+06	2.62418e+06	2.05924e+06	5.24196e+06	3.07075e+06	2.26188e+06	3.38364e+06	2.41957e+06	2.85005e+06	5.65424e+06	3.31264e+06	2.61462e+06	6.0102e+06	1.04333e+07	7.5054e+06	1.70075e+06	7.35541e+06	914202	5.70686e+06	3.08164e+06	2.57286e+06	3.65358e+06	3.92989e+06	1.11335e+06	5.5995e+06	1.18837e+07	398004	1.69841e+06	409409	963996	2.26829e+06	1.16017e+06	2.16881e+07	3.41893e+07	2.39279e+06	6.98887e+07	4.01556e+07	4.10531e+07	8.18307e+07	7.63988e+07	5.98462e+07
POS26071	Desmosterol	14.086	367.336	[M+H-H2O]+	367.336	True	166062	103996	74503.2	126817	36070.4	545021	83447.5	210016	112517	84660.6	187281	253053	90198.1	46334	253674	592612	167772	389460	418226	26913.4	1.06783e+06	122352	462167	264017	59763.8	267989	670467	1.37746e+06	6801.4	132405	1782.65	22629.9	61623.7	24586.5	1.05125e+06	3.00572e+06	101329	3.9325e+06	1.90896e+06	1.72288e+06	2.19653e+06	2.33058e+06	2.27741e+06
POS33606	Echimidine N-oxide	7.497	414.214	[M+H]+	414.212	True	391461	495717	228668	317419	475849	349167	320662	556366	299839	679807	609918	488981	289013	362060	432168	289645	419055	353014	644201	370426	201160	322907	325538	437675	459137	448085	440155	583568	364982	318976	219732	434070	361485	291125	138029	201339	291957	161821	135910	201736	263765	182016	264498
POS4977	L-Glutamate methylester	1.299	162.076	[M+H]+	162.076	True	1474.47	2661.65	2657.23	4193.2	3884.73	4822.13	2790.25	4528.77	3632.39	3594.91	3411.49	4197.02	3238.72	2520.87	1503.92	5347	9247.37	2843.58	2304.84	4680.32	1676.35	5803.93	2268.17	1133.47	3142.29	2765.51	2541.25	5264.84	5132.05	6930.22	2410.31	2961.52	2887.74	3936.88	16087.7	10117.9	11081.9	23909.5	12806.4	17994.1	14118.7	11227.1	18063.3
POS6597	O1CC2C3C(C)C1OC2(C)C(O)C3	12.735	185.115	[M+H]+	185.117	True	102494	235245	108964	135046	111117	106627	128300	186035	111539	146973	160528	97135.3	102326	110983	186689	85402.2	161488	160969	270249	159959	158752	95250.3	177540	126118	144935	113160	176309	115252	162556	87383	121066	122142	188485	156365	59559.2	116175	72609.3	72388.8	38741.3	76854.9	65478.7	56322.6	76782.4
NEG12779	3,12-dioxo-23,24-dinor-chola-4,6-dien-22-oic acid|3,12-Dioxo-23,24-dinor-chola-4,6-dien-22-saeure|3,12-dioxo-23,24-dinorchola-4,6-dienoic acid	5.877	355.188	[M-H]-	355.192	True	72925.9	106216	50877.4	92557.2	132211	56331.5	103298	150217	91808.2	96427.6	110030	71244.8	131657	140676	92671.1	84612.1	117477	129898	112761	92598.8	139713	125053	165492	123567	120385	138115	125027	64438.2	90776.8	144466	127283	152280	99753	124327	32505.6	72799.5	36436	27162.1	29514.3	31412.6	44272.9	36406.7	84359.8
NEG12330	SCHEMBL19668625	4.324	349.203	[M-H]-	349.202	True	46817.9	109960	7572.78	47072.8	126329	107302	44164.7	63085.2	94988.1	43121.7	53637.3	76616.2	118351	78935.1	84476.1	111264	40982.6	12673.2	131284	87195.8	29373.8	139022	22393.8	73949.3	98685.2	101401	131612	32948.3	72219.1	16511.2	38689.8	30989	54090.9	83966.4	354414	283719	126940	275092	378039	653897	223303	280641	206941
POS42173	Acetylvardenafil	4.686	467.276	[M+H]+	467.276	True	44510.2	31144.5	9874.26	17919.7	46000.8	61662	41076.1	22636.2	42224.2	13371.6	37395.9	23288.4	50683.4	54576.7	59937.2	30404.2	62148.4	13520	21712.9	29968.5	31128.1	45479.7	25540.3	28451.9	55218.5	34924.4	51187.7	11193.7	111547	23575	44379	15085.5	24367.8	41315.8	377747	174362	58189.9	155225	297906	161362	172811	189111	155135
POS41998	Hoheconsoline	5.44	466.319	[M+H]+	466.316	True	31355.9	51086.5	94560.1	56905.1	145093	63951	103658	70221.4	143026	47236.4	90859.6	67824.4	158575	2.36185e+06	174685	73819.9	68739.1	56406.9	49943.1	174102	70631.2	170111	118818	1.79371e+06	328285	146521	180978	35078.1	237327	111199	139650	37523.1	78638.1	194074	1.14909e+06	1.73869e+06	557562	1.02056e+06	1.74689e+06	1.17427e+06	1.24011e+06	1.35016e+06	1.63919e+06
NEG10913	7|A,15-Dihydroxydehydroabietic acid	4.43	331.19	[M-H]-	331.192	True	51055.2	141978	13585.4	59577.1	132128	91803.9	45501	62514.9	115932	47235.2	82292.7	37472.3	152018	127873	79637.9	68627.9	36590.3	41502.3	116891	54775.4	41661.3	114540	51073.1	59947.7	110244	106014	95555.2	19452.6	63706.8	28467.9	51716.3	40994.7	54882.7	63454.8	21756	12972.4	12222.8	7863.34	10993	26263.7	5448.29	12860.5	11766.5
NEG8276	(1aR,2E,4aR,6S,7S,7aR,9Z,11aS)-1,1a,4a,5,6,7,7a,8,11,11a-decahydro-7-hydroxy-1,1,6,9-tetramethyl-4H-cyclopenta[a]cyclopropa[f] [11]annulen-4-one	5.923	287.205	[M-H]-	287.202	True	6840.1	23439.4	2649.05	8121.68	32597.7	12254.5	10993.5	7639.47	21891.6	23843.2	13163.7	9676.08	28799.8	25856.7	26995.5	33091.5	7698.82	15572.5	36404	22505.2	34920.2	23607.7	21918.3	16967	18995.3	26615.6	19702.5	5454.43	14725.8	6916.15	17707.4	15989.4	18374.6	22157.9	1617.38	1399.33	5042.3	3624.79	1813.34	2756.01	3339.27	4142.94	2003.9
NEG9829	cryptobeilic acid A	5.873	315.198	[M-H]-	315.197	True	76141.1	176379	18796.7	54974.2	106638	91519.8	68617.1	86185.3	133999	65593.8	96724.6	40044.3	148839	143650	100899	78633.3	80348.1	82883.9	124604	75759.9	88730.5	129625	100859	82306.9	201086	152461	95727.7	30156.4	101933	70228.9	96928.9	87364.5	71754.1	105117	21023.3	35202	20440.4	23351.7	23180.6	31481.2	32713.2	25167	29381.6
NEG3250	Pelargonic acid	13.732	157.123	[M-H]-	157.123	True	2999.53	3167.4	2523.5	3934.73	6071.81	2645.57	4015.95	2428.73	2999.62	1424.63	1569.7	1383.3	6654.25	4792.75	3458.08	5981.48	1712.64	3420.39	1358.45	2753.18	2742.94	1294.03	2501.27	2363.52	6297.99	6508.37	3086.34	2679.31	5879.57	4893.41	3287.81	3020.41	5258.67	2214.5	674.77	2164.35	2159.07	902.23	472.83	1019.82	528.82	727.66	948.02
POS32147	Met Val Arg	5.832	405.224	[M+H]+	405.224	True	219212	599475	48224.3	391818	633764	599771	396637	277700	549112	314994	398522	160409	876957	557911	466922	464821	255669	329250	997113	661903	327363	470685	413741	400470	474102	644019	803006	186348	542008	212936	522302	156204	467450	419247	46675.3	96708.7	90595.6	68965.1	70100.7	112461	146918	114492	64631.6
POS13351	O-Methylmalonylcarnitine	1.007	262.129	[M+H]+	262.128	True	39874.7	12174	76942.1	63660.8	58225.7	8225.08	48867.4	33796.9	26709.8	43025.1	49865.1	246448	16975.6	249524	44182.4	156026	114726	65942.2	51276.1	75773.6	56699.8	61561.2	61701.7	47559.5	23629.1	7382.74	22772.9	60374.3	10278.4	43847.2	8878.65	31977.6	12543.8	34595.6	1.24576e+06	524512	297479	1.09871e+06	657546	578159	588065	673629	188501
NEG5841	Delta9-Eremophilansaeure	14.279	233.155	[M-H]-	233.155	True	27035.6	80222.9	48736.3	69656.3	61116.1	39759.1	30382.5	21857.3	34607.7	45887.5	48191	41415.8	89712.9	52951.7	62315.2	21791.2	41312.6	44826.5	21241.2	41459.8	32569	50140.9	75304.6	47963.6	45393.9	71005.5	42636.9	48804.7	99595.1	67968.6	40188.5	60018.8	31036.7	43912.6	5209.82	12116.5	9992.22	4788.74	6338.7	10673.8	7258.92	12847.1	16107.9
POS22834	Macamide B	11.947	346.305	[M+H]+	346.31	True	1114.41	969.31	854.52	701.27	270.12	893.29	922.1	427.29	601.46	365.9	645.57	1832.17	997.68	824.46	1198.41	3066.39	2863.52	439.55	1943.81	165.02	1018.59	170.88	765.02	985.34	801.73	305.4	1411.69	3505.31	24.8	49.65	53.27	53.93	405.71	277.16	4454.28	13884.9	1176.04	20369.5	20604.6	14851.8	27570.4	28789	23571.1
NEG8393	13-phenyltridecanoic Acid	5.876	289.214	[M-H]-	289.217	True	15323.3	42667.7	2809.97	13194.5	26298.6	22122.2	16945.2	21524.2	28008.9	16262.4	21126.4	9106.35	33233.4	36010.8	20901.2	19795.9	15073.6	19410.6	27889.5	15980.7	17557	35489.6	19026	19710.7	52141.3	28300.7	23275.8	6193.05	16365.2	15906.9	16864.2	17928.3	12462.9	26981.2	3076.64	6424.26	5100.41	3186.64	3209.83	3166.93	5269.41	4471.82	6856.13
POS25909	Semiplenamide A	7.773	366.337	[M+H]+	366.337	True	4126.3	1235.93	2004.19	3203.56	810.37	1663.21	7143.21	1508.31	6341.58	7461.76	1151.41	1124.14	4278.24	714.28	3945.09	2997.77	7239.63	3149.31	3639.02	6018.32	3623.54	944.8	3238.93	2069.43	1952.84	1041.74	3659	4188.11	2852.2	4021.78	3330.05	1011.79	2710.24	2050.42	21140.7	21910.2	6292.15	49959.1	25927.8	12833.5	38064	10873.3	12840
POS11854	2-benzyl-4,6-dihydroxybenzoic acid	7.324	245.079	[M+H]+	245.081	True	61794.1	59680.4	56545	86278.4	57231.4	22880.6	44876	82348	92476.3	70410.5	66294.3	61529.8	48705.2	46000.6	57939.5	35433.2	71543.9	51019.9	74185.8	54796.4	43100.6	55511.9	57772.5	57536.9	57348.8	59783.8	70748.9	66785.9	49405.1	55878.1	58537.3	69008.3	69265.8	61224.7	29630.6	43668.8	60055.7	32042.5	25612.8	34788.4	35105	35503.4	46348.6
POS32481	Lys Pro Tyr	5.839	407.242	[M+H]+	407.24	True	394441	947926	45173.8	439039	761653	702103	590499	626556	894220	344645	718279	221718	1.40716e+06	886433	721219	418393	500080	561412	1.10083e+06	626264	668661	685317	666265	731569	1.469e+06	1.04042e+06	765573	221370	633681	342490	321736	319331	447464	745834	167507	175228	71042.3	80245.5	141800	125484	127328	156833	127289
POS44491	4-(2,2-Diphenylethenyl)-1-(1-Oxo-9-(3-Pyridinyl)Nonyl)Piperidine	4.444	481.325	[M+H]+	481.321	True	147524	303712	12263.7	238315	283570	393695	106203	428293	683073	123709	269316	84257.1	520741	205986	366796	82163.2	99541.5	98913.8	402887	62581.8	118256	265865	115737	250278	803083	742826	335728	163594	282021	61454.4	188327	86173.6	130350	228412	1.61543e+06	2.31005e+06	810615	1.21922e+06	1.52534e+06	2.64724e+06	816523	1.76149e+06	3.04525e+06
POS49405	(1S,2R,3R,4R,5R,6S,7S,8R,9R,10R,13R,14R,16S,17S,18R)-6,16,18-Trimethoxy-13-(methoxymethyl)-11-methyl-11-azahexacyclo[7.7.2.12,5.01,10.03,8.013,17]nonadecane-4,5,7,8,14-pentol	5.453	508.261	[M+Na]+	508.252	True	2109.54	3218.61	560.25	8155.7	3680.82	3900.92	4994.38	4985.48	5502.43	1257.15	3675.96	2327.89	4379.08	6070.4	3557.77	5458.41	1487.72	1495.2	5201.81	7882.6	1887.47	7418.34	2028.01	2476.51	7120.27	4043.85	3833.99	1797.05	4974.66	1725.39	4626.2	818.35	3344.16	2732.59	6139.83	13125.6	13072.2	19140.4	15294.5	35143.4	11830.4	18175.5	26679.2
POS44686	1-O-Hexadecyl-sn-glycero-3-phosphocholine	8.667	482.361	[M+H]+	482.36	True	6086.74	6616.85	14270.6	59466.3	2268.19	13782.9	13479.9	63832.6	16643.9	73971.2	27245.7	383.87	17288.9	3484	13258.4	7222.55	7654.52	5368.42	20006.5	2272.82	16732.4	4965.43	57960.6	49631.1	1491.74	4495.31	12029.9	5303.61	2550.76	3177.7	1741.82	1354.14	7608	2145.08	443639	730446	145862	587476	432119	626850	355101	367995	638238
POS15502	(3,5-dimethoxyphenyl)-N-(2-furylmethyl)carboxamide	5.769	284.088	[M+Na]+	284.089	True	353.43	183.02	891.63	230.7	792.5	327.78	142.81	982.51	203.55	407.19	860.38	948.79	593.25	873.85	106.44	430.15	265.66	133.82	119.93	198.92	145.51	2918.86	134.36	446.58	318.72	1000.7	321.47	1717.01	131.64	181.42	221.94	138.34	139.46	568.96	35339.9	28713	7859.13	37340.8	21191.5	15157.2	14566.5	25202.6	3828.92
POS23239	flexibilisin C	5.835	349.241	[M+H]+	349.237	True	57327.6	139375	6802.58	60600.2	115109	68199.5	84373.7	110098	104751	40815.4	85191.4	29534.6	221218	126681	112938	72559.7	50548.5	69287.6	126284	68958.7	76994.3	102814	94454.6	103037	222553	144140	122385	26191.6	72139.7	44505.1	67063.5	49668.2	59288.9	87178.5	11235.8	27006.3	12603.7	11428.7	14301.2	12662.9	18280	8417.71	22617.8
NEG8386	ent-nanolobatolide|nanolobatolide	5.873	289.179	[M-H]-	289.181	True	72900.8	152962	13240.7	46009.8	102661	77918.2	67318.1	89546.4	139457	56489.9	95355.9	38487.5	155692	148304	76787.9	69844.5	72889.7	71913.2	101136	55598.9	84702.1	121847	93771.7	70790.2	185647	131607	91377.2	29939.2	74004.3	58926	68160.8	78213.9	61124.1	110612	16503.8	33242.7	14903.4	17320.4	18839.2	20766.6	28767	22953.2	34662.4
POS56245	LysoPC(0:0/18:0)	9.366	546.354	[M+Na]+	546.353	True	262389	158042	114014	145737	53850.2	267095	6735.4	77288.4	389375	361920	40753.1	14952.1	480029	48390.4	256576	162443	170129	194312	434649	48345.5	262098	90116.9	176773	130623	128861	119611	318580	135074	60957.9	9336.42	33186	11490.8	178904	73306.7	7.51656e+06	4.79375e+06	1.00491e+06	1.41007e+07	7.48694e+06	2.66062e+06	1.07716e+07	9.31567e+06	4.87951e+06
NEG6740	Formic acid, 7-hydroxymethyl-4-isopropyl-1-methyl-bicyclo[3.2.1]oct-6-en-8-ylmethyl ester	12.042	251.165	[M-H]-	251.165	True	7098.22	3966.94	6479.38	4948.56	5010.87	4167.53	5433.87	2170.09	9324.71	7372.34	2607.35	10414.6	11298.4	10242.4	7608.82	3844.98	16205.7	4539.37	2652.81	14883.1	22456.4	9512.78	8925.37	4739.08	4191.65	13607.6	4200.61	7295.97	10614.9	13264.2	6461.81	6144.44	8274.5	5882.62	442.36	1249.35	913.4	296.84	2156.22	3068.43	944.37	1077.1	638.64
NEG28463	Daphnioldhanin I	9.879	508.341	[M-H]-	508.342	True	1201.37	205.65	546.7	137.8	126.81	1668.16	182.77	200.61	1830.71	693.06	281.36	23.45	1051.13	77.9	724.94	1327.22	1331.27	1629.83	5860.64	72.88	3494.95	501.02	1358.21	1432.56	234.75	310.76	1742.46	193.85	40.31	465.58	48.26	25.01	765.69	222.34	23453.7	13121	4872.43	31496.8	30900.8	13814.9	72248.6	104666	13243.9
POS3955	3-Hydroxyadipic acid 3,6-lactone	2.788	145.048	[2M+H]+	145.05	True	8686.67	12333.3	9351.12	28171.4	4655.16	5803.66	5805.04	32864.2	11061.3	10928.5	13323.8	7092.67	6173.84	4706.44	7980.85	15332.7	5070.23	7771.52	18733.5	11465.8	11467	18063.5	7592.21	11114.1	8931.82	21398.6	9457.17	9185.33	8591.9	5883.72	5631.16	4955.8	5120.11	9665.57	45891.1	57110.2	9878.43	74116.1	70464.9	58547.1	45836.9	41386.8	22478.7
POS24128	2-Linoleoyl Glycerol	9.668	355.282	[M+H]+	355.282	True	37615	34763	27214.7	39134.8	44655.5	39336.1	38981.8	53525.1	52572.5	39699.2	39862.7	55447.6	28586.3	46056.6	42476.5	34574.4	34043.4	38143.9	42831.2	28263	22618.5	21926.2	21977.2	33018.7	48889	35078.9	27811.2	40651.8	21899.9	23899.6	15473	41256.1	29534.8	18513.3	16253.1	27301	24675.9	21089.6	16365.9	21099.2	31035.9	16399.3	21606.1
NEG7837	1-(4-Hydroxy-3-methoxyphenyl)-3-decanone	7.873	277.181	[M-H]-	277.181	True	9047.96	9238.9	4545.95	18659.8	4944.33	7662.38	8502.58	10204.5	10170.5	7571.27	12798.7	12142.6	5504.12	6979.84	8409.66	9107.1	10923.9	2496.96	10387.5	2764.06	2804.61	5501.28	3215.06	7706.52	9251.05	11470.6	8065.04	16608.4	1965.03	4128.7	1617.05	2542.82	2118.7	2463.53	2070.97	1027.83	2376.62	3127.27	1379.5	1460.59	1985.6	1420.38	1573.89
NEG6345	Leucyl-Isoleucine	4.422	243.168	[M-H]-	243.171	True	47636.5	50404.6	102201	64460.4	80963.7	89556.7	62600.5	67382.5	112702	92106.6	83667.8	66533.3	97781.3	61698.8	84852.1	50593.5	67421.8	49420.1	67663.1	44363.2	47476.1	114107	51232.9	91531.2	142290	105505	64484.8	63935.8	37217.7	25986.8	33767.7	30802	55381.4	49506.7	19179.6	22467.7	32311.5	12956.4	21148.3	32253.3	15395.8	20018.9	25674.7
NEG17400	Inophyllolide chromanol	9.8	403.154	[M-H]-	403.155	True	63724.6	72636.9	59928.2	80169.8	51299	58747.9	44089	70121.6	85094.1	77027.2	50939	11157.9	67496.5	46383.4	56349.1	36322.3	48310.1	61620.3	67143.5	42181.1	59189	49812.4	53018.4	53496.2	48853.9	66766.6	56554	60572.4	44476.2	40873.3	50040.1	48844.7	54033.6	39656.5	80381.5	83165.9	102351	70321.8	83187.8	69986.8	68411	94153.9	84173.9
POS36525	stemona-amine E	4.791	432.233	[M+H]+	432.238	True	16566	4869.15	3122.05	1862.62	11208.5	66301.3	70863.3	4979.08	4403.26	1129.02	2906.81	33323.1	9432.94	10449.1	21860.1	10125.9	5554.07	3206	2173.67	33664.1	5242.69	8494.29	6368.69	3041.6	14504.5	4459.1	6924.77	1666.99	164630	7785.76	158691	2816.14	21369.9	8508.12	119294	133827	36027.6	112451	257130	140699	99203.7	105785	140533
POS61073	Resorcinol Bis(Diphenyl Phosphate)	10.435	575.106	[M+H]+	575.102	True	8977.14	8593.88	9291.03	12208.6	10542.2	9150.78	9364.68	14557.3	13639.2	17904.8	13898.9	10224.3	14349.5	11412.3	13094.8	11294.6	14578.7	12051.8	16336.2	12285.5	10917.7	13499.5	13276.5	15837.8	13714.8	19688.1	17141.9	14431.4	19934.9	18531.5	19731.7	18149	13417.6	22773.2	4726.67	10614.7	24291.4	7458.77	5100.49	11244.4	6085.32	3358.38	9033.22
NEG7345	Dodecyl sulfate	8.141	265.148	[M-H]-	265.148	True	7.40454e+06	6.82181e+06	9.34139e+06	5.65101e+06	6.2418e+06	3.43723e+06	5.10405e+06	4.8873e+06	5.06872e+06	6972999	7.16008e+06	5.14332e+06	4.09841e+06	6.07184e+06	5.09902e+06	4.58514e+06	7.29247e+06	6.45904e+06	4.00194e+06	4.56333e+06	5.35863e+06	4.58859e+06	1.1307e+07	5.3407e+06	5.09996e+06	5.05627e+06	4.09153e+06	9.79065e+06	3.12652e+06	6.35254e+06	3.46084e+06	5.79984e+06	5.48055e+06	4.2852e+06	5.15362e+06	3.79154e+06	3.22559e+06	3.72228e+06	2.51279e+06	3.82569e+06	3.53653e+06	1.95781e+06	2.56977e+06
POS18241	N-Hexadecanoylpyrrolidine	11.336	310.31	[M+H]+	310.31	True	38437.8	36344.6	16835	16420.2	14547.8	22626.6	19677.9	15707.4	15806	13568.1	19435.3	33282.4	17472.3	19392.8	23698.1	43798.6	34441.4	9870.75	32506.3	9050.23	23848.2	15887.8	11229.2	17606.6	16516.5	6806.95	22590.1	52392	2762.53	10066.9	2949.19	7537.45	11477.8	5506.17	135788	229763	28055.4	451717	202100	147520	360601	239523	212595
POS49007	pyrrospirone B	4.326	506.287	[M+H]+	506.29	True	5.65592e+06	1.53956e+07	127778	1.05964e+07	8.136e+06	1.71369e+07	2.45224e+06	1.41267e+07	1.41949e+07	4.89519e+06	1.06134e+07	3.07375e+06	1.92946e+07	8.87618e+06	1.35152e+07	4.66673e+06	6.14837e+06	930084	2.6315e+07	3.24863e+06	1.71359e+06	1.70915e+07	1.02776e+06	1.2767e+07	1.85907e+07	3.10639e+07	2.55391e+07	3.78104e+06	3.91882e+06	810454	2.43027e+06	1.84847e+06	2336512	3.15017e+06	5.14373e+07	4.58693e+07	3.00039e+07	5.87578e+07	5.82253e+07	1.22688e+08	3.53599e+07	7.75667e+07	6.16821e+07
POS39846	5-O-Methylvisammioside	7.559	453.168	[M+H]+	453.175	True	1.19707e+06	2.03051e+06	461155	1.43475e+06	1.47209e+06	1.36643e+06	1.37075e+06	2.22567e+06	1.62005e+06	2.65595e+06	2.21166e+06	2.39313e+06	1.04542e+06	1.23931e+06	1.41002e+06	1.09004e+06	1.64515e+06	543461	3.54484e+06	488785	355428	1.13905e+06	694098	1.57869e+06	1.97481e+06	1.04515e+06	2.05116e+06	1.94309e+06	465303	515234	432560	686421	515906	361467	290340	436644	533707	307197	254038	400933	208749	320609	554101
NEG11089	NCI60_002340	4.518	333.208	[M-H]-	333.207	True	25263.4	86824.9	4626.99	20574.3	59451.2	50026.8	26968.9	41489.1	66099.6	22001.5	44971.2	19158.7	87053.6	80732.6	45336.3	24513.1	23823	24626.6	43426.9	20988.8	23520	59705.6	26861.6	38372.1	89803.2	57483.3	39789.7	9753.58	27284	17197.5	19681.3	22142.2	23286.9	39628.9	6338.18	11956.9	8280.16	3642.35	6214.74	10883.8	3715.77	5680.48	9255.99
NEG5920	Damsin	5.874	235.133	[M-H]-	235.134	True	379344	958565	94598.7	320491	644028	464138	395812	524292	729725	344735	561940	203758	823014	822481	474077	419443	434782	482422	599624	362572	496063	670399	565553	440417	1.11052e+06	752782	551862	181282	433743	392650	400260	426119	362034	618107	133374	237799	136799	138917	139899	159507	194009	165668	219880
NEG15439	Bortezomib	11.459	383.187	[M-H]-	383.19	True	18525.5	10460.3	9890.84	11593.8	6837.69	14629.9	9524.5	8261.48	7440	10880.4	6915.55	6888.38	4758.72	4912.51	13492.1	14606.6	6990.42	4809.64	13945.3	2322.42	8083.82	4571.13	6180.8	9644.69	4968.06	4027.79	11486.7	17026.2	2380.57	5244.4	2207.96	2540.43	3178.57	1623.57	13054.8	18071.6	5414.81	19055.5	20644.5	20854.2	28977.9	27901.9	16127.7
POS31229	Mitragynine	7.493	399.227	[M+H]+	399.228	True	167916	187152	89171.4	74558.7	155222	164436	135851	83784.7	154509	287250	209508	185205	134633	155150	179816	126990	149536	125981	297961	135464	69976.9	145332	117064	224581	162721	218495	132608	203931	161520	89286	21280.9	113504	140772	106267	34694.6	76503.8	83629.9	46984.6	37617.6	86422.2	85961.4	55906.4	107061
POS26314	Uncarine D	7.402	369.188	[M+H]+	369.181	True	10844.8	12576.2	8473.62	15505.3	9535.24	7783.84	9273.87	9869.89	13201.9	17464.9	10668.7	10881.2	7579.18	9611.39	9686.8	9308.37	11558.1	8942.4	12523.6	10667.4	8121	8696.96	9269.2	10703.8	11103.7	13321.8	11047.8	11140	13131.6	11481	11277.4	13396	9336.15	9886.13	5714.79	8739.65	10805.7	6864.5	4859.71	10859.2	5097.37	5076.95	6723.54
POS13845	Verrucarol	7.27	267.155	[M+H]+	267.159	True	18131	17464.5	24472.7	36764.9	52887.4	11176	9376.23	36359.3	45173.8	41234	48288.7	27697.7	100422	28889.3	65625.6	43093.3	49063.1	21345.4	43009.9	40664.5	33881.9	29691.3	38992.3	57135.3	28572	28608.7	41242.9	50687.5	35494.2	28301.4	19287.8	23260.7	43604.8	22095	15638.9	11938.2	13687.6	15642	16363.9	12446.9	18082	9816.54	15745.7
NEG5948	2-Sterpurene-5,15-diol|5,12-Dihydroxysterpurene	13.817	235.168	[M-H]-	235.17	True	17500.9	21352.1	30589	30227.8	34089.3	14405.7	39004	34002.3	21059.5	54901.6	28006	71209.6	54914	39397.8	42255.1	28956.1	20431.9	25226.6	48596.5	14329.4	17356.8	57512.4	16719.7	49463.4	62287.5	28027.1	24541.7	28326	79757.8	135730	28334.7	32747	29698.3	29693.7	1208.71	2220.76	3930.73	1816.16	3508.72	2868.44	2689.39	4982.63	2511.98
POS32779	spirohexenolide A	5.349	409.196	[M+H]+	409.201	True	834652	979934	253518	717153	322587	523312	428795	955919	1.12901e+06	779394	729856	794196	1.01228e+06	640083	929859	271427	834724	804261	975307	761178	753888	637639	750752	699985	1.00941e+06	994860	659264	434674	833520	721353	843340	1.12705e+06	831750	870609	114801	570734	188543	133092	475907	186425	147863	263236	746038
NEG11091	bicyclo-PGE2	5.874	333.208	[M-H]-	333.207	True	3.59256e+06	8.75269e+06	770206	2.6809e+06	5.31853e+06	4.4826e+06	3.80661e+06	4.60814e+06	6.88736e+06	2.99562e+06	5.07356e+06	1.79622e+06	7.31668e+06	7.63954e+06	4.45769e+06	3.81822e+06	3.97196e+06	3.97587e+06	5.27214e+06	3.0219e+06	4.14209e+06	5.77929e+06	4.81301e+06	4.05008e+06	1.01803e+07	6.99904e+06	4.89324e+06	1.58492e+06	3.83726e+06	3.3962e+06	4.20617e+06	3.50542e+06	3.54078e+06	5.52074e+06	1.33393e+06	2.31221e+06	1.10056e+06	1.11278e+06	1.32388e+06	1.47801e+06	1.91494e+06	1.51166e+06	1.97322e+06
POS24723	7beta,8beta-Epoxyisochiliolide lactone	0.955	359.154	[M+H]+	359.149	True	42339.9	23017.2	56644	43967.6	24996.4	22265.5	51160.7	25889.4	43504.7	56853.7	34064.1	51213.6	28656	40859.1	45591.7	37246	58862.1	24219.7	43021.1	47487.4	23193	27389.4	29602.2	58802	38155.5	18281.8	60816.9	51735.5	72302.8	50513.8	62296.1	47278.8	16039.1	25540	517315	188806	235929	455004	473518	263353	567181	592946	152471
POS14716	Huperzine P	8.094	276.159	[M+H]+	276.159	True	3364.22	5282.63	3643.42	4311.17	4258.91	2840.15	3691.72	3753.5	4052.62	6900.81	5281.23	5712.62	2534.98	4136.54	2495.37	3275.93	4389.67	2997.84	5026.92	5116.51	2980.08	2950.65	2874.48	3975.36	2668.05	4250.27	3806.46	5815.09	4234.42	3228.31	3768.61	3742.35	3613.33	2203.64	2372.02	2895.44	2862.56	1980.19	1805.84	3718.78	2047.98	1217.81	2404.54
POS37287	2-methoxy-6-[(triphenylmethoxy)methyl]-2H-3,4,5,6-tetrahydropyran-3,4,5-triol	7.558	437.193	[M+H]+	437.196	True	1.73271e+06	3.12485e+06	684604	2.32149e+06	2.07386e+06	2.04574e+06	2.04628e+06	3.32745e+06	2.63029e+06	3.70551e+06	3234283	3.7707e+06	1.66763e+06	1.79472e+06	2.10801e+06	1.65281e+06	2.44591e+06	761371	5.70671e+06	733277	530547	1.61501e+06	1.00482e+06	2334562	2.8202e+06	1.71243e+06	2.98776e+06	3.03703e+06	670709	731365	600386	930066	667627	492403	421991	576376	684050	420007	367227	614294	311937	445419	753920
POS90091	PC(16:1(9Z)/18:1(9Z))	9.685	758.571	[M+H]+	758.569	True	147058	147245	96559.9	217139	69743.3	218446	51007.1	37719.2	126091	33537.3	44701.6	20597.5	48306.1	18026	70325.7	30936.2	32484.5	34159.2	46520.2	12943.8	8248.01	14314.1	16128.3	32542.5	35100.8	86496.2	62635.6	91839.6	26014.2	29753.7	21560.5	27282.1	32762.8	26480.8	171779	280588	393443	227142	214864	234277	196504	181650	81284.8
POS34929	-N-(3-methoxybenzyl)octadeca-9,12-dienamide	11.076	422.302	[M+Na]+	422.303	True	95409.7	96367.4	89572.6	112022	90707.8	83851.9	76285.3	113614	119492	117626	103301	106461	110453	110605	99044.1	74194	125698	96626.8	140012	101386	83339.7	109334	91725.4	121166	112736	136976	116480	129806	107424	117716	92743.3	124325	126676	113921	75816	103168	114362	80212.4	73329.1	96032.1	70735.6	66039.2	109325
POS57404	Oboflavanone B	9.962	553.253	[M+H]+	553.256	True	46884.8	51502.3	11349.1	54603.3	31537.1	43344.2	33146.2	62885.9	98412.1	52484.3	42328.4	23399.3	40368.7	25866.9	41520.5	30194.7	41943.3	5717.82	63892.1	4653.56	8487.73	34821.6	4668.19	29724.7	54999.4	64018.4	58192.1	58592.3	4331.72	5609.68	2906.58	2987.31	2868.24	4007.15	6277.86	1265.96	5406.89	6634.05	2661.61	2812.13	2662.09	2207.58	1247.32
POS20171	Sesbanimide A	3.785	328.137	[M+H]+	328.139	True	33642.2	12864.3	53743.7	84096	31799.9	31786.4	28917.1	50555.9	80043.9	77835.2	49958.6	224803	56076.3	31648.5	71789.2	40900.5	68394.4	7857.94	33684.3	145772	17322	9256.29	12781.9	58782.3	88527.4	14957.4	94873.5	199914	70224.2	97478.6	29182.1	40905.5	27593	54688.9	1.98832e+06	784767	491305	1.49673e+06	1.37974e+06	1.3481e+06	1.15499e+06	1.14508e+06	393788
POS74799	Neomycin	10.082	659.289	[M-H+2Na]+	659.283	True	586936	561886	318302	760796	520979	802843	326746	923139	899656	524961	717125	270022	712138	294567	447341	283134	356705	216950	878257	176637	242701	499607	259152	355079	589762	687737	605618	560769	95155.7	112595	91452.5	122442	177851	256989	70053.7	66533.3	107013	113796	54696.9	76178	50668.1	78738.1	98535.5
POS20944	Portentol	7.351	333.164	[M+Na]+	333.167	True	12140.4	10818.3	11595.7	15488.2	13202.4	10819.4	9396.87	18663.9	14479.7	18542.6	11756.6	12218.6	10677.4	10892.7	12342.8	8878.22	13134	11878.9	16017.7	10377.5	9921.83	11881.1	11031	11546.4	9422.5	14193.3	14016.7	13448.5	10584.6	13181.5	10545	17668.3	12132.2	12853.9	6009.12	9174.73	13896	6759.94	7381.87	9898.87	6440.91	6902.5	10530.3
POS43201	Vitamin K1	9.109	473.342	[M+Na]+	473.339	True	44233	43950	34286	47740.1	42628	33173.2	30867	51533.2	42740.3	48200.3	49697.6	49483.8	38616.8	39305.2	41384.5	29627.3	56717.6	36976.7	123398	33665	32579	42143.6	28984.1	42183	38858.6	44466.7	35312	49632.1	24240.8	27586.2	89198.4	35370.6	36295.2	23350	16604.1	28676.5	35782.1	20727.9	18591.1	27334.4	14542.5	17161	27924.9
POS37760	Parsonsine	5.034	440.265	[M+H]+	440.264	True	5881.31	22988.9	736.99	8010.2	39301.3	14986	12835.2	11769.7	22936.9	4118.84	12593.9	88052.2	21968.3	48139.6	23909	37158.2	7464.59	15584.9	12038.9	25190.1	15856.8	34878.2	18306.6	10974.8	39507	29669.8	78831.7	2344.79	23245	9554.12	13446.3	9692.35	16557	30941.7	474495	416960	161926	267821	321547	469662	339741	127306	541566
POS10394	n-isobutyl decanamide	8.985	228.23	[M+H]+	228.232	True	19159.3	23924.3	9153.17	11464.1	11757.2	13831.5	10534.4	12061.4	11136.2	12856.3	10956.3	18187.1	11266.3	19607.5	10372.7	10396.7	19615	7298.52	11295.6	10013.6	5872.69	10433.6	6797.81	8685.89	14604.2	8871.12	11347.6	11922.8	6045.9	7445.83	4595.13	7667.59	14255.4	10873.8	43843.5	56714.4	41678.4	78141.6	42053	44298	108638	38115.4	53320.3
NEG12473	59894-07-4	6.108	351.212	[M-H]-	351.218	True	510440	506452	73907.4	362885	776272	989600	941825	454220	745572	668933	485145	583285	859862	459876	961841	970586	301683	396665	836629	943589	348202	600328	437371	317422	869462	599733	370625	120300	985658	279983	1.66699e+06	341990	601065	990945	4.6806e+06	1.44751e+06	767009	2116330	2.5298e+06	2.73464e+06	2.47018e+06	1.37465e+06	1.17852e+06
POS35056	furanocembrane diester	5.857	423.204	[M+H]+	423.201	True	91279	145545	17569.3	97050.4	130189	85349.4	85782.9	137312	103194	94238	131958	53426.8	174968	137930	69797.4	70940.9	106838	115397	115682	108568	57995.9	112424	125447	122875	161851	163764	113324	57476.8	97985	29600	51070.2	102558	94261.7	145615	44350.8	26816.8	44263.1	32438.3	42815.4	51307.7	53202.4	49542.3	53310.9
POS18742	N-(N-(3-Carboxyoxirane-2-carbonyl)leucyl)isoamylamine	8.834	315.191	[M+H]+	315.193	True	10911.1	12594.3	11396	12259.8	11220.1	11842.4	8952.74	19920.2	24244.8	20809.2	19356.8	14275.4	16898.4	9932.44	11430.2	9055.3	13790.8	12039.7	31673.1	11082.2	9744.36	13538.2	11478.6	12800.6	14594.3	16257.5	16381.9	13883.7	11192.3	10912.9	8694.88	10291.5	11583.1	10183.8	6734.89	8840.7	12957.5	6549.76	6219.11	7719.61	6879.15	8502.34	11246.5
NEG5915	nemoralisins D	6.031	235.131	[M-H]-	235.134	True	49613.9	219868	32366.1	40049.8	97821.9	85651.2	111911	103608	127833	65548.9	143282	30066.9	137035	151943	234859	105124	151057	123964	129061	70891	48268.1	116116	134727	90996.5	219453	116830	83014.1	78572.3	79404.2	51280.1	91218.3	116259	85150.6	101812	29931	62180	10323	12780	59862.2	14450.7	39408.9	29879.3	83556.6
POS14028	4-benzyl-7-hydroxy-1-hydroxymethyl-3,5,6,7-tetrahydro-8h-pyrrolizinium	7.107	269.148	[M+Na]+	269.14	True	100232	90917.5	75712.9	116405	88548.9	62988.4	69611	113091	116437	137153	110549	77756.8	91720.4	85764.5	82738.4	66575.9	95275	85438.4	107495	70585.7	79734.7	83679.2	67495.2	98984.7	95146.1	101927	122447	111113	75148.3	90118.7	72576.6	127940	90400.7	102403	44090.3	66655.4	102986	47533	42223.5	64606.1	40921.2	58644.2	70106.3
POS37285	Ambiguine E isonitrile	7.341	437.193	[M+H]+	437.2	True	152841	241888	126814	358457	155922	94265.1	159259	308605	439733	336602	307859	497450	233475	172511	194550	168583	319535	67261.8	663876	55449.4	71042.5	172890	66170.1	181281	318696	230682	323265	307763	7233.53	6304.8	11117.6	7381.52	4597.37	13849.4	4485.36	6958.59	7705.66	5199.05	4053.11	4625.44	3730.77	4207.09	36161.3
POS18168	Sporovexin C	3.786	310.126	[M+H]+	310.128	True	17268.4	8027.88	26697.8	61048.4	12089.3	22405.1	20322.6	22006.7	34879.4	58542.3	38260.9	144365	6451.69	18215	44794.4	23436.9	40716.7	8213.85	27409.5	85504.4	7486.79	11872.1	14612.5	54894.7	45580.2	18549.8	54823.1	129653	45799.3	56537	19710.4	29039.5	18549.4	34481.4	1.49138e+06	71090.5	290382	1.12422e+06	1.06125e+06	968400	856374	727362	140630
POS2733	4-aminobenzene-1,2-diol	1.657	126.054	[M+H]+	126.055	True	20934.2	16761.8	41353.6	11867.8	15956.2	8094.51	25676.1	17446	26022.9	7208.33	15007.6	42284	15603.6	15058.7	14886.5	25765.5	10963.5	29259.1	18568.6	18583	25309.2	355.67	27835.3	10292.3	25944.5	11164.6	9478.8	16988.8	12006.9	55814.2	12459	13956.4	13244	31048.1	157096	32672.3	49182.2	131970	76546.5	45298.2	40981.8	58162.2	40399.7
POS52395	enantio-PAF C-16	9.153	524.372	[M+H]+	524.37	True	14868.4	3794.77	1782.39	2314.84	114907	558690	3349.95	184781	727588	31581.1	1988.69	826.51	20986.8	3971.27	14448.9	3167.47	8192.63	4390.82	15674.1	2561.82	9402.86	1677	3596.66	14882.1	4364.6	2653.25	9872.03	4041.8	2740.59	1334.86	1026.27	395.1	6024.18	3567.98	1.93933e+06	978446	284166	3.81168e+06	1.8529e+06	519431	3.05046e+06	3.08145e+06	1.22453e+06
POS21165	Palmarumycin JC2	1.042	335.094	[M+H]+	335.091	True	82043.4	232016	84297.9	348469	216978	160567	48806.3	304893	235882	125745	194321	176943	204208	114717	132501	27561.4	77963.9	100124	61725.9	168420	88942.4	81529.3	95104.6	69384	146154	2177.64	84505	182659	211264	206020	99929	197654	291989	118484	30137	70614.7	49935	25411.7	13026.1	66737.2	8921.36	21950	5062.02
POS37433	Protostemotinine	7.341	438.197	[M+Na]+	438.189	True	38861.9	65029.7	32817.3	94244.1	38292.3	19299.3	43239	81791.5	119573	90815.3	78933.2	136090	65064	43745.7	50035.5	39391.6	83432.1	18780.6	171039	16521.6	19732.6	49636.4	18035.4	48431.8	77693.2	59435	88799.1	82200.3	1477.61	2256.28	1955.77	1968.48	1611.13	4111.58	1436.92	1715.09	2050	1447.8	3600.64	817.22	692.91	1122.6	10015
NEG5832	1,10:7,10-Diepoxy-2,11-bisaboladiene|Bisabola-2,11-dien-10-one inner 1,7-acetal	10.611	233.153	[M-H]-	233.155	True	22988	15429.6	28556.3	17965.9	34946.8	37349.2	37258.8	24923.2	28181	17439.9	38236.5	26421.1	33981.7	43303.4	42359.7	34049.1	9271.59	20455.8	14290.3	22829.3	54243.1	45950.2	15226.8	45365.3	18658.3	34569.4	26811.8	30782.5	44263.2	70968.3	27301.3	32679.1	18330.8	20441.4	14411.2	14673	18673.2	5030.39	18615.2	11377.3	15114.6	9381.48	7946.08
POS30580	(-)-2'beta-(3-methyl-1-oxobut-2-enyl)-2'-deoxybruceol	5.72	395.179	[M+H]+	395.185	True	313879	356909	143388	422088	443963	263131	246133	346770	450594	445240	404978	163374	376029	378548	355483	228113	331641	320820	512996	274713	285066	401486	274948	401461	423365	467827	377975	401351	361129	291835	307529	441157	352020	401719	170798	271728	283237	172544	175428	220118	207211	243741	299337
POS39731	Chasmanine	5.534	452.299	[M+H]+	452.301	True	11062.4	124003	216.5	18322.1	183043	110846	34394.4	67940.4	77118.1	12285.4	34009.8	18838.3	110183	52274.2	51921.8	29663.4	10631.1	7966.67	196055	17606.3	20196.1	465423	28140.1	40459.2	90648.9	302007	50374.7	4395.7	112002	12257.3	56756.4	14978.8	22167.6	37071.5	306350	388467	137854	162634	356511	335721	213632	239794	474148
NEG5840	3,7-Bisaboladiene-2,8-dione	13.448	233.155	[M-H]-	233.154	True	20684	53469.2	19964.3	67113.1	107127	14681.6	51736.7	32981.6	28784.2	15452.7	60131.9	19345.1	61669.2	55429.4	19076.2	41754.4	63943.2	18136	20942.5	73368.9	34457.1	45596.3	28923.5	62336.3	64971.1	52939	16244.4	24636.3	43136.5	133193	44312.1	29476.4	56293.1	72048	6210.31	10857.5	13370.1	7271.33	15682.3	7588.49	9517.13	8139.93	11658.7
POS81808	Voacamine	6.692	705.396	[M+H]+	705.401	True	649.43	7047.27	42.42	394.55	18934.9	8700.54	1919.33	2218.33	3774.22	93.97	1493.25	4015.99	9066.05	6473.13	12142.8	11483.5	975.61	1717.3	3880.12	3117.54	1274.29	13061.3	3221.29	2422.74	11354.5	14306.8	16154.9	202.59	4149.52	837.39	2009.93	1845.38	6354.79	6431.35	69828.8	25758.6	13484.1	28081.1	75115.9	85471.5	34455.3	64179.6	45044.4
POS35331	13-alpha-(21)-Epoxyeurycomanone	7.455	425.148	[M+H]+	425.144	True	28009.4	34648.9	30953.6	60039.2	27510.5	33401.9	34396.9	36919.7	40611.6	81777.5	61829.6	38069.9	55991.5	44285.2	43352.6	27095.8	37618	47390.2	73442.5	33834.4	39946.4	74675.2	74854	48131.2	68060.4	42015	46860.2	44942.5	33678.9	25367.2	29649.1	25687.6	48991.2	27265.4	11677.3	17884.9	33042.3	18363.7	12768.3	31366.8	10523.4	21121.3	51809
POS14240	(rel)-1beta-pentyl-1alpha,6alpha-dihydroxy-3,3,5,5-tetramethylcyclohexa-2,4-dione|triumphalone	7.04	271.186	[M+H]+	271.19	True	22154.6	24862	18857.8	36257.6	31054.7	25308.3	20617.3	31451.9	30447.2	42805.8	31776.3	21302.7	30573.1	26964	26580.8	22198.1	30850.9	25268.8	39018.6	23865.5	25893	29287.9	24976.8	26081.8	29247.8	30395.3	35216.7	31685.3	25157.6	28269	24856	34150.1	31103.9	27957.3	16137	25193	31790.3	16867.8	11919.5	21878	5559.63	23053.8	21063.8
NEG12765	Dipegine	10.458	355.156	[M-H]-	355.158	True	41054.5	39499.3	37820.5	42679.1	35411.3	38152.5	36727.2	31066.3	32547.2	27536.4	27995.4	30391.6	23997.4	35264.3	33722.4	33505.1	30992.5	23904.9	33546.1	13342.8	22585.1	25943.6	20806.4	26196.3	24741.6	23197.3	23817.3	40707.7	11615.5	22133.1	11233.7	17301.9	14875.7	10155.5	47993.4	48793.5	33488.7	46112.2	46231.2	51883.7	71872.1	52920.9	39799.9
POS8948	(2S-cis)-5-(Acetyloxy)-5-methyl-2-(1-methylethyl)-cyclohexanone	6.589	213.149	[M+H]+	213.149	True	16313	13565.8	9261.86	15151.4	13003.8	11339	13097.7	12005.1	20066.1	12850.6	17425.9	13335.1	13487	13879	15431.5	11592.7	12868.3	15872	14085.1	15338.8	11399.7	24898.7	10042.6	10445.9	16754.2	15435.4	16110.6	23643	18375.2	16167.3	17202.4	22572.5	19125.8	15571.9	7403.08	16741	13466.3	9522.17	5916.13	9980.04	7357.75	5580.07	11542.1
POS14247	Clathrin B	5.358	271.207	[M+H]+	271.206	True	43434.4	111472	12406.9	59579.1	63281.3	43981.8	33023.2	78869.6	107668	56174.6	56410.9	40690.7	160223	55261.5	49886.7	19253.5	37832.8	134603	87019.2	122786	133142	54572.1	136115	52207.5	131337	97575.1	49195	20808	136420	79447.4	158048	103520	91280.4	113581	10346.4	20195.1	8894.63	7880.2	13204.7	12302.4	4911.89	9612.01	13753.8
POS29002	Vitamin D3	13.26	385.345	[M+H]+	385.346	True	2236.55	566	255.38	726.17	1592.36	3384.04	1696.44	1720.67	2753.84	2555.59	1853.57	948.79	1772.23	483.47	2385.98	1333.98	2515.33	1511.93	7121.88	1109.65	3261.86	1784.3	1367.12	4233.22	947.4	906.55	2971.83	1388.12	133.55	170.92	134.94	126.62	321.84	195.19	2285.18	5494.73	203.55	13357.7	7376.85	2409.02	7683.54	8516.45	6290.37
NEG4788	1-Naphthalenesulfonic acid	4.882	207.012	[M-H]-	207.012	True	7091.29	6505.86	9776.7	14486.4	8523.88	2142.9	2827.97	5503.45	5465.58	9421.58	4443.6	4280.03	3300.92	5424.11	6309.86	4515.79	9164.93	5006.2	3943.24	3966.07	6235.72	3481.71	6397.95	4334.79	3483.76	4319.94	3361.01	6433.68	3005.94	4423.01	4892.11	6176.6	3354.87	3040.62	1513.7	2517.97	4036.52	2313.68	2174.21	1900.36	1959.82	1040.1	1877.6
POS8931	15-Cadalenal	5.721	213.127	[M+H]+	213.128	True	96179.6	223200	15240	149883	243756	153177	116989	152972	237466	130311	148207	98908.8	290203	192897	155720	164039	97456.9	115549	309605	174995	115094	216890	137421	140326	214818	238903	249474	77969.7	128317	73311.6	131539	111403	137261	130854	65423	66057.5	74011.5	57891.6	63137.2	82355.3	54221.1	85725.2	83452.2
POS15006	Multicaulin	5.725	279.173	[M+H]+	279.174	True	295061	654357	54326.1	413352	628936	463051	335740	437337	659622	340076	438522	299592	847015	544107	447043	447975	286934	315700	838051	489954	324287	578717	356415	456696	621039	666145	710938	232767	353682	226924	387140	304695	391073	383796	197944	215826	246903	175862	210706	264565	203242	237772	248784
POS33814	Magnoshinin	7.341	415.211	[M+H]+	415.211	True	34522.4	50939.7	26228.5	71601.6	30280.1	37266.8	44549.9	61454.3	91688.3	70890.3	63815.9	108168	54499.3	31758.7	42511	38419.2	59490.7	12133.5	151062	12179.4	15381.5	39829.8	12273	40284.7	70710.9	53742.2	68595	59736.6	2848.39	1351.1	3431.25	1926.28	1966.12	3369.87	1652.64	3355.79	2135.62	2404.82	1599.17	1159.8	1239.75	1937.21	12558.6
POS15560	Octadecanamide	11.238	284.295	[M+H]+	284.295	True	31188.1	24309.6	19819.2	25129	20037.5	29887.3	25281.5	22014.4	27568.6	23720.7	21480.6	27581.1	25104.1	22211	30412.6	55428.9	40470.2	16986.2	37132.2	11857.4	23915.5	25788.8	19361.4	24200	16235	19416.5	32073.8	58080.8	11294.3	17652.1	8384.16	13903.7	19668	14021.1	117981	212095	26671	457122	214260	183358	651061	261969	235455
NEG7832	Isoleucyl-Phenylalanine	4.657	277.153	[M-H]-	277.155	True	40430	44484.9	67050.2	34714.9	47963	64398.8	58491.2	35647.5	97903.5	94271.4	68631.9	34331.7	63606.5	53435.3	73843.6	47278.2	69393	35181.6	35426.1	14096.6	24940.7	59113.9	34872.1	57080.6	94557.5	60701.3	58330.3	83110.9	30354	23415.3	35010.5	15688	35363.8	23857.6	26826.7	16636.5	18127.8	18137.3	24512.1	25867.7	19634.9	15940.7	15352.9
POS4080	3-(Trimethylsilyl)propionic acid	7.078	147.08	[M+H]+	147.084	True	20926.4	22561.9	23913.3	31861.2	21085.4	16404.2	16124.9	31216.5	27059.1	29306	25406	24326.2	21159.5	19422.2	20748.4	15134.2	21230.5	19002.7	28111.5	17683	17625.6	19310.3	15580.8	21110.1	24505.3	29045.7	26568.6	27599.8	16824.2	17564.3	13947.9	19524.2	26637.2	19207.2	13122.4	21183.2	20097.7	13215.8	11963.7	16183.5	9494.14	15455.4	22858.1
NEG8130	totarol	9.644	283.242	[M-H]-	283.243	True	105731	141919	57412.7	151705	53634.3	107340	65644.6	143983	282746	171488	83126.2	11087.5	129392	40724.4	119224	27308.7	58586.9	79528	185468	28070.3	66094.5	52323	65080.4	87906.7	61096.4	146263	144830	91280.3	72885.8	50078.8	55385.6	53427.7	88511.7	34334.2	235047	227617	270869	253409	234578	466341	156144	188410	140278
POS12044	Sinapic acid	7.154	247.066	[M+Na]+	247.058	True	83235.1	97385.2	13156.2	73856.1	77474.9	134155	102295	33277.5	62052.7	97701.9	58886.9	41746.6	123253	31962	79175.7	75018.9	18322.9	49111.2	150474	89186.6	56477.7	76927.4	62988.2	114515	81489.3	140003	41850.4	20376.6	153897	23866.2	124302	14658.7	71060.3	65715.9	5521	27216.8	75026	12577.8	7212.32	66061.7	12937.6	42528.2	3749.88
POS5156	4-acetyltropolone	8.101	165.055	[M+H]+	165.054	True	6860.97	8111.48	7481.25	11004	8147.84	4788.81	7647.6	7379.07	17962.3	9669.96	9232.05	11114.3	6465.64	9543.01	7818.23	7794.36	13677.7	6553.24	14126.3	12000.1	5613.62	6268.88	8053.24	10854.1	9419.21	10016.7	6399.81	12111.6	11863.8	8454.14	9303.89	8298.35	6512.78	6131.74	2624.3	6002.8	6728.32	2100.75	4475.47	7118.38	3287.73	3217.32	5955.22
NEG12146	jaspiferal G	5.166	347.186	[M-H]-	347.186	True	52367.5	216435	52465	65915.9	111036	73241.4	44750.3	90409.4	151344	62319.9	67784.7	69714.9	115221	114056	101193	95421.4	93386	73236	92811.1	112468	61782.6	106687	77845.1	63907.3	101521	68156.2	120682	56894.9	44998.2	99992.3	70511.7	122564	82426.8	101236	35899.4	37321	24079.1	63134.1	40065.4	59226.4	32843.6	23036.4	50896.6
NEG4342	D-Glucuronic acid	0.794	193.034	[M-H]-	193.035	True	63793.1	59514.7	102755	36736.4	57692.2	73760.5	30608.5	60214.9	18898.4	31027.3	78762	36398.4	34217.5	70601.8	57823.4	67377.1	50164.6	56626.4	43016.8	14144.5	57696.9	66087.3	28160.5	67546.9	78954.6	90236.3	66418.7	40677.6	10825.7	41003.6	24161	46569.9	34160	36146.5	16172	12175.7	9417.06	31037.8	8748.82	10241	17123.6	9990.95	14474.4
POS16836	MF-EA 705beta	5.724	297.186	[M+H]+	297.185	True	1.40612e+06	3.10533e+06	189149	1.95557e+06	2.92615e+06	2.33757e+06	1.66639e+06	1.92944e+06	3.07843e+06	1.49706e+06	1.93895e+06	1.52634e+06	3.9364e+06	2.54441e+06	2.15461e+06	2.14771e+06	1.34743e+06	1.50503e+06	3.99519e+06	2.38937e+06	1.53486e+06	2.83616e+06	1.64825e+06	2.09057e+06	2.88468e+06	3.13955e+06	3.37294e+06	997503	1.65287e+06	1.06691e+06	1.73184e+06	1.42413e+06	1.88205e+06	1.85663e+06	976719	908800	1.02299e+06	849602	974609	1.19508e+06	921328	1.1225e+06	1.18883e+06
POS23508	Chalcolactone	5.999	351.218	[M+H]+	351.217	True	315090	330024	11805.1	91427.2	164277	390749	143229	221844	176998	64660	101462	285384	152590	203306	558533	140618	184220	44193.5	70163.2	137197	62079.6	222312	51812.8	124233	223975	112680	104764	73163.8	80446.4	55419.8	61892.2	197991	74178.2	76326.2	1.03441e+06	1.09149e+06	629105	666398	1.2468e+06	1.26928e+06	824511	1.00899e+06	1.34731e+06
POS30648	26-Hexacosanolide	12.021	395.385	[M+H]+	395.388	True	54.12	422.52	128.13	234.63	152.4	168.39	375.61	277.61	1649.42	1990.37	179.01	379.14	408.73	142.48	399.14	298.08	2355.93	1688.49	308.56	719.84	566.91	87.43	689.44	217.26	993.4	498.54	45.22	1265.56	200.32	23.87	219.28	91.45	55.59	245.93	1008.22	3319.3	2407.01	1186.4	5007.19	3251.01	6974.29	2775.34	5346.58
POS47638	N-{2-[(6,7-dimethoxyisoquinolyl)methyl]-4,5-dimethoxyphenyl}(4-fluorophenyl)ca rboxamide	7.559	499.163	[M+Na]+	499.164	True	20238.3	35800.1	7452.09	30487.5	24866	21592	23627.2	32729.9	33866.9	45445.4	42248.7	51908.3	17405.8	21059.8	22518.4	18167.4	27110.2	7538.27	74960.3	6987.93	5462.22	15467.5	9057.58	23034.7	36989	19132.8	38843.2	35034.3	6291.06	6968.41	5940.11	8684.07	6569.35	4142.8	4338.19	6408.42	7322.8	5183.05	4856.7	6587.32	4284.33	5155.71	8299.69
POS33655	Solasodine	7.73	414.336	[M+H]+	414.337	True	3678.99	1965.74	2717.32	6906.52	2254.53	3472.29	7260.43	5967.99	8382.34	7460.33	3844.57	2944.93	3760.09	2445.83	8431.23	5147.79	6869.96	3984.73	5795.2	9341.02	5061.01	2670.48	4650.56	4757.71	3689.92	3447.53	5678.24	4344.43	3973.05	4493.47	2713.04	2360.07	5187.4	3778.78	55838.9	30524.9	16236.8	94292.4	37416	22389.8	31060	20503	26688.6
POS38379	12-Hydroxy-12-octadecanoylcarnitine	7.707	444.368	[M+NH4]+	444.369	True	5205.37	7099.24	6324.51	4469.77	3705	16112.5	2862.9	7238.35	17731.2	8303.18	1526.74	1750.66	13408.7	1863.58	6671.07	4759.69	5290.67	11108.5	22223.9	2459.24	13404.1	7632.94	9697.47	4457.06	4068.88	7572.26	30363.2	2916.3	3385.44	2104.47	2365.92	1960.28	14254.4	3564.08	34468.8	245100	31454.3	256563	87426.7	116653	70194.6	47393.5	57889.1
POS42784	Isosakuranin	7.047	471.128	[M+Na]+	471.126	True	17420.8	23889.3	5857.92	52689.6	18714.2	15493.8	21896	30805.8	38770.5	40079.4	34445.2	29210.5	17501.3	20347.4	24476.7	12106.2	21276.9	3596.29	40868.7	4642.86	3961.67	10463.4	10424.7	16072.6	20836.2	15660	21930.4	27154.6	1406.07	1184	1323.67	955.52	2522.02	3097.59	1274.22	1344.56	1962.76	901.54	706.28	1166.68	790.94	1488.17	12968.1
NEG8132	Methyl margarate	11.459	283.264	[M-H]-	283.264	True	98198	48957.3	56368.4	57834.9	37312.2	102542	71711.3	50917.6	56228.4	75813.2	43712.5	48529.3	33714.8	34096.9	137754	141446	64638.5	35147.8	124837	18228	65458.3	26474.5	51116.3	76973.9	35388.4	33018.9	105116	176040	17781.4	40317.3	17474.3	21240.6	25102	14639.8	96556.1	149068	34718	176037	212023	193828	296610	274696	106502
POS37289	Deisovalerylblastmycin	7.771	437.195	[M+H]+	437.193	True	1.27165e+06	3.05072e+06	951391	4.04987e+06	2.03301e+06	2.26711e+06	1.96858e+06	3.68982e+06	4.46479e+06	3.54054e+06	3.14055e+06	4.24606e+06	2.6903e+06	1.62369e+06	2.14573e+06	1.7921e+06	2.36734e+06	576933	7.85142e+06	701628	587723	1.68375e+06	461054	1.88043e+06	3167236	2.07309e+06	2.97464e+06	2.49886e+06	131499	113609	160869	78370	45582.6	111934	96582.8	48300.3	116851	57325.1	51271.8	63505.5	46255	53015.9	375509
POS18061	Toddalolactone	7.208	309.133	[M+H]+	309.133	True	73431.9	55415.7	48730.6	76261.4	68144.6	44361.8	47498.7	65957.5	67478.9	88259.7	66316.2	53550.9	64210.1	45385.1	61896.4	40075.6	52646.7	47121.6	71746	56446.7	48801.7	53980.9	50908.4	64400.2	59670.7	65881	70184.6	59400.2	54341.6	48908.8	49837.1	61547.1	51922.8	55742.9	27947.8	46596.5	66687.1	39153.5	29952.9	36766.8	37653.7	34158.7	52248.5
POS17017	Baicalein 5,6-dimethyl ether	1.014	299.086	[M+H]+	299.091	True	638186	444640	602920	392040	375732	158332	500739	244707	149910	724911	328839	722525	125136	453743	353514	196377	688658	371110	94178.5	698925	369416	237301	404135	464312	142885	226773	176810	402645	240517	772620	196773	307632	456972	915830	50540.9	157750	60054.1	121854	144351	397166	155032	83643.4	55671.1
POS16076	Pipataline	5.358	289.216	[M+H]+	289.216	True	99288.6	247099	26285.1	144391	140591	114644	66976.8	211209	218506	96978.6	112533	77184.3	301509	111166	105931	39572.4	80984.6	263021	176227	290309	280889	101047	292757	118156	261806	191990	101096	46309.3	308123	162712	343684	244436	199324	242768	21833.6	40829.4	28069.9	74492.7	32471	37911.5	16407.9	32636.4	37075.1
POS94370	PC(18:1(9Z)/18:1(11Z))	9.833	786.602	[M+H]+	786.601	True	67793.5	78367.3	55038.3	181397	146533	135428	106044	194730	209343	193698	120333	71484	113407	53726.5	56074.8	32710.6	49219.1	30924.4	48275.4	17544.8	34315.1	32063.7	32061.8	44244.7	39284.7	53261.8	39984.6	22129.8	31069	35639.4	47130.3	36980.3	71341.2	57370.8	200311	228063	291303	180254	167834	176849	147073	148448	230717
POS12778	Palmitic amide	10.048	256.265	[M+H]+	256.263	True	101274	89833	58130.3	76000.6	56356.9	77995.1	69415.3	65797.6	86398.6	86235.2	65595.6	73240.4	66356.7	80988.8	77781.2	109863	102952	54686.8	89809.9	43652.7	61196.4	63139.9	49980.5	73419.7	72749.2	64929.8	82370.8	144984	40961	41185.1	31885.4	60644.3	53281.3	48978.8	266058	422136	128620	760360	369382	298722	1.13625e+06	383976	368143
POS27092	1,5-bis(2,5-dimethoxyphenyl)pentane-1,5-dione	5.859	373.167	[M+H]+	373.164	True	82406.8	147687	16630	104943	151852	123101	69791.8	213092	211819	82119.2	138189	69214.9	199145	191662	174468	51451.3	112618	97206.7	165788	50382.8	90839.9	242541	111348	175957	200061	203264	172443	73038.7	69208.3	73939.9	84591.8	52663.7	90910.7	179406	29624.2	67395.1	36415.3	23016.5	41101.9	37430	46378	95249	131956
POS56919	Butenoyl PAF	9.595	550.386	[M+H]+	550.387	True	190769	133046	82465.1	97004.6	33660.3	107130	34671.8	64368.6	108523	249172	47692.8	2122.21	280768	24187.6	110730	33660.2	82479.1	106210	141148	30999.7	109337	46327.2	99879.5	115013	10045.7	519634	685148	35759.7	170703	24672.1	31588.8	33233.3	64870.3	39589.4	2.27285e+06	654772	512561	3.34367e+06	1.91884e+06	281365	2.56269e+06	3.7642e+06	1.56091e+06
NEG5819	Himasecolone	14.059	233.152	[M-H]-	233.155	True	28269.9	61520.3	32769	34754.3	88594.9	45639.1	47018.2	41185	22147	34720.5	35455.7	91426.9	28892	60302.4	43141.4	29466.8	26658.6	64947.6	13407	23173.1	58601.5	40218.9	103254	47278.4	25306.1	33787.1	51839.6	73740.6	131110	109153	28392.1	50111.9	43409.8	30517.9	6392.61	17621.6	16000.1	14035.1	19447.9	17548	15584.8	7362.94	20270.4
POS18973	15-Hydroxydehydroabietic acid	6.118	317.211	[M+H]+	317.211	True	135701	186174	7585.52	181140	257095	499552	269963	174508	311012	222144	166656	153698	365566	148413	312800	315993	73021.4	107440	348538	299028	125584	255898	143702	161646	344653	296564	191550	48891.7	365160	50079.4	343844	71917.1	243909	193280	766776	410091	366652	320113	534085	791276	360637	529719	441758
POS44311	LysoPC(P-16:0/0:0)	8.581	480.342	[M+H]+	480.345	True	113391	126956	35164.3	78481.9	34314.1	125144	73621.4	84474.3	512423	322416	44367.9	10667.9	253281	89979.9	123928	66820.9	100865	64793.6	202473	32469.7	85280.1	65823.3	78543	85382	47791.5	90068	282088	87949.1	39144.8	27593.9	27167.7	24781.3	63893.1	31017.8	382198	668562	176206	678288	637053	499894	623243	590289	508986
POS25078	Cortisone	6.578	361.199	[M+H]+	361.201	True	32898.9	28494.1	6818.49	29272.4	23351.5	35102.9	36227	24001.2	19505.4	43356.8	24572.2	27335.6	39902	15746.4	20082.2	21180.7	7689.56	43691.7	31921.7	36321.3	28754.5	21098.6	36953.4	33623.3	32869.8	42625.8	12772.1	5303.61	106628	16959.8	42275.9	26584.5	42537.9	38755	5928.68	3333.33	22327	5749.58	7632.68	16365.1	3645.24	8235.5	6597.07
POS6604	Ieodomycin D	4.723	185.117	[M+H]+	185.117	True	9330.57	9063.85	30796.3	19377.3	8148.89	8526.74	1981.24	18919.8	21396.4	56661.5	17431.6	11489.7	20283	6872.07	6211.81	8678.27	23584.2	8309.57	27540.6	11431	20970.8	12558.6	14076	19999.7	37299	27286.9	11038.9	21552.1	26145.8	24972.9	25812.1	22272.4	20340	11570.6	2051.18	7125.61	13878.3	5197.99	3284.62	16062.5	3947.96	11070.8	10146.2
POS18470	Combretastatin D1	7.156	313.102	[M+H]+	313.107	True	28974.7	33521.4	4239.02	29226.5	19793.6	50108.7	21588.1	10475	29765.7	38358.1	23077.8	16804.2	39703.5	13777.4	32008.1	29322.5	7305.2	17340.2	49212.3	37544.3	21794.2	30312.2	25126.3	45712.8	25457.1	53947.4	7402.55	9939.42	45139.2	9898.82	39601	3430.48	17897	24373.8	1148.99	12470.2	29727.4	15528.9	1944.29	29837	5221.35	9445.09	1016.51
POS33808	CHEMBL1616521	5.353	415.207	[M+H]+	415.202	True	179903	237827	50633.2	162563	193133	131781	81219.4	242245	156067	110397	156841	210584	136350	132881	182680	43091.8	200831	104177	184507	132597	98401.6	125623	72017.3	149999	244082	228706	124191	114362	145148	132720	122285	284517	181227	123808	17642.5	130260	83066.1	27371.6	76855.5	74583.4	70247.4	92252.7	154995
POS5170	Phenylheptatriyne; 1-Phenylhepta-1,3,5-triyne	5.731	165.07	[M+H]+	165.07	True	138450	212367	25209.7	175250	206657	186398	161050	191784	204556	139651	178331	176424	242167	180790	180400	211626	145476	100565	265932	198672	114851	208356	110969	179439	199463	201029	238273	105566	108552	102952	112763	172962	141095	143620	105426	81629.4	118292	89812.5	103084	130624	83531.9	104116	119436
POS34904	Tatsidine	4.845	422.252	[M+H]+	422.254	True	4754.75	302781	420.63	15957.5	183613	49686.4	60753.2	26153	171802	6134.84	5806.7	7056.65	11218	12993.8	17731.7	58336.7	21423.8	12574.9	8955.76	6182.45	6388.29	187901	22251.8	8043.99	76454.4	219358	19798.1	36525	25476.2	5046.32	16341.3	4752.97	13494.7	15008.8	171530	185156	125804	177300	235394	274486	309869	205268	337317
NEG11395	2, 4-Dimethyl-2-eicosenoic acid	12.551	337.31	[M-H]-	337.311	True	13021.1	2138.19	4784.49	5188.48	564.99	12194.6	4321.55	5094.66	3113.12	10352.1	2587.25	726.82	1762.56	734.84	11274.5	5450.06	3610.43	3894.4	17756.4	725.55	4503.39	1010.89	3988.17	9868.4	3399.73	2022.1	8273.85	12608.9	775.26	2077.02	1116.27	414.47	953.47	275.7	14222.9	13935.5	2273.8	22045.6	39678.6	21505.9	11970.6	54419.4	13336.2
POS25997	1-beta-D-glucopyranosyl-L-tryptophan	3.954	367.147	[M+H]+	367.15	True	25368.6	29442	28081.6	78394.1	53724	19543.3	27006	48116.2	71652.4	83046	38961.9	77979.6	46262.5	31482.3	86971.3	29015.6	62045.6	7193.51	27670.5	23689.7	8731.65	18276.1	6166.31	55887.7	88072.9	16279.2	91220.4	186647	35533.3	44908	13759.6	21931.2	21718	22618.1	1.87226e+06	790002	502311	1.88932e+06	1.64073e+06	64446.5	1.01313e+06	1.27335e+06	256930
NEG13652	Lactone-24-Hydroxytetracosanoic acid	13.773	365.341	[M-H]-	365.343	True	6027.64	730.35	2429.91	1581.03	268.69	5636.93	1169.31	1685.6	3015.18	3276	1195.25	300.11	463.93	45.35	5340.66	2213.83	2646.44	1201.9	8482.9	212.12	2786.22	1059.56	1982.52	3820.16	828.47	827.22	5791.44	5843.23	20.67	727.32	18.21	108.38	498.64	109.69	4823.62	8431.75	394.86	10902	12761.4	7973.54	3489.25	21540	7538.77
POS23178	Achillamide	3.952	349.139	[M+H]+	349.139	True	5787.43	3524.77	833.31	26213.1	13207.7	4734.78	6432.44	21051.1	24240.9	23017.4	13353.8	16526.5	9281.68	5931.73	15503.4	3816.02	14911.1	775.01	7304.27	1566.35	704.86	3668.94	436.67	19935	20044.3	2093.15	22715.9	49772.1	4643.65	2249.6	1204.71	687.03	946.98	2254.39	423016	178756	97850.6	466856	432268	345104	296915	321266	43893.5
NEG18015	Risperidone	11.549	409.202	[M-H]-	409.205	True	5253.29	3674.8	2267.84	2676.06	1065.96	3417.64	1324.57	1678.03	2070.53	3416.11	1060.92	104.33	1423.83	1145.28	3684.02	911.79	1501.33	1498.79	2733.65	192.54	1087.44	571.81	867.6	2770.82	984.66	1202.54	1475.59	2473.21	503.4	764.71	757.53	434.72	276.44	141.31	4330.28	2593.64	1142.86	5016.18	5037.17	3720.12	3797.01	7621.94	1921.59
POS18982	15-deoxy-PGA2	5.356	317.213	[M+H]+	317.211	True	3.64246e+06	7.62254e+06	856848	3.90914e+06	4.22287e+06	3.08212e+06	2.05073e+06	5.89896e+06	7.14362e+06	3.44111e+06	3.36593e+06	3.21904e+06	9.88008e+06	3.88027e+06	4.99025e+06	1.34747e+06	2.93394e+06	8.30991e+06	5.53064e+06	8.86048e+06	8.22053e+06	3.2959e+06	8.98745e+06	3.38431e+06	8.75571e+06	5.99052e+06	3.10908e+06	1.5024e+06	8.36566e+06	4.71221e+06	1.07581e+07	7.86153e+06	6.3961e+06	7.61452e+06	594560	1.90912e+06	779584	539671	2.31697e+06	1.07128e+06	594274	971174	2.30402e+06
POS17112	Normelicopidine	4.806	300.082	[M+H]+	300.087	True	1914.05	762.57	2485.8	2755.27	1396.86	889.68	355.8	3037.09	2089.35	2743.52	1510.57	2848.25	256.39	940.34	449.4	827.1	1779.38	877.23	1056.85	1650.2	1068.22	1086.87	858.23	624.34	2432.57	1965.19	1779.36	2734.97	724.97	1339.64	498.04	2545.31	2163.12	2196.81	13203.8	22091.2	13765.2	35239	2823.13	17867.5	2455.46	4707.85	2953.11
POS17173	Palmitoylethanolamide	9.416	300.288	[M+H]+	300.289	True	2435.36	2598.39	766.15	2329.26	1657.53	3798.27	5346.06	2765.87	4831.37	3153.56	3209.39	1150.67	2978.03	3530.54	5299.21	5190.58	3437.81	1017.56	4343.59	409.43	3969.24	3752.39	4041.73	3349.93	1769.94	2146.26	4547.7	5611.24	546.59	1023.59	403.94	275.52	1081.56	556.28	25845.4	96718.6	9363.11	83506	41038.7	30568.9	39134.6	23474.6	31600.5
POS37499	Tomatidine	6.964	438.334	[M+Na]+	438.334	True	1094.53	2589.35	2531.75	1583.43	1494.61	405.22	1584.17	552.66	1117.56	1563.25	651.35	1791.41	2988.76	2537.01	2168.17	3660.34	1684.42	1904.08	495.95	2180.05	2271.86	2239.31	3252.37	1764.39	464.39	784.63	1938.62	1414.38	2035.65	3273.19	834.51	420.9	2203.11	1579.05	14392.1	11782.5	4032.15	47892.5	16492.3	9916.76	15081.6	9093.61	7215.19
NEG12478	8-iso Prostaglandin F3alpha	4.517	351.216	[M-H]-	351.218	True	67680.4	242807	9139.84	45974.1	132420	102021	62605.4	103183	157748	50020.2	117874	41684.3	201111	173873	108687	65828.7	45210.8	54402.8	116943	44882	57375.5	141924	66999.6	90840	204993	122589	99255.9	22987.5	54285.8	41618.7	39817.9	46047	54684.5	89763	26121.7	40758.1	19011.4	11899.5	26555.3	33217.4	15217.7	25636.7	29620
POS49010	Lithocholyltaurine	4.423	506.288	[M+Na]+	506.291	True	5.66142e+07	1.62561e+08	6.41901e+06	9.41237e+07	1.36086e+08	1.29438e+08	5.28646e+07	8.79142e+07	1.65023e+08	6.69352e+07	1.02374e+08	2.96759e+07	2.03681e+08	9.09005e+07	1.06307e+08	6.68577e+07	4.67913e+07	3.30566e+07	1.9386e+08	4.27588e+07	3.70189e+07	1.14052e+08	4.29811e+07	8.46447e+07	1.56432e+08	1.5664e+08	1.64169e+08	3.11069e+07	5.19094e+07	1.99468e+07	3.7389e+07	1.96642e+07	5.18476e+07	5.21346e+07	1.6557e+07	2.58927e+07	1.8952e+07	2.09165e+07	1.90901e+07	5.81068e+07	1.36692e+07	3.89778e+07	2.72859e+07
POS16489	CHEBI:43892	2.787	294.154	[M+H]+	294.155	True	34095	19068.8	77106.5	143166	29191.2	71021.7	63347.8	73334	98200.6	143119	71971.6	206019	77107	41350.2	108780	70085	96437.2	35024.3	49732	187152	45637.4	12725.5	50467.5	87779.5	128540	22469.3	100885	245744	122103	65041.7	3642.55	6105.93	2587.36	8839.94	1.74687e+06	522293	233810	1.16054e+06	978627	746253	924753	641854	201787
POS23792	Neorustmicin C	5.354	353.23	[M+H]+	353.232	True	3.41046e+06	6.30991e+06	733487	3.36002e+06	3.56189e+06	2.44738e+06	1.88072e+06	5.06349e+06	6.12568e+06	2.54637e+06	2.83954e+06	3.55445e+06	8.11697e+06	3554147	5.1974e+06	926776	2.94889e+06	6.70405e+06	4.65391e+06	6.8034e+06	6.84868e+06	2.78732e+06	7.03718e+06	2.68788e+06	7.23596e+06	4.88477e+06	2.69116e+06	1.2463e+06	6.18088e+06	3.92655e+06	8.28704e+06	6.86831e+06	5.18342e+06	6.2939e+06	430711	2.20642e+06	634213	533690	3.12277e+06	874239	740900	1.01626e+06	2.98638e+06
POS22959	Corticosterone	5.621	347.222	[M+H]+	347.222	True	3982.72	164640	18104	106737	204622	186411	134842	64004	178568	107385	144442	1970.55	287968	1210.09	145595	183659	90981.4	126798	308627	223865	133907	163385	159291	117355	211359	227153	242235	45446.4	180017	61124	175166	6852.76	150494	809.04	4007.3	1209.82	10981.8	191834	27536	2085.71	22444.2	1552.83	46753.3
NEG3575	Capric acid	13.732	171.138	[M-H]-	171.139	True	3456	2798.39	2859.05	4973.16	4394.4	2179.04	4392.29	2846.35	2704.87	2022.5	1148.71	8721.84	6440.72	3973.03	2018.67	5386.21	1090.78	4329.5	1303.24	2536.72	3013.44	1489.79	2341.43	2258.19	6525.43	5367.1	2791.74	1950.72	10750.3	4888.59	3896.02	2064.03	5081.33	2412.14	1126.63	1001.68	2460.06	780.15	845.69	1342.19	795.96	1159.32	2304.77
NEG6015	Fumariflorine	3.811	236.092	[M-H]-	236.093	True	28575.7	22029.6	13187	14204.6	36350.5	40279.8	4833.49	21015.8	20048.1	8888.94	26341.1	14571.6	30565.3	46388.1	15792.5	20763.4	2742.03	10738.3	19849.3	5007.08	7568.78	81662.1	9074.16	14740.9	34211	12447.7	14139.8	26025.5	17128.1	26575.4	8408.45	11595.7	14853.8	11561.7	225710	89936.8	75408	119058	131809	105110	85043.3	62497.6	58516.3
NEG11727	Lauroylcarnitine	8.799	342.262	[M-H]-	342.265	True	3346	1378.05	1779.35	2217.13	443.21	2404.91	6075.52	1853.41	5150.7	5960.54	2738.51	1076.16	1835.35	811.58	4749.19	1931.48	4690.13	1382.08	2038.66	1100.84	1228.1	547.47	1750.29	3657.64	1588.43	1922.53	2459.89	4099.73	1133.95	997.5	1303.83	583.6	624.86	655.16	7825.09	15555	4864.98	6545.53	10246.3	13896.5	12274.5	4560.21	2814.26
NEG9155	Mikanialactone	5.296	305.173	[M-H]-	305.176	True	8620.07	18810.3	5144.01	11917.4	27031.8	53620.2	6830.16	7345.5	13086.8	5271.76	26938.7	9228.27	25601.8	47751.9	11515.3	34131.9	16841.6	30775.4	18459.3	12461.7	22723.6	21256.4	24819.7	16464.4	48448.4	31065.7	11522.2	19168.5	24408.3	11497.2	23322.4	10372.5	39110.9	30119.6	2083.06	11568.9	5836.49	1749.27	6441.66	3155.98	3672.03	11778.2	5878.31
POS14608	Gigantol	6.096	275.126	[M+H]+	275.128	True	34412	40404.9	17350.2	95494.5	27101.7	8451.1	37648.6	47994.7	69208.5	48673	62025.9	88343.2	33301.2	23761.1	35178.6	21924.4	40930.3	11838	101833	14538.7	8920.9	15936.5	1823.94	39786.6	35998.9	24791.8	46916.2	42173.8	990.16	347.56	1026.27	620.21	479.83	427.46	898.53	1256.14	1146.96	3548.54	2213.16	2630.53	643.9	1221.34	5084.15
NEG7749	14,15,16-trinor-7,11-labdadien-13-oic acid|spicatanoic acid	5.99	275.164	[M-H]-	275.165	True	21627.3	91996	2311.21	15625.7	46231.6	29918.5	32312.3	31996.2	61421.2	19515.9	45047.3	9884.75	71242	59107.1	43648.2	26997.6	25273	30527.6	42586	20863.7	24821.7	45303.2	34053.7	28666.2	98286.9	58953.9	35401.9	10897.7	26585.2	21549.3	27721	24079.9	19900.7	42495.6	8391	14648.2	5051.24	7859.15	9095.69	9942.55	12203.4	9858.36	14526.9
POS32759	2-(5-methoxy-4,8,8-trimethyl-2-oxo-2,8,9,10-tetrahydropyrano[2,3-f]chromen-3-yl)-N-(pyridin-2-yl)acetamide	7.454	409.175	[M+H]+	409.176	True	70867.3	77244.4	58248.7	131984	61251.7	75299.9	79221.7	91220.1	88104.5	167153	150785	97087	114020	105447	87545.9	63415.1	80474.7	96428	169961	67729.6	79283	155742	151283	102383	150225	99787.8	98226.8	106241	66980	44544.2	59545.8	53135	95504.2	51454.7	28985.3	34245.6	68771	49454.5	30266.9	64950.1	27796.2	47117.3	123174
NEG43939	Ilexsaponin A	6.868	663.385	[M-H]-	663.375	True	424.42	722.66	52.5	375.26	612.71	5893.19	704.54	233.41	476.9	1174.35	585.99	212.18	1230.69	592.99	159.64	1846.96	67.42	276.42	1060.73	515.61	136.34	494.39	216.15	266.85	1251.38	646.68	411.57	358.73	4379.7	154.39	4106.35	88.14	390.15	662.08	12638.3	3159.15	1315.71	4704.29	5772.9	11013.1	6991	5325.9	3682.81
NEG5843	dehydroxyphytotuberol	11.925	233.155	[M-H]-	233.155	True	42269.7	45288.3	46964.9	32724.2	48937.3	47816.5	21771.8	50419.2	35949.6	28294.7	81755.4	28170.1	22716.2	42488.3	30970.1	30788.6	47420.5	11727.2	41810.2	82624.9	50147.6	29982.8	98435.4	75782.1	19230.1	121903	32409.2	59402.7	61141.2	161508	41334.8	89951.4	22337.6	60110.8	5002.46	13965.8	22012.4	5380.75	7258.36	6975.6	7075.36	9903.59	31767.3
POS32950	(6S,6aS,13S,13aR)-N-(benzo[d][1,3]dioxol-5-ylmethyl)-2,3,4,6,6a,7,8,9,10,12,13,13a-dodecahydro-1H-6,13-methanodipyrido[1,2-a	8.9	410.244	[M+H]+	410.244	True	156.83	66.65	89.25	163.85	63.06	132.37	230.32	66.52	86.67	447.05	322.21	130.8	187.74	147.22	204.99	32.46	55.39	87.35	352.28	46.38	62.24	283.14	2.84	251.27	81.05	546.83	300.82	222.6	207	73.52	58.59	195.79	86.8	72.22	2216.63	5597.19	3104.88	2970.28	2935.49	6858.36	913.95	1369.45	2597.41
POS68053	Hexosyl LPE 16:0	7.694	616.347	[M+H]+	616.346	True	282.74	710.6	3450.78	668.5	173.43	579.92	942.74	452.88	1373.64	3405.56	46.19	147.86	2020.04	493.91	2547.6	759.96	2899.69	1093.76	724.56	7675.66	1225.51	386.47	2132.97	1120.3	669.2	49.49	3043.6	1290.57	7228.76	4100.08	5133.12	2009.52	3561.65	2959.01	133812	18652.6	4948.1	154955	90237.8	13189.8	89579.8	45726.7	4979.81
NEG9556	Oxiranemethanol, 3-methyl-3-(4,8,12-trimethyltridecyl)-	12.511	311.293	[M-H]-	311.296	True	4945.8	791.85	1313.68	1374.33	534.86	6548.62	2076.27	2371.96	1370.29	3188.3	1055.63	835.84	546.43	403.47	3866.35	3307.26	2085.96	1389.25	7530.6	115.31	1855.68	560.75	1786.48	5453.35	1057.73	900.54	3798.57	5397.61	120.94	686.31	254.94	279.89	632.17	244.08	4238.7	5865.63	1005.78	11764.9	18887.1	12384.1	10863	20459.8	8458.4
POS40366	Arachidyl carnitine	8.7	456.403	[M+H]+	456.405	True	7498.25	7830.18	3796.3	9286.9	1653.32	30614	1368.71	3871.2	23451.6	10339.1	1515.19	125.11	15435.1	605.05	8039.98	8526.28	6041.31	5475.28	26112.8	1011.53	16694.5	4110.04	10649.8	7442.7	5638.38	4514.63	33754.8	2339.79	506.53	1345.37	86.11	1089.17	8200.95	782.69	23621.5	18276.5	4634.71	95316.7	39030.2	18408.2	64635.9	39379	46377.1
NEG19497	Andibenin B	6.308	425.191	[M-H]-	425.197	True	2823.7	6261.77	222.56	1744.67	2673.05	2237.36	2872.19	1945.51	1880.14	405.36	1220.64	4408.98	1323.86	4748.57	1212.6	2529.45	3311.57	1534.62	1097.21	3529.86	1379.58	2312.66	4212.36	904.88	1067.78	1808.73	661.11	452.31	2465.33	3371.23	4243.83	2357.02	438.14	2626.57	19523.4	8532.19	10996.5	16198.3	5685.93	20908.9	17069.8	4622.91	12327.1
POS17067	2,6-Dimethylhexestrol	5.866	299.201	[M+H]+	299.201	True	2.48236e+06	6.71196e+06	152428	3.30458e+06	5.44323e+06	6.51296e+06	3.80326e+06	6.12793e+06	7.73919e+06	2.37725e+06	5.39406e+06	1.52842e+06	8.61835e+06	6.01542e+06	5.14732e+06	2.52609e+06	3.22707e+06	2.40539e+06	6.17762e+06	3.05797e+06	2.79632e+06	7.44154e+06	2.91642e+06	5.51878e+06	1.04749e+07	7.80731e+06	5.6113e+06	1.38149e+06	2.57924e+06	1.73592e+06	2.33448e+06	2.42662e+06	1.97807e+06	3.30787e+06	1.64894e+06	1.86017e+06	1.24533e+06	748886	1.45264e+06	1.41891e+06	1.30561e+06	1.7901e+06	2.66918e+06
POS37166	(1alpha,7beta,14alpha,16beta)-8-ethoxy-20-ethyl-4-(hydroxymethyl)-1,16-dimethoxyaconitan-14-ol|8-O-ethylcammaconine	6.314	436.307	[M+H]+	436.306	True	11334.1	6423.66	674.25	9598.87	18093	45147.9	32544.4	4764.16	9527.48	11731.5	12389.5	16541.7	25556.8	7391.63	16573.7	19302.2	3564.42	12834.2	8642.2	26716.3	19250.7	19432.5	22682.6	27167	27604.9	30481	6737.01	2921.3	101771	5647.87	105443	3164.35	15588.5	26692.5	63813.3	490537	596092	162463	122041	1.16482e+06	132178	468703	21838.5
POS30920	(-)-2'beta-{(E)-3-Hydroxy-3-methylbut-1-enyl}-2'-deoxybruceol	6.505	397.195	[M+H]+	397.201	True	169239	205073	110949	162097	141516	209000	177593	90835	111903	224425	104414	98648.1	220584	57078.5	123514	97211.8	40767.6	234733	253162	290338	230392	124245	252034	193074	128298	271644	71226.7	45949.2	321250	113189	329400	125804	285012	219222	32225.7	64190.8	121544	27561.5	51615.9	105132	23502.3	66415.4	104492
POS116	Glycolaldehyde	3.554	61.0285	[M+H]+	61.0283	True	102283	186885	83147.4	90551.6	81045.4	60032.1	112221	166977	142045	205061	132308	80590.8	100214	200453	57405.3	131680	123990	53882.1	111113	82229.9	65748.5	131685	123325	202208	91942.4	90511.1	145184	161549	83676.3	100490	179931	107320	91094.1	110881	220990	285704	216513	192636	251824	281004	188222	430303	293224
NEG3578	2-Methylnonanoic acid	14.025	171.139	[M-H]-	171.139	True	2868.74	4578.13	2832.8	2235.59	9755.57	4942.06	4884.58	1155.7	3151.56	2878.13	3999.34	2064.4	3104.86	4219.53	5096.39	4258.61	2290.23	6955.45	2702.11	2070.06	6632.82	4109.93	8078.88	3271.41	3902.1	3309.99	4647.71	2777.35	7606.85	5726.87	5333.7	14083.8	2587.09	2387.44	495.93	2139.58	1065.38	1206.59	1838.33	1810.81	1730.17	944.52	4304.42
POS1376	Aniline	8.575	94.0638	[M+H]+	94.0651	True	16391.5	18039.6	15341.6	18964.4	14051.7	11314.7	19770.3	16120.6	36033.7	16834.2	29900.8	17804.2	27022.2	11884.4	14309.9	23529.9	32920.9	12514.5	26813.6	20691.7	10987.5	18171.8	20944.3	24504	22941.3	28673.9	29789.1	16123.4	13009.5	18681.4	15016.7	26707.6	18862.5	22299.9	8542.93	20279.3	21625.9	9118.88	11772.1	10048.8	5313.61	11793.7	13483.4
POS3701	Norcapillene	5.728	141.068	[M+H]+	141.07	True	29867.1	52821.8	5603.42	44389.7	58124.8	48879.5	35085.3	47158	57284.4	35328.4	41864.1	41021.5	63641.5	50571.2	41395.3	48857.9	28648.8	27138.5	58707.8	46194	28344.8	51010.4	27601	35274.6	48814.5	52760.8	62348.5	25819	32412.1	27714.2	33504.7	37450.4	34850.9	33972.9	27003.6	26648.4	32418.7	20064.3	27118.7	23456	16524.2	24504.3	33061.2
POS2270	Di-2-propenyl sulfide	5.865	115.053	[M+H]+	115.058	True	48593.4	89828.5	9851.28	52380.2	55749.4	70341.8	56274.7	54691.9	105538	44091.4	75626.8	20639.2	81959.2	66387.9	32124.4	27784.9	29507.9	42871.1	87142.8	26996.4	30774.8	64501.9	44057.7	50433.2	81354.6	89633.5	60043.2	42844.1	31358	25551.5	36248.8	20213.6	38811.4	35909.2	28840.8	21876.5	21244.7	19668.5	38236.6	13415.4	27498.3	34212.7	23716.5
NEG2791	Valproic acid	10.798	143.107	[M-H]-	143.108	True	1789.5	2641.74	4687.48	3758.79	3457.77	2171.65	2979.29	989.16	1744.66	822.48	3366.81	3348.06	3250.45	5870.6	6135.39	1267.87	11180.4	4594.65	665.42	1910.15	1436.93	2685.39	5099.06	1546.92	2432.42	3347.19	3201.58	2526.68	2768.2	3259.06	3919.7	3818.39	6696.17	5597.03	502.84	1418.59	773.33	792.69	433.84	499.47	1088.1	430.64	611.67
NEG5820	9-(furan-3-yl)-2,6-dimethylnona-2,6-dien-1-ol	13.064	233.153	[M-H]-	233.155	True	15277.4	20578.5	48461.2	30354.5	27845.4	30968.2	39953.2	37815.1	40060.5	38770.8	16142.3	29654.2	37574.8	81479.1	15824.8	27012.9	17986.7	38918.4	42144.4	59390.9	68444.7	10760.4	62707.8	54493.4	24907	55978.7	20862.7	21598.2	35900.8	112576	35598.7	72343.4	34055.6	62731.4	9668.83	24231.7	33268.2	7351.6	7436.3	4626.52	11502	8622.99	9738.52
POS8475	Etrogol	7.32	207.136	[M+H]+	207.138	True	39303.7	28592.4	30154.7	47662.7	39765.9	10655.5	18989.4	45335	45205.3	56086.3	27722.7	34362.9	33340.9	33239.5	16651.6	28897.6	42542.4	35905.3	44892.5	30146	32244.3	33085	33171.1	42069.9	36626.5	40987.8	58411.3	57563.1	33366.9	33355.4	33906.8	48239	37360.2	42425.4	17621.5	18936.1	42899.7	18650.7	16353.9	24714.8	17174.8	22255.6	28957.2
POS5573	4,6,8-Trimethylazulene	5.882	171.116	[M+H]+	171.117	True	31054.4	46052.4	6967.83	28042.9	51371.8	80986.5	32579.1	49395.5	82032.2	19144.9	43754.6	28099.6	62217.9	42042.6	35337.3	31289.6	28576.4	19815.8	64607.9	26249.8	20461	56416	31809.9	40393.3	71053.7	56309.7	34193.3	12915.7	23271.7	21938.4	29871.9	23825.8	17136.3	24180.5	12729.4	26091.2	13545.5	7312.6	14507.9	24248.5	12317.7	17724.1	16218.4
NEG12485	4alpha,11-dihydroxy-3beta-(2-methylbutyryloxy)-eudesm-6-en-8-one	4.397	351.223	[M-H]-	351.218	True	27103.2	211247	2329.47	20835.1	45620.2	96338.6	30099.5	49186.6	43206.5	12707.2	57915.9	36858	56975.5	77735.1	47432.6	42490.8	21160.4	17726.5	107036	36027.4	55253.7	67813.8	23579.1	50467.6	82339.7	67849.8	44182.7	9934.05	48683.2	21814.7	19321.7	16980.3	17665.2	53371.4	175248	132342	38598	72225.8	158079	140989	89114.5	81441.5	78291.3
NEG11090	(ent-16betaOH)-16,17-Dihydroxy-9(11)-kauren-19-oic acid	5.361	333.208	[M-H]-	333.207	True	931667	2.35799e+06	533499	1053528	1.1773e+06	867931	820985	1.62519e+06	2.09846e+06	1.06505e+06	1.10811e+06	646959	2.64858e+06	1.47782e+06	774130	454463	968741	3.39865e+06	1.53644e+06	3.18892e+06	2.73907e+06	880892	3.12063e+06	947228	2.76829e+06	1.59866e+06	907336	583059	2.98909e+06	2.33258e+06	4.54403e+06	2.96736e+06	2.54206e+06	2.92402e+06	204850	371810	228118	138021	189269	390707	151805	199392	241969
NEG17821	Isoemericellin	10.813	407.186	[M-H]-	407.186	True	7583.27	6847.97	2738.07	5569.89	2285.09	4054.18	3950.12	4000.79	7073.86	8481.45	2819.95	413.82	2867.07	2612.64	1875.6	1408.15	3260.25	2761.09	3951.13	672.25	2199.76	1536.25	1722.14	3821.16	2608.71	3027.68	2745.82	4012.84	1486.43	2288.09	2162.43	1176.72	1109.94	1133.44	7634.15	4568.12	3517.99	6689.35	5971.83	6548.77	5290.5	8472.93	2195.5
POS45904	CHEMBL1814462	4.43	489.274	[M+H]+	489.275	True	564413	1.1646e+06	67248.2	925041	1.00374e+06	455912	521278	738455	1.85307e+06	2.47445e+06	954142	297770	1.99271e+06	748215	947509	534442	504829	299499	1.93758e+06	433029	306045	1.16344e+06	357204	885962	1.15504e+06	1.39288e+06	1.38494e+06	325507	496483	193227	352694	196113	419535	475508	114968	268189	250933	151411	152631	444379	88467.9	322603	246284
NEG5215	4-Nonylphenol	13.387	219.175	[M-H]-	219.175	True	155432	216296	170680	171169	446539	74911.2	178631	256859	216007	137870	120876	415175	299865	330746	175534	139634	163164	75340.8	312062	154902	513923	109973	123890	309394	260819	240197	105056	146918	376967	241458	128407	169279	109466	118319	37064.9	154511	106904	35487	125104	81075.6	43498.1	67740.3	119374
NEG3907	1-(2,3-Dihydroxy-4-methoxy-phenyl)-aethanon	3.967	181.05	[M-H]-	181.051	True	12038.8	14133.2	44781.6	23876.6	21531.3	6124.81	2571.51	25314.3	2657.27	2523.04	7717.32	11794.4	24338.1	23183.6	18673.1	4743.28	15207.5	9000.93	12383.8	25236.6	8513.39	29146.6	8945.47	4477.25	35456.9	2841.67	6819.93	40217.5	15825.6	31607.5	7679.14	16819.5	26087.8	10112	704.15	2030.89	2083.08	1738.4	402.85	3232.6	347.6	807.83	7277.63
POS22915	Betulatetraol	5.125	347.153	[M+H]+	347.149	True	61809.5	54702.8	31245.2	65414.7	64616.2	41774.7	36883.3	76220.1	67459.3	51312.6	48623.6	90000	43379.9	54213.8	75414	40265.9	65695.9	41506	69233.8	53840.2	47098.4	48524.7	39731.3	49010.1	61890.8	58160.2	55618.4	62416.5	28957	39499.8	12253.1	71360.2	61175.1	66852.9	21553.8	40784.5	44142	33314.3	34733.3	18416.4	27782.8	30033.8	66144.6
POS14707	2-Ethylpropanedioylcarnitine	2.325	276.144	[M+H-H2O]2+	276.145	True	8009.62	7525.15	27263.3	17506.8	9485.84	49947.5	32721.1	40583.6	43027.9	44000.3	9519.61	37707.8	11700.8	14534.4	17131.5	32865.6	36545.2	1433.87	98764.5	22392.8	29836.2	10025.2	27617.8	11666	39278.1	21118.6	3583.3	17121.4	12101.4	17756.2	3056.61	2476.14	3765.48	6687.04	174864	147163	2670.33	184582	152034	82655.2	62060.3	107854	117403
POS44285	Lythramine	6.51	480.273	[M+H]+	480.274	True	8604.93	23228.4	1822.15	19522.8	43974.4	46633.7	31273.9	17397.4	45026.7	13330.4	25777.9	8800.67	38764.8	15138.5	16659.5	23148.5	4198.62	15022.6	43494.6	25246.3	12109.6	30931.1	8771.23	23988.2	37785.3	46281	73070.9	11896.5	53245.5	5833.11	76814.8	7014.56	18160.3	9869.54	18005.4	118702	182314	74587.7	52232.9	101400	104909	152594	144117
POS27626	16beta-hydroxycrambescidin 359	7.496	376.26	[M+H]+	376.259	True	5.55841e+06	5.68799e+06	2.79517e+06	4.22845e+06	5.33772e+06	4.62363e+06	3.68033e+06	6.47587e+06	4.19641e+06	7.15939e+06	7.28374e+06	5.76972e+06	4.02691e+06	4.16771e+06	4.77579e+06	3.33659e+06	5.05443e+06	3.88061e+06	7.85209e+06	4.04548e+06	2.53624e+06	3.78088e+06	3.63917e+06	5.54681e+06	5.23643e+06	5.62424e+06	4.66557e+06	6.30238e+06	3.85938e+06	3.12064e+06	2.10548e+06	4.29004e+06	3.70281e+06	2.57741e+06	2.03015e+06	2.37504e+06	3.48861e+06	2.21224e+06	1.65412e+06	2.98775e+06	6.8756e+06	2.34651e+06	3.76137e+06
NEG9839	9,10-Dihydroxystearic acid	7.877	315.255	[M-H]-	315.254	True	8596.69	10792.8	18045.7	17722.3	11744.4	7592.56	29951.1	13576.9	17187.6	12754.3	14130.4	15765	10908.3	10299.4	9946.78	6446.37	10676.3	8588.35	13281.8	9457.21	9898.38	10034.8	13047.2	10151.3	9540.6	10495.7	11021.4	13062.3	10101.1	9847.13	11801	10253.5	9079.83	9250.32	5368.79	8193.71	11899.5	8668.57	5053.16	4647.42	4410.19	4987.76	7900.66
NEG3125	Diethylphosphate	0.94	153.029	[M-H]-	153.032	True	1927.22	956.18	954.16	1839.41	3214.19	1266.52	1192.9	1568.27	244.4	1147.62	2964.87	2081.99	2450.7	511.6	2864.87	1181.55	1754.9	1105.66	1948.95	716.85	992.22	5015.75	967.13	2851.07	4303.09	3061.6	2201.68	4552.04	1041.95	939.6	1458.62	1029.04	951.38	1016.83	7355.09	11509.7	21148.2	4787.9	7573.25	12065.8	6893.36	14903.7	24124.9
POS3347	1-Methyl-2-propylbenzene	2.876	135.116	[M+H]+	135.117	True	14260.9	13419	8018.53	13368.7	8276.07	24524.9	15833.4	22739.8	17631.4	23628.2	17634.9	14423.2	16904.8	10311.4	7639.85	11673.8	21789	25232.6	14551.1	10444.4	9003.33	14435.3	11458.4	27686	9192.49	18402.5	23771.7	25940.3	29907.1	27817.3	21375	19161.9	4779.74	36044.8	9965.23	8712.98	17949.2	13638.3	11110.9	22755.7	4097.89	9570.86	8435.64
POS18073	Fructosyl-lysine	0.841	309.169	[M+H]+	309.166	True	4400.21	2196.2	3509.1	6033.54	6626.95	3738.84	2528.56	13825.5	656.61	2626.78	2953.01	19022.2	628.65	4973.34	4156.98	7649.75	5190.06	3284.05	468.46	7523.13	1597.28	1795.23	481.18	7539.26	6820.17	793.08	2481.28	26830.7	6553.39	7373.27	3163.15	3267.52	3630.89	7767.39	130223	44769.1	46849.5	122563	134199	67755.3	102176	44591.2	10882.9
POS36044	alpha-Tocomonoenol	13.858	429.372	[M+H]+	429.373	True	4386.96	582.94	1000.33	340.8	154.51	7462.36	898.16	689.55	7485.4	1363.93	461.95	654.96	7773.35	284.95	2645.17	6658.11	5350.59	1014.77	11885.2	133.8	4260.26	190.75	2111.98	1984.94	457.82	754.45	6424.39	7544.6	57.23	279.77	24.86	35.17	2225.54	251.79	6872	8498.24	284.32	21856.7	20924.7	5616.01	7775.8	16579.2	14964.7
POS36688	Rhodojaponin V	5.056	433.227	[M+Na]+	433.22	True	34519.1	75754.2	5379.85	48573.7	72036.7	56101.4	33027.3	50106.8	121432	55951.1	64948.9	43060.3	115633	71873.2	56358.7	95045.6	27048	39700.4	105312	55126.5	42834.8	98112.5	44549.8	62573.3	135708	53368	163931	24657.2	20903.1	32751.9	57501.3	31657.5	48783.4	53437.8	189226	151537	78029.1	132970	84476.2	128167	76663.4	201402	118738
NEG9824	all-trans-5,6-Epoxyretinoic acid	5.36	315.195	[M-H]-	315.197	True	44471.5	97024.8	23762.7	43300.5	54622.4	45810.8	35190.4	64457.9	72561	45972	44416.9	31989.5	98376.3	65889.3	42338.8	23347.8	37184	139083	61241.5	121873	105045	41144.6	133601	37217.4	94184.8	70057.9	39028.9	26995.8	125180	96032.4	180738	132946	101984	122017	17451.6	22279.2	23942	10356	10025.4	30743	10050.6	18183.3	12525.8
NEG8395	(8R,9R,10R,13S,14S)-10,13-Dimethyl-4,5,6,7,8,9,11,12,14,15,16,17-dodecahydro-3H-cyclopenta[a]phenanthrene-3,17-diol	5.36	289.217	[M-H]-	289.217	True	6227.73	23652.7	4665.79	8709.8	10485	7806.93	6606.13	18751.1	17118	11607.7	8640.74	6038.47	22914.2	14372.4	5716.65	3880.95	8698.03	32838.2	15054.3	32471.5	30762	8392.39	36971.2	10218.5	24884.1	17219.6	8272.12	5914.53	30539	21490.2	50258.6	28449.8	23560.2	24307.2	1708.09	3376.55	1706.1	622.95	767.72	3328.11	860.79	1785.24	1443.32
NEG5929	oblongolide Q	5.36	235.134	[M-H]-	235.134	True	101040	233264	58320.1	99865.6	123653	85134.6	83314.1	166051	208812	115610	117736	60839.5	266285	166579	87113.3	47577.6	110274	371233	144491	341273	287036	109208	320087	92353.9	268091	163581	103649	62440.7	282857	236660	451492	347219	259691	305398	22327.9	39782.5	22964.5	17431.6	24519.1	36871.9	21624.4	20981.9	27900
POS38202	Cinobufagin	8.753	443.25	[M+H]+	443.243	True	6615.78	2408.59	2063.4	2824.74	1168.78	9773.92	3421.77	2779.95	9551.11	5387.39	512.76	176.3	10268.6	2243.51	10265.3	6056.05	6502.55	5262.48	16496.1	1343.35	8722.4	3438.45	5583.52	6471.62	2708.57	2697.91	12245.2	3700.4	1473.8	2874.07	479.4	538.14	4154.6	1685.42	11903.1	10481.4	1662.29	28161.1	17201.6	5687.55	21441.8	27873.3	12756.2
POS14406	Methallenestrilphenol	5.72	273.148	[M+H]+	273.148	True	25976.1	58933.7	5858.81	39809.8	49114.1	39347.8	27025.8	38704.3	63226.7	27907.9	34068.7	21437.2	73439.2	48076.9	33231.2	36978.9	22249.1	29402.2	74498.1	40020.5	28222.9	42939.4	27821.9	40303.4	54119.9	53982.4	60121.9	19083.5	24554.7	18160.1	30091.2	27428.6	29433.3	32466.1	12776.9	17323.5	21054.1	18079.9	15738.9	23665.1	19391	22879.8	21653.5
POS26626	Decamethylcyclopentasiloxane	10.433	371.099	[M+H]+	371.101	True	113833	130154	83573.3	134971	114967	118170	59751	104456	152701	108115	150558	53259.9	125027	110996	91856.6	87840.7	88306.7	83789.9	119765	109339	90386.6	75110.4	119224	131184	128107	133210	144452	93655.4	106348	103524	99273.8	74845.8	83370	71051.3	72792.2	31637.9	138998	82068.9	60696.3	108564	61907.5	70859.9	86613.9
NEG11525	Behenic acid	13.777	339.323	[M-H]-	339.327	True	6797.66	1378.05	2727.8	2302.03	306.35	6658.69	2795.54	2978.82	2465.05	4643.94	844.08	554.49	393.08	337.19	6267.12	3243.42	3307.54	2274.8	13029.5	121.83	5280.29	874.85	4845.72	9912.54	643.04	1693.84	7160.45	6879.31	86.83	1560.78	115.63	233.44	1077.6	240.13	4607.62	7630.95	737.57	13054.3	18786.2	11863.8	6892.57	21984	5593.05
NEG23706	LysoPE(P-18:0/0:0)	9.15	464.314	[M-H]-	464.314	True	515401	157699	229177	308483	127123	913316	169362	180304	1.06668e+06	446607	186613	41215.4	418833	39350.1	796733	558406	423350	224682	16782.4	67898.5	459175	75206.3	374125	421062	256262	190194	1.04514e+06	538682	32971.3	127317	25734.3	61281.3	311200	97708	411652	617957	94561	1.13353e+06	1.56186e+06	1.00762e+06	3518993	3.63217e+06	464033
POS33816	(1S,2R,4aR,8aR)-1-Acetoxy-7-isopropylidene-1,4a-dimethyl-6-oxodecahydro-2-naphthalenyl 2,3-dimethyl-2-oxiranecarboxylate	7.768	415.213	[M+Na]+	415.209	True	494507	857184	256669	1.29552e+06	567790	683932	574635	1.1075e+06	1.43338e+06	967424	921101	1.35169e+06	744768	401576	548857	484887	633298	134039	2.42284e+06	178780	145752	415304	107269	504814	909351	558534	813195	634319	30512.8	22447.3	33027.1	22496.3	9973.97	24412.8	26967	13755.8	30585.2	24812.1	15422.9	20825.5	16467.5	15917.4	117211
NEG6845	2-Hexyldecanoic acid	8.429	255.231	[M-H]-	255.233	True	4190.51	1256.01	5173.69	3649.28	779.69	2588.07	2631.45	1548.08	5242.23	3611.84	922.36	1387.99	4986.8	877.86	3782.6	802.99	4295.68	3289.35	4851.17	3687.59	7486.54	1228.78	8362.38	4291.66	3693.84	2642.52	5847.76	1895.01	4544.06	3448.42	4008.01	3913.67	9963.41	1566.26	1070.47	621.92	1613.71	553.54	807.71	643.73	1238.85	1156.24	1514.28
POS17264	Verimol C	6.718	301.141	[M+H]+	301.143	True	478089	445955	190589	659530	467978	245955	359412	565973	368986	794638	484069	529891	500917	399472	176328	394717	290683	148491	418421	269086	304020	294432	297721	212055	464951	546061	344692	391402	398083	644700	321410	540066	189679	511384	158667	328704	267724	196570	111432	328275	135059	214276	297222
POS32771	ent-4beta-methyl-6beta,7beta,11alpha-trihydroxy-19-acetoxy-7alpha,10alpha-peroxy-simlikaur-16-en-15-one|taibaihenryiin T	5.817	409.188	[M+H]+	409.186	True	73660.5	77226.3	11465.8	69914.6	58152.2	55810.6	63317.2	91452.9	81312.5	70934.4	102418	71078.3	56784.3	54807.5	54837	54517	65132.9	49078.7	66005.8	58309.2	55423.8	54541.3	40375.3	79085.9	74329.6	78977	47883.6	37066.5	54257.6	47751.5	46839.1	70524.2	46792.9	59606.6	92688.9	120429	148630	83439.8	30709.3	108963	88756.2	102618	105450
POS8434	OC1=C(O)C(=O)c2c(O)cccc2C1=O	9.496	207.032	[M+H]+	207.029	True	9539.32	29325.6	33129.2	32840.4	17164.9	21617.2	15425.6	24489.9	38790.2	26647.9	24362	30749.8	15066.1	23751.6	22789.5	12714.9	28443	9251.85	20403.7	29395	23722.9	17725.7	24029.5	31330	25912.7	23500.2	8853.56	21244.4	21058.6	15947.7	16158.4	13566	13208.9	12990.5	7181.87	11483.5	16826.5	15873.5	10232.1	9077.52	11158.7	16868.3	11344.5
NEG23834	Cholesteryl sulfate	12.003	465.305	[M-H]-	465.304	True	3.15974e+06	339245	4.01306e+06	998474	568491	2.48926e+06	406887	835765	2.3586e+06	141246	653827	427045	653691	30432	1.88057e+06	2.21922e+06	780567	801189	1.99525e+06	99417.1	2.90547e+06	342978	1.75708e+06	948592	1.09764e+06	428033	4.61663e+06	2.878e+06	54376.8	1.14174e+06	18128.9	324064	1.56939e+06	485351	2.46397e+06	1.88057e+06	323592	6.36062e+06	3.3528e+06	5.02322e+06	4.28014e+06	5.05647e+06	2.23433e+06
POS52392	LysoPC(18:0/0:0)	9.612	524.371	[M+H]+	524.371	True	5.06353e+06	1.58466e+06	2.4608e+06	3.00295e+06	904748	6.80953e+06	1.80254e+06	1.58522e+06	3.99958e+06	5.64796e+06	972833	250212	6.86885e+06	405761	3.05239e+06	3.16768e+06	3.25447e+06	2.61205e+06	7.74117e+06	700880	4.84459e+06	775867	3.28983e+06	3.4669e+06	1849691	1.62507e+06	5.89609e+06	2.48719e+06	760265	747415	624211	609415	2.32863e+06	810811	712089	591197	119347	1.65974e+06	802839	234272	925819	943909	287424
NEG4162	Tabanone	5.897	189.128	[M-H]-	189.129	True	13028	73191.4	7588.76	8161.06	31801.7	24337.4	6350.65	15084.6	22125.9	15319	9259.52	7725.39	24709.8	35299.2	43872.4	18526.2	27708.1	10354.4	25385.6	18427.1	12680.3	26929.1	20399.3	7969.36	25196.5	17143	33411.7	12724.8	7670.94	14161.6	11844.7	34940.8	52768.2	32513	698.1	5538.15	1791.03	1651.43	8167.03	3337.07	6867.58	2877.75	9219.09
NEG9413	11Z-Eicosenoic acid	11.548	309.278	[M-H]-	309.28	True	40394.5	30404.6	15281.4	20856	7621.15	34502.4	15616.7	21348.9	17513.5	40208.3	10406.1	2202.73	16104.7	12847	45217.6	10544	15004.2	18832.1	30580.8	3963.89	10780.2	8372.48	11641.8	33958.1	12702.8	14756.5	17803.2	25566.5	7188.21	7794.24	9963.58	5139.23	5328.56	3519.89	51343.1	34229.2	15438.3	59413.2	71218.1	46329.9	44064.4	91191.9	23174
POS22142	Glycidyl stearate	8.583	341.304	[M+H]+	341.305	True	134507	69475.2	66467	86760.8	33103.2	159847	51615.5	50669.7	195470	116072	34423.3	4939.18	206898	29451.6	175707	97974.7	104574	89058.8	371782	22280.4	166831	54044.5	116715	112664	56067.3	39574.2	202866	69712.2	20045.5	30526.2	12626	17433.8	71174.4	27892.9	380761	200595	35035.7	777927	371285	112793	702034	793910	198718
NEG12475	15-Keto-prostaglandin F2a	5.363	351.215	[M-H]-	351.217	True	669133	1.58604e+06	375512	732829	851140	648087	589438	1.15006e+06	1.47874e+06	795522	821511	472657	1.70887e+06	1.06358e+06	549820	322513	651605	2.52526e+06	1.05809e+06	2.28668e+06	2.00549e+06	715554	2.148e+06	664447	1.94107e+06	1.14733e+06	610550	409315	2.20115e+06	1.67474e+06	3.21805e+06	2.13972e+06	1.77841e+06	2.00595e+06	173634	314698	193682	123071	297407	264149	133884	170694	209130
POS46077	Oxethazaine	4.508	490.305	[M+Na]+	490.304	True	426899	1.46284e+06	32143	476204	1.11892e+06	805644	443930	934351	1.49266e+06	522384	1.05968e+06	292319	1.8822e+06	936471	1.14759e+06	534844	530276	390842	1.22692e+06	284203	405618	968758	364252	1.10251e+06	1.74239e+06	1.77575e+06	1.13115e+06	195736	470821	288715	253583	95959.8	297791	439851	189667	334727	115973	181843	225827	455819	126956	387130	183581
POS13498	3-Acetoxy-E-gamma-Bisabolene	5.355	263.199	[M+H]+	263.2	True	112501	195031	19387.1	109460	138562	70703.8	69147.1	142219	181294	116526	73831	94363.9	185475	82614.9	159626	29684.8	96103.7	169035	110506	186640	161083	82016.1	190709	79654.3	191505	118565	67355.3	35832.2	186993	100892	199584	204001	135176	179997	24144.3	57550.8	26349.5	23862.5	85135.3	36695.3	32474.6	46213.3	129306
NEG5822	6,7-Epoxy-4-dumorten-3-one	8.382	233.153	[M-H]-	233.155	True	64812.5	75039.4	93741.5	84431.8	71396.5	60213.2	64747.5	81842.6	75298.9	81163.1	85768.5	60428	73096.7	51379.7	72107.6	78804.1	107440	65570	95480.6	98395.6	117616	93695.5	164060	101619	91929.6	89584.1	88330.7	91738.2	104481	104811	85438.4	129598	134926	90815.4	58278.2	58162.3	84762.5	45726.8	64271.6	42593.8	46058.6	50422.4	85344.7
POS27445	2-(4-Allyl-2,6-dimethoxyphenoxy)-1-(4-hydroxy-3-methoxyphenyl)-1-propanol	6.571	375.183	[M+H]+	375.18	True	74651.2	67597.6	11907.6	46117.3	45670.8	80907.3	65029.4	30764.9	33055.3	88679.7	51085.8	45573.9	86742.7	27244.2	35356	34725.6	17382.3	102026	72190.8	84170	80393.3	34206.6	90464.1	77972.2	68334.2	86761.7	16435	13516	165349	29583.8	154294	42096.7	68492.4	71804.7	2134.36	22693.3	39138.9	9245.84	3620.71	47604	6572.57	25974.9	1699.46
POS4974	N-Acetylthreonine	1.53	162.074	[M+H]+	162.076	True	2152.61	18989.7	1573.84	17395.4	10689.3	15918.9	5008.42	14842.6	15919	7182.71	11694.2	7365.65	15061.8	18005.1	3733.2	2295.37	6288.89	1971.92	23015.9	8615.83	4115.59	4896.88	2956.77	3507.93	6907.79	34460.9	7007.35	2434.83	602.87	900.41	261.89	202.83	700.24	847.1	58997	62178.2	48907.5	31547.5	24443	61503.7	22805.5	20538.2	67067.8
POS36862	Aspochalasin K	6.268	434.292	[M+H]+	434.29	True	13969.4	13735.3	5426.69	23143.2	33837.9	62042	36853.6	4890.81	13668.1	25947.4	13486.6	26365	43936.7	8314.87	31946	38430.2	4732.21	29920.8	25804.2	53579.8	47804.1	40251	49084.4	39745.9	25078.1	42668.1	17496.8	5847.6	154351	12453	248236	6275.93	54437	47657.4	46488.9	487005	1.14833e+06	242851	109742	1817034	108291	707434	50040
POS78392	Enniatin A	11.042	682.466	[M+H]+	682.464	True	4280.93	353.61	1549.98	1325.2	378.38	2198.1	520.08	373.56	1549.61	1621.63	832.66	428.42	1705.72	445.47	1758.19	2228.22	4205.4	835.42	3136.83	86.52	2855.6	1600.5	1374.68	1514.22	1530.07	340.41	3683.58	5451.17	51.51	249.21	57.71	286.07	781.18	427.46	5266.89	5345.96	786.72	17514.4	7235.4	3970.56	10256.2	9341.64	27907.5
POS49598	Aburatubolactam C	4.605	509.299	[M+H]+	509.301	True	647557	2.61602e+06	31976.9	711901	1.57211e+06	1.27651e+06	744671	1.25882e+06	2.00447e+06	455973	1.19989e+06	267259	3.18151e+06	1.41226e+06	1.94494e+06	701199	582371	311150	1.15427e+06	290013	347888	1.20067e+06	348633	1.34513e+06	3.18257e+06	1.76472e+06	1.56426e+06	198517	413584	213422	278316	294099	387371	677458	211621	279029	114411	138284	214476	313007	141769	272444	207598
POS23236	9alpha,13alpha-epoxy-8-oxo-9(8->7)abeo-7betaH-abietan-18-oic acid methyl ester|larikaempferic acid methyl ester	5.951	349.241	[M+H]+	349.237	True	23208.2	67901.5	5038.75	18746.8	50063.2	27078.7	35484.1	53845	47263.1	21078.3	48232.1	9139.05	89606	62197.2	30549.5	27845.4	25242.6	27827.1	75727.3	25717.2	29630.1	54269.1	26144	57607.1	113636	67508.2	60608.5	16289.7	30541.5	17367.6	18423.1	16132.4	18886.9	37985	12259.5	17452.6	9367.95	10882.5	15321.5	13703	11964	14853.5	15870.6
POS33657	Heptadecanoyl carnitine	7.88	414.355	[M+H]+	414.358	True	3752.99	5273.59	4578.35	2861.44	3285.62	5168.81	925.41	4228.13	22306.5	15797.7	2711.64	266.34	16726.8	1350.67	10921.7	3550.4	1659.55	10180.2	7306.77	1098.05	8795.58	4282.91	8034.76	3808.58	6002.01	7612.1	13590	1005.45	6541.94	2021.39	2145.75	2990.83	16053.7	2355.88	37040.1	108519	15585.8	140419	58526.2	26163.6	23624.4	29464.9	26906.8
NEG422	Propynoic acid	1.101	68.9948	[M-H]-	68.9983	True	20686.6	33146.3	21290.5	56450.7	59519	38054.8	31893.8	55515.2	635.26	45247.9	51248.9	124704	46153.6	54463.2	37210.1	32082.6	54591.1	74586.3	47114.8	68042.1	54342.6	70117.6	102506	76128.2	61165.8	65636.2	45692.1	38792.6	41282.1	147571	63851.4	196579	97954.6	68494.5	90480.6	266457	213060	22246.3	135084	160590	79300.5	120071	192833
POS12401	ecdysanthblic acid	5.357	251.164	[M+H]+	251.164	True	21517.3	51855.9	9656.87	29554.2	32360.1	21912.5	15834.3	45844.2	49235.6	26882.8	24251.2	19134	76166.2	26662.9	25787.5	9867.64	16709.7	51246.7	44818.8	61039.6	52511	28635.2	63303.2	25962.2	53310.5	44720.2	21611.9	10222	53587	32492.2	56944.6	56149.3	34551.5	51600.1	6475.3	12682.1	9343.72	9123.15	8474.4	14842.1	5391.45	8142.64	18825.3
POS99278	cyclo(-Gly-Leu-Pro-Trp-Leu-Ile-Ala-Ala-)|Cyclo-(Gly-Leu-Pro-Trp-Leu-Ile-Ala-Ala)	5.384	822.48	[M+H]+	822.487	True	1309.9	35526.7	96.32	5855.27	59846.5	38368.1	10304.1	11542	25723.5	2978.44	12976.1	4182.81	76057.8	34994.8	19202.1	29365.3	1615.46	3994.02	22898.5	25440.7	10413	49216.2	12418.3	18328.6	63038.6	44692.4	62366.2	208.84	39588.4	4993.81	25410.8	2620.35	18213	24756.3	135037	44223.1	9091.71	57209.9	149220	184060	55144.7	53976.3	54773.2
POS7668	Pedatisectine D	3.721	199.107	[M+H]+	199.108	True	5741.04	5058.94	961.45	12656.9	3660.85	12432.2	1757.53	17039.2	17509.3	3858.3	964.32	8087.9	4175.25	2344.2	10215	5192.06	6139.67	2055.55	11499.2	832.24	1208.69	8878.77	4771.48	17027.2	1072.26	7871.63	10418.6	15939.6	3498	1747.36	914.41	1496	1206.4	3220.56	72314.2	48545.9	11237	61242.8	57740.7	47482.9	36375.5	29240.4	26445.2
POS104030	Isoastragaloside I	5.976	869.497	[M+H]+	869.489	True	933.28	9482.98	2.84	4710.96	7066.3	9763.12	3611.64	2133.89	20921	2833.22	5478.71	379.14	32416.1	9335.94	9343.84	7771.49	510.98	2268.36	13824	766.23	1990.09	15648.4	2366.43	5446.79	15333.6	17301.7	35610.9	106.3	2773.98	676.03	2186.59	103.17	5165.95	4898.17	37838.1	20134.7	8411.61	24855.8	63566.6	81349.6	22570.1	53323.9	24601.8
NEG11095	toosendansterol A	5.36	333.245	[M-H]-	333.244	True	12079.5	35013.4	7400.44	12031.8	16410	7968.74	7163.27	20509.9	9620.37	12855.9	19837	9483.83	45840.2	19819.8	11559.8	5544.47	10551.5	39552.1	14340.6	45569.5	15330.1	15771.7	11206.5	10653.9	18579.8	22430.2	15886.6	5941.27	16411.7	19401.2	41684.4	27904.3	13048.1	19432.5	1298.57	5488.62	2653.76	2338.77	2422.12	4905.11	1777.82	2169.62	2496.36
POS28811	1-Arachidonoyl Glycerol-d5	6.647	384.306	[M+H]+	384.308	True	243433	457703	156896	483799	267905	111980	291480	270189	755763	395818	579978	828129	378843	249828	536774	379630	566510	173589	1.65617e+06	232947	76945.5	425676	93937.4	506013	609577	570630	810790	656833	34376.2	61747.5	29565.6	22544.4	68321.8	58578	27008.1	38961.4	46119.3	53148.1	36555.2	37860.6	102407	47169	111031
POS4478	1,8-Diazabicyclo(5.4.0)undec-7-ene	12.77	153.138	[M+H]+	153.139	True	58538.1	104664	60731	48696.9	53994.2	34197.9	24304.1	57789.1	93428.4	77237.2	51246.3	57401	82403.3	55972	45465.6	66473.4	64378.9	46499.9	44565.2	31782	44175.5	65466.6	44402.8	40013.7	57587.5	116151	70229.8	63419.4	40865.7	34823.9	53511.6	73626.4	66047.5	27944.7	101755	135961	89850.9	140218	60732.4	123928	121402	81973	108489
POS19942	Oleoylethanolamide	9.632	326.304	[M+H]+	326.305	True	2580.04	3390.33	148.46	3155.06	911.27	4012.59	9551.24	3017.9	5447.27	2139.86	4030.5	309.94	6297.21	3810.74	8744.63	2064.43	1688.94	1251.73	2539.69	273.84	2577.19	3398.71	6078.98	4548.13	1835.65	6833.5	4950.76	2293.52	961.54	414.4	186.43	193.45	591.98	110.28	35367.3	49285.6	12379.1	53800	34393.2	9865.85	20362.6	15357.8	17487.8
NEG1791	Trifluoroacetic acid	1.102	112.985	[M-H]-	112.986	True	34431.8	42513	24765.9	84764	83409.5	55277.7	53116.3	81134.8	3469.19	48381.7	65080	191749	69712.4	82754.6	57350.6	57591.1	70574.4	136065	64656.3	86756.3	92905	89855.4	147811	127733	86091.1	84352.7	79784.8	48931.7	52468.6	260259	91597.1	331269	165101	120274	109774	389183	307375	28911.4	258744	216768	89791.7	213789	267175
POS23283	Voriconazole	3.774	350.118	[M+H]+	350.121	True	1864.35	699.3	1758.53	1443.17	2921.95	785.23	3411.04	1162.89	4398	4111.73	2217.35	6573.25	1404.27	1020.12	2512.12	650.76	587.85	858.65	4357.33	3303.97	5898.76	890.16	4260.91	2040.9	3038.24	1588.57	962.43	11448.8	807.96	2073.91	838.95	1114.97	7002.36	914.44	41908.4	31131.2	24814.8	42298.7	42268.7	53053.6	33370.3	47917.8	1640.97
POS9532	(E,E)-2,9,9-Trimethyl-6-methylene-2,7-cycloundecadien-1-one	7.736	219.175	[M+H]+	219.174	True	502820	492747	469020	642660	512007	481118	475290	636346	567279	765015	553019	443008	488062	444429	462595	358712	594552	437576	630986	486263	384662	468116	391381	618318	548734	597003	719465	710748	467587	488470	435639	654573	495159	492458	366848	454008	742335	364874	323065	406877	313687	370445	506164
POS57464	alpha-Tocopherol succinate	13.643	553.385	[M+Na]+	553.386	True	36871.7	26067.5	23753.4	24957.3	25473.6	21420.9	17265.7	23660.9	23673.6	25632.8	32216.3	21870.4	24758.7	21661	23442.9	24511.2	20971.6	20407.8	25533.1	20188.6	21576.4	29860.2	20637	27442.4	18041.1	25948.2	22267.6	29708.2	17669.3	12690.8	14534.7	17753.9	12556.5	10816.2	72627.7	48756.5	36610.8	33791.2	29152.3	29226.1	28623.7	29077	36142.4
POS73242	Quercetin 3-O-diglucoside	11.377	649.128	[M+Na]+	649.138	True	12486	10296.4	8399.39	15371.6	14550.9	10361	11752.9	16483.9	20109.5	24069.5	17281.5	11815.7	17467	12160.8	18270.8	11749.1	17492	11617.8	19755.4	12083	15023.2	16519.7	14951	17467.2	15892.2	24012	25189.3	19968.9	19248.1	21050.4	18052	21714.3	18081.3	23235.8	12093.2	14640	28362.3	12078.5	12640.9	16006	8919.44	7184.61	13873.9
POS43954	Hitachimycin	4.049	478.255	[M+H]+	478.259	True	250719	1.152e+06	173327	754169	1.1608e+06	848586	132210	304273	1.08911e+06	29775.8	649201	57361.2	1.20867e+06	1.24382e+06	706273	496336	628838	229263	883031	129038	156348	515698	229254	675054	1.35069e+06	851395	686312	520511	270438	120144	119831	80005.6	902880	265989	115905	195415	44524.8	77686	335081	152290	244043	323030	391209
NEG25524	LysoPE(18:0/0:0)	8.808	480.312	[M-H]-	480.311	True	2.16057e+06	470547	1.84324e+06	960422	435848	2.36438e+06	614365	429739	2.6731e+06	1.58893e+06	401505	89337.9	1.34675e+06	189097	2.55899e+06	1.53708e+06	1.79981e+06	1.27084e+06	5.03356e+06	308582	2.51714e+06	355070	2.05793e+06	1.34718e+06	877754	456603	2.47812e+06	983151	194331	815619	211172	278059	1.63814e+06	561024	1.45397e+06	882030	248648	2.27852e+06	2.24931e+06	1.65585e+06	6.30899e+06	8.42848e+06	996606
POS36535	7b,9-Dihydroxy-3-(hydroxymethyl)-1,1,6,8-tetramethyl-5-oxo-1,1a,1b,4,4a,5,7a,7b,8,9-decahydro-9ah-cyclopropa[3,4]benzo[1,2-e]azulen-9a-yl acetate	7.557	432.24	[M+ACN+H]+	432.238	True	63091.8	82428.7	16264.2	49934.3	57303.9	56486	60992.6	93087.9	74889.5	95626.1	87051.9	94429.3	36846.7	41881.1	61716	39460.2	80403.5	21839.8	111715	19409	11369.4	46224.8	28863.2	68341.6	68474.4	37574	73127.9	71363	23469.1	25109.4	21422	33295.4	25403.5	15970	27562	28298.9	30569	34133.7	29071	29696.6	25962.6	25463.5	27690.9
POS5735	Prolylglycine	6.684	173.089	[M+H]+	173.092	True	172015	180261	40289.7	191469	149168	186670	119216	168841	111208	177367	136064	170591	155296	138523	211851	159439	111364	62850.5	135860	219810	62166.2	200655	83126.4	119216	87663.3	131396	151421	123804	159142	97796.5	120465	164512	139985	100207	99279.3	91211.2	206937	63603.8	84344.7	122900	41037.5	121084	94189.6
NEG2064	PHENYL FORMATE	14.009	121.029	[M-H]-	121.03	True	4369.8	5643.86	3922.78	5032.22	13069	5481.69	5336.59	5630.88	3623.89	3490.98	1453.34	3172.22	5659.41	9064.6	2792.46	7343.77	4839.06	11395.5	1531.95	3380.84	10161.3	7934.5	13174.9	5453.35	2974.99	8128.89	5612.95	7766.1	14294.8	9602.28	7301.29	21619.3	4525.31	4419.13	2378.55	2626.67	2558.4	1763.48	1379.5	4234.51	1912.96	1660.88	2235.23
POS44296	LPE 18:1	7.861	480.307	[M+H]+	480.31	True	3578.49	3886.28	5847.32	8132.1	6753.08	2248.52	3955.88	10728.3	2852.33	8155.11	5550.32	1277.69	6106.25	3455.5	6289.67	2527.04	6491.25	14183.5	10668.5	6640.94	9688	11541.3	13510.8	8197.61	7155.31	7567.43	7310.14	3502.81	15261.7	4149.73	2142.2	3293.31	1000.62	1807.41	16030.1	18095.4	37683.4	6376.92	33604.7	34384	10231.3	41901.6	77949.1
POS45692	cyan426-A	4.447	488.276	[M+H]+	488.28	True	1.75263e+06	490770	235966	587516	3.34012e+06	349378	1.53088e+06	2.7932e+06	5.56307e+06	1.98678e+06	3.34608e+06	1.1617e+06	6.92988e+06	2.87537e+06	3.2554e+06	1.82201e+06	211488	1.06535e+06	7.07556e+06	1.53256e+06	1.13034e+06	3.65015e+06	1.39404e+06	2.95804e+06	4.66001e+06	1.12069e+06	5.01497e+06	953485	1.76915e+06	715451	1.23106e+06	730984	1.73442e+06	1.73165e+06	227863	632998	450494	453660	478674	1.32313e+06	283770	976437	609975
NEG11081	NSC53899	5.339	333.194	[M-H]-	333.187	True	210127	597289	111372	210866	355780	305478	211413	286781	489070	182089	276471	62151.3	530009	344156	199786	129690	189669	500714	340740	724424	627094	237350	618353	287961	680520	405010	137773	106180	466980	407520	1.37692e+06	658198	514261	574716	62284.5	120370	84558.4	41541.7	8949.75	184787	10844.2	55128.5	64376.1
NEG4446	1-OXACYCLOTRIDEC-10-EN-2-ONE	7.495	195.137	[M-H]-	195.139	True	6245.05	7828.18	7115.1	8099.54	8248.92	5880.87	9700.39	6585.97	6440.43	9005.52	6791.79	7263.51	5749.67	6700.78	6064.73	6663.98	7782.34	6686.2	7466.53	6073.11	6790.8	7129.33	10848.6	6537.8	6166.45	6861.8	5244.7	8639.52	6619.69	7843.69	6240.56	7605.82	6110.95	7125.74	3443.84	7688.74	10233.6	3051.18	4211.47	5301.1	3518.15	4896.29	5604.4
POS49453	LysoPC(P-18:0/0:0)	10.01	508.373	[M+H]+	508.376	True	152.42	56.49	47.72	74.71	101.95	144.08	123.83	84.43	6601.6	1176	107.4	68.24	248.88	198.52	121.22	323.9	620.64	118.95	88.7	90.09	203.55	298.05	131	74.61	404.15	1195.05	173.02	378.92	287.13	147.05	81.68	49.24	48.76	155.17	12557.5	85767	1096.89	66738.4	43976.2	13862.5	85490.5	37387.7	30119.2
POS4012	2-Amino-5-oxohexanoate	0.966	146.081	[M+H]+	146.081	True	6097.79	9588.04	3548.86	5628.51	3075.41	7321.89	1428.97	9034.5	6672.52	22493.5	8051.77	2748.73	5464.73	7681.33	2882.68	13724.2	15994.1	2388.23	13319.3	32630.2	1962.33	11066.4	3432.07	5878.01	4090.79	2355.09	4774.79	2870.03	1945.98	3026.84	1707.19	450.21	1189.82	4001.3	14835.4	15931.2	15757	40848.8	10510	15907	10239.9	9968.18	39821.1
NEG12941	indoxamycin C	6.566	357.203	[M-H]-	357.207	True	154772	135541	50787.3	78273.8	87174.9	165426	144679	45330.9	65638.2	110229	70646.9	82349.9	181149	39998.9	62109.4	52573.6	32494.8	178153	121832	202723	177461	57869.7	197539	92774.2	151858	145475	19900.9	22797	219055	83370.1	228968	112147	152650	191404	6057.38	51643.1	67862.4	19412.5	17979.5	87490	20173.1	32757.1	13993.3
POS5155	Acetopiperone	5.241	165.055	[M+H]+	165.055	True	6369.48	18724.2	17601.2	10276.5	19173.5	3182.33	1267.17	13576.1	13287.2	22531.9	17246.9	5151.5	9325.66	9307.45	7319.55	2509.33	6336.37	21427.2	8794.61	15361.1	25231.9	3679.86	22373.6	5016.66	6359.06	5374.1	12210.8	10802.3	17935.5	16526.3	23125.7	18037.6	19711	17618.4	2605.11	4700.35	6768.71	4065.99	4498.55	3365.2	1628.97	3307.84	3949.07
POS28920	2,6-bis[(4-methoxyphenyl)methylene]-4-ethylcyclohexan-1-one	9.951	385.179	[M+Na]+	385.177	True	32692.3	34989	9454.51	26761	48566.5	33371.3	17063.5	19022.1	21479.2	29928.2	22547.7	9463.21	32907.5	28535	60831	53990.9	39503.7	40847.2	32787.4	29009.6	35702.1	30064.8	34604.6	26367.1	25319.1	40172.9	25270.9	25153.7	50840.7	7135.51	10462.4	17668.3	19327.7	11422.2	89202.6	1920	3258.35	2959.61	2190.08	1136.41	28126.8	132.83	1403.83
NEG12143	Madeleinol B	5.602	347.185	[M-H]-	347.186	True	386692	679719	152462	163238	495537	478252	266446	172941	362359	122376	552471	712905	249027	758489	1.1931e+06	506010	667385	88943.6	569722	469580	173369	597750	278089	131870	299203	263310	425481	249901	258331	345226	219040	692762	741015	679701	1.29493e+06	2.41213e+06	336225	1.08251e+06	5.69083e+06	1.96729e+06	2.58862e+06	1.39773e+06	2.29844e+06
POS70283	Indaconitine	4.861	630.327	[M+H]+	630.327	True	4804.45	10956.1	1618.02	8288.09	19518.2	12081.9	7303.36	7614.47	17687.9	5647.93	9504.6	28969.7	14979.2	8234.13	12091.5	5037.85	6661.95	5259.69	5367.96	72331.4	8268.19	9145.02	42528.5	7625.94	6304.3	21704	8867.33	1369.36	7596.97	5727.12	3562.65	13563.7	6022.22	48572.8	59016.2	34850.5	4891.56	69290.5	64901.9	18606.3	26988	21821.8	47842.6
POS97370	Astragaloside IV	5.844	807.454	[M+Na]+	807.45	True	3181.98	11251	113.99	3806.52	8123.67	5972.95	3790.78	3692.09	7786.13	2840.34	4420.85	1310.86	22315.9	10983.9	8239.05	2183.22	3303.28	6464.96	16947.1	8683.62	7314.37	5214.8	11249.3	5804.49	14322.7	12264.3	6201.23	787.85	7804.92	2759.48	5951.65	1743.38	5056.72	8549.11	2442.4	1170.53	1008.04	1016.77	1556.03	3473.89	1202.26	1727.97	1278.94
POS100974	Roxithromycin	6.227	837.537	[M+H]+	837.532	True	1150.86	1013.37	253.62	1052.56	726.28	362.9	274.9	217.48	653.99	301.83	624.79	80.57	370.11	296.35	464.19	87.06	108.53	173.77	206.12	88.31	199.35	487.8	277.96	928.28	256.29	677.19	176.95	285.13	1060.75	41.06	360.44	180.55	312.08	379.64	845.52	2631.58	1914.3	933.55	812.63	7799.4	661.2	1283.64	743.02
POS56879	2-(2,4-dimethoxyphenyl)-6-hydroxy-3-azabicyclo[4.4.0]dec-3-yl 3,4,5-triethoxyp henyl ketone	5.644	550.278	[M+Na]+	550.278	True	471.61	7953.32	325.19	2115.61	2349.13	1957.67	4077.23	2463.96	2992.85	2179.73	1725.38	5000.79	4005.75	10041.7	2141.56	5999.97	1205.1	444.19	1150.54	10459.6	2233.17	6071.18	6096.61	941.45	888.25	3424.6	3355.23	1004.2	3927.26	3717.19	15517.4	1070.41	667.08	442.09	8350.97	18005.6	16046.2	20224.3	2461.96	28906.9	10099.6	7584.28	15470.6
POS14706	O-Glutarylcarnitine	2.793	276.143	[M+H]+	276.144	True	60141.8	33638.9	60389	229939	46586.3	76095	85383.3	95513.4	127419	239182	87336.1	247569	70844.1	55781	104693	238800	111727	113443	106341	165309	115871	35493.2	102280	80347.8	118162	109248	154356	262646	76398	14657.7	1368.06	3976.83	13619.5	6790.49	1.52499e+06	366731	141455	920465	941010	632671	805923	436416	117707
NEG9294	8Z,11Z-eicosadienoic acid	10.812	307.262	[M-H]-	307.264	True	49128.9	41031.1	12472.5	29996.5	10702.2	22735	26129.7	24940.9	54784.9	58163.7	14972.4	2941.28	21653.5	14252.7	29684.2	9009.09	22568.2	16948.4	31588.3	6543.03	15701.3	10673	11749.4	30309.4	21565.7	22010	18342.2	26704	8334.57	13328.1	13581	8165.6	6916.28	2765.91	48015	29885.4	19752	40683.8	43335.2	44351.9	38352.8	56509.8	12547.1
POS8492	beta-Irone	8.339	207.173	[M+H]+	207.174	True	7781	14537.4	12069.3	15639	7711.65	15197.6	9206.18	16541.5	19970.3	20134.4	12365.2	10820.5	12356.3	14205.8	14975.2	13021.8	14429.5	9977.62	31898	5558.94	7323.62	13094.1	10941.1	13543.5	10900	15273.7	8994.14	15848.3	7961.36	9661.06	8362.85	12875.5	14910.7	8728.68	4691.02	8341.05	9062.63	4040.39	2599.41	8074.56	29439.6	7096.45	8475.17
POS48217	Spiro[2H-furo[2,3-e]isoindole-2,1'(2'H)-naphthalene]-7(3H)-acetic acid, 3',4',4'a,5',6,6',7',8,8',8'a-decahydro-4,6',7'-trihydroxy-2',5',5',8'a-tetramethyl-alpha-(1-methylethyl)-6-oxo-, (alphaS,2R,2'R,6'S,7'R,8'aS)-	5.228	502.279	[M+H]+	502.28	True	55839.8	64794.7	4527.1	29440.2	54762.5	41233.5	23454.6	47544.4	40062.7	31260.8	40734.7	81395.6	85857.7	57999.9	51216.2	59233.9	32161.2	26971.2	68999	81532.4	42572.4	61287	47776.1	37495.5	57129.7	44715.3	55511.2	14416.4	50442.9	21197.4	25286.5	58960.7	21830.2	34297	205976	45257.5	56065.6	105939	81395.2	386139	65425.9	58134	90782.8
POS7937	Glucosamine	0.828	202.066	[M+Na]+	202.069	True	15742	26017.8	7269.16	27805.7	29101.8	17744.2	34137.7	39874.9	10301	11747.2	4609.09	15226.1	44458.1	17075.2	6051.17	8467.99	37233.7	20122.5	20719.8	30066.6	18903.3	7490.87	15853.7	5762.8	6696.4	19563.8	6789.11	43305.5	10945.2	11063.7	808.76	29595.3	5200.08	10996.7	136490	123039	93387.1	133553	122949	151052	141410	102581	19049.8
NEG11266	Docosadienoate (22:2n6)	11.735	335.295	[M-H]-	335.295	True	4194.84	3037.67	2209.63	2438.6	502.22	3484.17	2200.08	2244.53	1462.74	6341.3	888.51	99.64	1560.68	597.64	4345.28	1517.85	2392.86	2827.64	3853.53	703.8	1421.78	787.48	1696	4001.73	1693.47	1361.2	2383.64	3655.22	532.35	638.06	1227.35	497.84	461.09	552.39	4146.25	3889.78	1554.11	4852.29	8198.02	4808.6	2857.33	13093.8	657.09
POS35359	Schisanhenol	6.17	425.19	[M+Na]+	425.193	True	8138.85	25811	1058.65	13223.2	22065	15039.1	13483.2	11049.4	8084.24	3683.18	8680.02	26674	10152.8	23998.6	10782.7	20023	21569.7	7966.67	16197.6	25987.5	9377.63	15125.8	14730.1	7427.33	8601.05	14193.3	9688.19	3767.93	10528.3	13405	17545.1	13074.8	9820.86	12571.9	71560.1	39699.6	53505.1	64229.1	30518.7	92379.4	60304.5	21368.1	71737.8
POS49808	LysoPC(17:0/0:0)	8.687	510.353	[M+H]+	510.355	True	173318	89078.3	87562.2	66324.4	28773.9	124961	30970.1	60112.3	387111	269665	60329.4	745.95	493580	13606.4	250987	55727	91980.8	81206.5	193375	42203.2	133286	42837	125283	113381	157836	66717.5	167628	41723.6	102796	36076.7	43971.6	49379.8	169508	48983.7	509339	290509	59052.5	982655	707576	91201.7	570967	543957	156916
POS18119	Soraphen O	6.057	309.206	[M+H]+	309.206	True	524845	705681	691498	902506	486010	754811	388627	1.01155e+06	983266	595251	900721	552305	1.04313e+06	544292	626988	448539	1.25284e+06	614022	749868	1.01701e+06	684897	498140	1.00194e+06	492125	469806	942269	581283	1.09525e+06	1.99111e+06	435600	1.79405e+06	1.04437e+06	1.29067e+06	903856	194805	283408	519465	437009	236759	336311	195927	377183	578327
POS44779	2-bromophenyl 1-(4-methoxyphenyl)(1,2,3,4-tetrahydrobeta-carbolin-2-yl) ketone	13.329	483.076	[M+Na]+	483.068	True	8865.59	4259.09	3699.97	4526.14	3774.37	5857.69	7480.02	4725.78	6264.1	4752.4	8666.16	2928.82	3678.56	4590.56	3439.51	4495.55	3601.73	3652.98	5537.86	4686.57	4874.28	6280.8	8915.66	4222.25	3624.21	4503.76	2922.68	3062.61	5921.89	5101.7	7008.99	3446.9	5418.54	8593.03	3331.8	4496.84	2936.88	2823.04	1993.45	5589.87	1893.25	3179.71	5770.26
POS20225	Stearoylethanolamide	10.492	328.319	[M+H]+	328.321	True	1434.71	366.03	174.09	1348.8	378.38	2558.29	3266.58	1023.45	2547.66	1324.07	1130.62	481.5	1040.59	2311.9	4549.22	9180.73	2779.86	346.62	3455.38	40.14	2722.7	2364.49	1225.2	1729.28	359.24	958.45	2950.2	5753.81	96.35	220.57	66.58	41.03	132.64	91.74	19875.6	54016.8	659.1	77059.7	30375.2	18029.8	57113.8	18361.2	23939.5
NEG10915	12-hydroxyhardwickic acid	7.408	331.191	[M-H]-	331.192	True	24143.5	72242	6834.33	21826.8	121842	71973.3	35010.6	28511.4	83000.6	8570.22	55819.4	21290	61240.2	63877.8	38193.3	76620.9	13589.4	21423.3	67712.3	10175.1	17251.8	140281	15666.1	31461.1	79512.6	87718.5	111822	19986.2	11843.9	11608.1	13422.6	9767.51	21643.9	33553.6	167915	91604.5	144971	185972	135479	126689	195755	127167	202356
NEG6886	N-Lauroylglycine	7.744	256.192	[M-H]-	256.192	True	13834.4	4490.68	9269.95	9073.99	10221.4	3457.06	6842.94	2614.2	14147.7	9299.65	16737.8	4417.19	2995.19	2877.74	8329.4	8704.26	4792.77	2819.45	3328.09	6003.49	25070.6	4922.84	4071.61	5056.09	3201.51	3168.83	3994.39	5671.67	2913.95	3099.84	3001.91	4019.67	3678.25	2463.53	4327.69	2372.12	2044.34	1937.4	1323.52	1324.28	3490.81	1408.04	1142.45
POS19736	Linoleoyl ethanolamide	8.993	324.29	[M+H]+	324.289	True	503.64	829.22	680.43	1238.69	592.8	1096.8	1916.03	733.05	1558.8	560.95	1277.29	537.42	2382.64	646.84	797.3	711.26	456.72	541.77	1322.94	199.81	879.81	1576.66	1379.72	952.42	669.2	2148.67	1150.2	847.88	390.15	360.93	313.38	294.28	512.01	226.41	4284.26	7038.59	3873.83	4915.26	3815.34	4383.3	2407.41	1829.07	2840.86
POS4928	6-Methyl-2-tetralone	8.506	161.093	[M+H]+	161.096	True	33191.6	46854.5	27838.6	52557.2	36486.6	42959.7	25724	47435.6	47469.3	51163.1	44992.7	41012	37819.7	36420.5	30776.2	34287.4	39243.7	28826.1	70043.3	22423.1	27670.3	40788.5	29423.3	47854.7	53735.5	59799.5	38247.5	50542.5	19093.5	31265.2	23372.5	36104.5	30165.7	20790.2	16751.3	33389.5	43904.5	22361.4	17814.6	32186.8	21731.1	29763.5	35808.8
POS35051	(7,8-dimethoxy-2,2,3-trimethyl-2,3-dihydro-1H-benzo[d]azepin-4-yl)(3-hydroxy-2H-benzo[b][1,4]oxazin-7-yl)methanone	7.606	423.199	[M+H]+	423.191	True	28414.7	39725.9	16666.2	25342.7	29521.2	29953	23778.2	38526.5	25005.2	48097.8	33785.8	26380.2	22807.3	31476.6	25072.9	22490.3	20560.1	18633.8	39072.3	19000.5	15896.3	18606	18906.2	29121.2	34156.7	22395.7	41909.4	36853.9	29167.8	29850.2	24371.2	31589.5	31681.3	20614.5	13425.9	24440.7	38072.8	16304.5	17838.7	20632.8	14447.4	19842.3	24742.5
POS105377	Microtoenin A	5.81	887.504	[M+H]+	887.503	True	651.64	1725.1	39.77	866.43	3452.74	1121.11	1173.06	286.57	1850.34	560.95	546.25	521.31	13256.3	3862.98	4649.74	2360.29	963.17	218.38	1525.32	3603.68	272.52	3375.86	2064.11	2027.73	1752.41	3113.16	14224.1	262.62	14894.4	457.37	4212.5	321.24	1037.68	4300.9	19945.1	10228.8	988.65	16096.5	40982.5	87443	27611.7	23179.5	10106.6
POS16696	Nuciferine	7.331	296.159	[M+H]+	296.164	True	1134.29	946.72	887.22	2729.05	1118.33	127.87	328.56	1356.07	1353.94	2500.07	849.99	1435.03	1006.27	1758.15	1808.45	819.72	1520.5	1589.06	2602.16	1386.17	968.13	731.2	1199.17	610.08	1871.79	1222.81	1530.65	1978.38	958.68	1458.04	727.98	2317.86	2655.63	1421.92	1737.65	2836.49	3455.43	2344	2387.72	1912.36	1917.28	1482.3	2782.37
NEG15032	DMH-1	9.935	379.157	[M-H]-	379.158	True	37234.7	43831.4	25409.6	39390.3	16005.7	28710.3	30108.3	34156.2	51353.2	41761.2	22728.9	5381.98	29461.7	17750.2	25537.8	13719.1	30449.1	27110.3	34259.9	12921.8	19971	20715.5	23838.5	26034.8	26729.2	33744.4	23233.3	28908.7	17482.6	20258.7	24823.8	15177.1	14382.3	10390.7	32500.5	42160.1	41855.3	37609.2	35002.3	41041.7	32023.5	35615.3	19118
POS98197	Glabrin C	5.25	813.493	[M+H]+	813.487	True	2903.65	1169.27	127.25	1630.62	1292.81	687.07	359.93	374.84	937.65	898.37	1621.44	704.24	3435.04	951.74	3980.57	1889.56	5775.65	1121.63	248.6	2284.41	248.97	1051.11	1480.49	272.12	1257.36	311.44	1140.37	2848.77	5525.07	297.91	598.36	1123.17	1736.94	2362.72	25360	8617.54	3059.65	7089.62	12523.5	15370.4	8415.85	10280.9	15759.9
POS4015	4-Trimethylammoniobutanoic acid	0.958	146.117	[M+H]+	146.118	True	15506.8	11011.5	10149.1	15484.3	8463.16	13423.6	5590.41	11507.4	10123.7	22724.1	25188.9	6852.87	10930.5	6028.61	9675.96	5862.74	9735.74	31065.6	22356.3	23980.5	25227.7	19452.4	18945.7	33977.7	22890.9	33226	19578.9	37100.2	26396.7	20760.1	26620.8	11166.1	16169.8	8869.21	31800.6	77451.2	71157	53159.9	31181.8	52195.1	28931.2	32953.8	55935.2
POS52559	Oncostemonol A	4.45	525.325	[M+H]+	525.319	True	390869	792844	85102.9	657801	759873	464806	295247	714263	883445	629864	431247	235675	1.50331e+06	499167	668136	204882	273610	988496	593664	664230	684944	313128	1.06019e+06	445113	1.06854e+06	79989.8	746651	211051	957347	257821	1.60229e+06	470152	1.18082e+06	64278.4	272641	207823	104666	210460	323091	466349	179618	273706	107496
NEG5836	Helminthosporal	12.377	233.155	[M-H]-	233.155	True	17818.8	23010.8	97561.6	47392.7	70643.1	44636.3	29941.3	48994.8	52156.9	22246.4	37254.9	77258.6	25204.8	48853.1	16073.4	23026.7	27000.7	28021.4	26630.7	47352.4	25650.5	44123.1	24355.3	33335.1	13004.3	83576.9	27327.4	46652.3	81975	116885	83304.2	30172	18545.6	25982.1	8652.79	18619.2	29361.3	18517	11362.9	17606.7	9565.56	15832.8	9193.55
POS7825	Dodecanamide	8.12	200.201	[M+H]+	200.201	True	61090.5	71675.9	47876.1	80229.1	56322.3	46417.6	46654.2	68206.5	71282.1	81004.4	73497.2	69267	50040.8	56046	61095.2	43637.8	62122.4	49023.8	79257.7	56643.8	47779.7	49684.1	46354.4	55782.4	62747.3	55631.3	59654.9	71155.4	41096.5	51078.2	67166.5	53650.9	73936.3	39123.9	94495.1	110915	104551	117728	86690.3	92610.5	248442	82877	119544
POS29936	Juruenolide E	7.166	391.245	[M+H]+	391.246	True	341650	240003	21469	118252	160130	788678	607909	100890	105318	170877	184784	113145	423124	91579.4	230126	219468	55190.3	158470	385624	343120	221568	150484	234965	357195	336601	475196	70371.4	30443.5	779209	42918.1	511507	48404.3	136432	211111	18216.6	67534	71105.3	9156.22	17550.8	157679	22046.3	70001.8	5646.95
POS19601	1-[4,5-Bis(hydroxymethyl)-3-methoxy-2-methylphenoxy]-3-methylbutane-2,3-diol	7.569	323.145	[M+Na]+	323.147	True	3056.07	2732.82	1847.78	2691.04	3982.48	2766.31	2141.39	5877.16	4399.32	5657.89	3926.57	3626.43	3582.01	1833.18	2373.16	3052.37	2674.73	3870.43	6973.23	2956.09	2465.32	3027.15	2850.96	3529.88	5120.33	1844.48	4827.88	3485.3	2069.04	1874.35	1890.96	3492.62	4407.2	4391.67	1167.27	1782.46	5455.35	2326.93	2563.29	2670.43	2582.32	1390.61	3463.74
POS90425	PC(16:0/18:1(9Z))	10.642	760.588	[M+H]+	760.585	True	384778	572519	349070	1.21742e+06	407713	504591	542516	981493	827731	1.27314e+06	257122	52965.2	313455	173755	181444	104259	98642.8	133789	156410	108782	190056	85272.7	99609.1	165635	89623.8	94344.9	97249.6	164229	190182	209054	144133	132231	226784	99830.4	591328	787058	760068	726397	620719	506366	438541	622914	448525
NEG34236	DTXSID10275904	10.911	561.373	[M-H]-	561.374	True	1965.33	239.29	2273.55	906.78	297.56	3458.71	1181.1	765.84	5765.82	532.63	1306.32	2437.19	1064.72	130.23	2895.4	14594.9	2819.51	856.89	10494	196.89	3316.41	451.25	1761.35	1566.99	1637.75	614.95	3713.66	5875.54	20.67	1752.56	2.84	67.89	2231.36	950.63	2220.44	1710.29	59.6	5212.68	7399.31	10169.4	17210.3	12001.3	7013.66
POS44295	PC(15:1(9Z)/0:0)	7.606	480.306	[M+H]+	480.307	True	9830.9	8479.78	12502.3	3948.08	4251.55	27798.1	3982.3	8607.21	3867.46	21929.7	7313.81	9551.36	3968.21	2773.52	3748.97	3178.54	3466.07	1663.4	27814.2	10913.6	8571	14716.5	4302.9	16912	1880.56	3995.57	13491.7	11475.1	5559.41	13759.2	16526	3314.42	2573.71	1834.74	8106.92	13635.1	43356.9	15635.6	13835.7	67718.2	45128.7	26629.6	43202.6
POS5164	2,6-diformyl-4-methylphenol	5.717	165.06	[M+H]+	165.054	True	84469.9	121401	23639.4	102377	129934	136565	74396.5	106354	138303	54276.8	129828	39630	152668	119984	113427	142720	101238	83208.1	133260	103809	84657.7	153734	86831.4	39933.6	125608	149490	135449	89823.7	91576.6	80393.6	50671.6	92299.5	112471	88372	18691.9	74419.6	101808	62805.8	23360.5	37798.7	68467.6	78361.9	81480.8
POS48808	Verrucarin A	5.658	505.241	[M+H]+	505.243	True	5373.25	17988.7	4726.81	7526.52	24717.8	12986	10358.6	7206.37	9335.74	6544.88	9974.63	19138.7	15209.9	34914.1	14656.9	28605.4	302.97	5905.54	10909.6	23402.5	7559.13	37759.3	11571	8338.06	12478.3	11395.2	10945.5	2140.95	31408.5	13515.8	23645.9	7688.69	10583.5	18576.8	57764.9	27781	13316.1	73972.1	33903.6	102313	32032.5	48505.5	15748.9
NEG9543	taepeenin B	5.377	311.165	[M-H]-	311.165	True	6821.05	14952	9317.89	5384.11	8458.6	6782.71	4975.97	11101.5	9300.91	5797.97	5424.13	7432.32	10901.5	10305.2	8601.58	4529.27	10421.7	12334.3	6002.6	12876.1	11760.5	7888.05	14080.7	6585.96	9510.46	9479.15	5974.26	8424.51	8606.42	12541.7	12882.6	38881.9	30005	12429.3	1806.59	4722.22	1332.1	3730.99	2618.05	1627.74	1188.08	2489.26	2879.55
POS23504	Uprolide D	5.736	351.216	[M+H]+	351.216	True	1.29609e+06	1.83859e+06	98078	1.09082e+06	1.6309e+06	1.0186e+06	1.24327e+06	1.44761e+06	1.53654e+06	814250	1.25319e+06	1.59625e+06	1.45742e+06	1.52277e+06	1.73737e+06	1.80152e+06	1.12406e+06	671851	1.49867e+06	1.34461e+06	776376	1.60933e+06	706562	1.36119e+06	1.6668e+06	1.33378e+06	1.51531e+06	821118	1.08466e+06	659426	769227	1.1887e+06	1.0246e+06	914196	2.04485e+06	2.01943e+06	991476	1.37411e+06	3.11779e+06	2.04173e+06	1.50526e+06	1.96396e+06	2.41556e+06
POS35751	Leupeptin	9.387	427.303	[M+H]+	427.303	True	1127.67	1400.87	4259.34	1321.27	1528.25	1420.97	1705.52	1591.46	5050.68	5595.25	1316.55	1144.04	3673.19	1649.87	2447.08	4089.01	7107.36	1137.43	6368.6	1150.68	933.64	1405.78	660.89	977.66	2177.37	1087.61	4445.46	2926.3	499.85	855.54	416.37	132.48	566.63	715.35	205.67	1101.75	1289.12	1470.2	607.97	1022.22	768.83	178.67	504.3
NEG5926	epoxyeudesm-11(13)-en-12-oic acid	5.482	235.134	[M-H]-	235.134	True	21670.6	94920.2	24767	23855.7	30434.4	26159.2	13992.5	41068.9	64840	25157.7	16296.7	16137.8	59508.7	38583.9	40459.7	7603.64	44057.7	110626	24664	61717.7	77764.2	24712.7	108723	15184.3	74399.4	36498.5	18130.7	19918.2	63782.2	54433	106003	174703	103167	93457.8	2523.69	13231	3970.96	2699.99	8727.83	4550.91	4403.16	4671.21	8752.18
NEG20373	Valsartan	7.208	434.217	[M-H]-	434.22	True	14769.9	15615	7673.22	8360.38	11131.6	15992.5	20198.7	1589.72	5437.2	9834.42	5482.3	5636.37	17230.6	4209.06	9350.95	12123	1852.51	12733.6	20187.4	23879.1	14229.7	9818.03	20495.8	13991.5	8292.88	17593.8	3460.65	2380.74	38523.2	6012.73	46718.6	2638.1	16020.1	13673.4	1307.21	3911.79	7176.04	2497.64	1504.45	4696.17	1534.89	5317.68	144.76
NEG26928	LPE(19:0)	9.166	494.325	[M-H]-	494.325	True	10548.2	1612.53	11172.6	1261.13	1820.54	8799.12	844.07	841.54	17343.2	9537.09	3841.74	248.53	7596.67	297.66	28775.2	5994.07	11064.7	6322.76	24369.2	568.91	13418.2	2695.34	10652.5	8740.81	9088.46	2167.63	13012.5	5158.09	1148.42	3296.45	204.86	606.23	10905.4	2510.96	6420.26	7350.26	819.52	12477.3	19090.1	7947.67	34005.9	46011.2	3147.78
POS40045	LysoPE(16:0/0:0)	7.846	454.293	[M+H]+	454.293	True	543984	233973	429195	310928	88418.6	229502	157288	176344	809527	570197	81624.1	11684.9	1.38635e+06	70817.9	434375	130139	393343	368880	594302	201729	412880	261980	420684	240156	196568	105500	550539	111743	309877	131621	206319	155794	671385	248685	1.11394e+06	432273	232932	1.80569e+06	1.00199e+06	194370	1.45792e+06	1.26643e+06	519730
POS81809	Atazanavir	6.523	705.399	[M+H]+	705.397	True	5226.36	14210.9	42.42	4312.48	17202.8	28524.8	6681.74	4670.77	5204.33	781.63	6683.25	11044.2	22008	7630.04	9401.98	26436.9	2802.47	3219.01	15425.5	5210.17	5363.81	14456.2	2860.2	5364.49	7710.61	16902.1	31279.5	665.3	1821.02	853.63	653.4	5341.52	5275.18	4873.77	54161.6	16451.9	17162.5	18922.7	37971.8	72955.9	34821.5	38529.1	21761
POS28203	Sphingosine 1-phosphate	7.313	380.256	[M+H]+	380.256	True	44451.7	22136	33369.6	19400.9	14978.7	9498.37	14817.2	30094.5	17984.7	11105.1	18270.1	9337.15	27259.3	11737.1	10753.1	22192.2	30855.5	20967.2	19509.3	16434.2	21504	14363.8	19819	19376.5	16543.9	12983.8	22383.6	40034.1	3237.58	14189.9	3986.11	25670	25318.7	7259.91	41415.8	35848.4	16299.8	77588.9	26509.7	27400.4	37384.6	32823.3	78390.1
POS21970	N-Oleoyl Glycine	6.618	340.282	[M+H]+	340.282	True	723373	941490	410200	967646	750871	307288	602456	696731	1.11182e+06	1.02592e+06	1.17854e+06	1.25433e+06	741792	672090	922922	709938	878316	476776	1.91305e+06	368235	228710	883959	327709	931203	1.00742e+06	846903	1.18826e+06	1.18799e+06	146159	308657	104018	238634	334165	263232	225567	396842	409151	418693	316292	274905	968017	323837	554482
POS20400	Docosahexaenoic acid	9.675	329.248	[M+H]+	329.247	True	1.86807e+06	2.36826e+06	604293	4.45133e+06	1.18768e+06	3.00132e+06	1.56928e+06	4361637	6.1027e+06	3.46475e+06	1.8908e+06	263771	3.26393e+06	920021	3.29517e+06	781220	1.14015e+06	1.49584e+06	5.04108e+06	674617	1.28806e+06	1.17766e+06	1.16278e+06	2.57226e+06	1.59789e+06	4.43169e+06	4.52273e+06	1.81625e+06	1.51052e+06	792964	932148	820947	1.53336e+06	586110	4.78703e+06	7.52115e+06	5.25771e+06	5.6274e+06	6.19446e+06	9.47672e+06	3.52267e+06	4.23553e+06	4.42337e+06
POS45142	Hydrocortisone hemisuccinate	5.411	485.214	[M+Na]+	485.215	True	3761.83	6362.66	1352.03	6359.92	13158.3	6109.83	8279.95	4973.97	5381.61	3367.12	4694.56	8106.85	11616	14572.4	9077.74	9738.52	3519.2	7717.62	4331.1	18369	6248.67	74564.9	6865.83	6433.22	9392.92	17397	11654.3	1144.26	10398.6	9208.47	8900.84	5941.8	7619.7	10039.4	31611.4	7959.29	15425.9	21279.5	16277.6	32818.3	15798.6	10158.6	31017.1
POS36042	3beta-hydroxy-4beta-methyl-5alpha-cholest-7-ene-4alpha-carbaldehyde	13.549	429.371	[M+H]+	429.373	True	5594.15	1337.6	1965.31	2426.26	1665.93	13126.5	3006.54	4022.16	12483.5	4279.73	1338.5	559.22	16117.4	763.67	4204.28	9044.97	15068.2	4498.62	17230.7	1475.37	9781.37	2840.37	4134.11	3247.88	3050.29	3513.93	8086.77	13068.3	310.02	200.52	188.21	155.93	5184.48	1002.28	14765	22569.8	7211.34	63645.5	49726.8	9175.2	18354	37506.5	46405.5
NEG6848	Palmitic acid	10.458	255.232	[M-H]-	255.233	True	183165	184829	106770	138887	127858	208804	170444	106088	147235	105598	115109	123706	96965.1	161226	235149	198104	145372	97252.4	178302	47692.9	98216.6	112148	73779.6	138077	100995	96565.2	113793	236423	34331.6	83769.4	30869.5	54718.8	51401.6	38601.2	236030	176673	109226	257833	215010	269254	396191	271630	118280
POS15344	Oleamide	10.384	282.278	[M+H]+	282.279	True	16410.2	17071.4	14641.7	5842.16	4544.8	7115.68	7449.48	5765.86	10055.4	4864.88	11367.4	21015.5	13769.1	22961.3	15619.7	20411.9	20230	15467.8	15210.7	6194.94	12346.8	12068.8	11539.9	7352.72	6391.92	8504.16	9086.55	12942	4795.32	5899.95	3472.09	21343.8	3947.85	2688.68	47611.3	79713.6	30682.1	117266	65831.9	52145.5	194073	64340.6	66606.2
POS21256	flabellatene A	7.432	335.222	[M+H]+	335.222	True	72673.1	79196.5	10510.5	106311	125503	461575	172187	42100.9	299059	186006	128195	50316	136816	48501.5	142900	163124	57443.3	120335	255461	117608	97007.9	101322	161124	162441	92962.1	391197	54506.5	42704	221107	17915.6	126347	13656.3	32882.8	50011.3	353351	850492	2.57428e+06	480164	371267	4.3834e+06	462767	1.49016e+06	124076
NEG8566	Dendocarbin K	7.55	293.173	[M-H]-	293.176	True	15617	18933.3	7797.62	16865.9	11581.1	14370.3	12748.5	13864.6	11510.6	12440.9	15106.8	12923.3	8851.62	13426	15401.7	8551.4	11114	5959.33	23218.8	6277.61	7586.09	16368.9	15056.9	15393	14286.7	10581	9872.48	21969.2	5352.4	6777.44	4394.07	6524.38	4513.84	4603.92	6320.9	5293.24	8126.68	5262.85	4955.2	4190.73	4651.55	4629.07	12636.5
NEG6516	2-Hydroxy-3-methyl-5-(1,1,3,3-tetramethyl-butyl)-benzaldehyd|2-hydroxy-3-methyl-5-(1,1,3,3-tetramethyl-butyl)-benzaldehyde	8.43	247.169	[M-H]-	247.17	True	301.43	3168.36	1366.18	1936.61	910.27	1891.57	1543.69	1027.01	5601.97	2021.43	2186.36	223.91	4021.08	809.26	2283.87	865.03	1533.53	584.57	4617.53	951.81	491.24	1181.22	1403.45	2156.86	4249.2	4080.31	1278.03	795.44	3293.31	1599.37	1709.01	344.2	174.21	376.5	2985.93	5860.12	2114.37	3073.76	2769.99	2019.75	3729.83	2750.31	4839.46
POS32442	coleophomone A	5.246	407.177	[M+H]+	407.185	True	765636	1.06101e+06	471950	886551	765779	505837	404412	1.1643e+06	853854	642856	620096	1.11989e+06	1.00736e+06	646589	795856	341810	807537	888304	1.00021e+06	867784	871547	621154	974541	839129	669840	724250	655174	560842	777092	857866	958827	1.68558e+06	1.19733e+06	878117	377794	573601	460224	257125	633789	235230	345380	346425	1.12058e+06
NEG9541	4-O-Me é¥æ¨î?S)-Acerogenin A	5.907	311.165	[M-H]-	311.165	True	23309.4	97876.2	17497.9	22851.7	47944.2	46421.9	13688.8	37020.2	36865	11796	13397.4	19378	37265.1	51656.4	88680.9	25289.1	49098	21076.2	18820.1	19904.3	19598.8	39148.3	27934.2	13964.4	38925.1	28024.9	39484.7	25579.9	9417.86	21086.2	18082.5	71638.3	61430.8	37539.9	6100.58	16724.5	5162.99	21267.1	20834.4	6951.72	14435	13805	21983.3
POS28032	Cathafuran B	7.16	379.184	[M+H]+	379.19	True	362585	419455	48846.4	276980	347364	727851	513703	116589	232726	414550	246246	173719	656565	126411	370035	376577	67641.4	192232	728873	422769	259023	372278	312632	544764	340644	702715	152203	74818.3	828728	79866.6	674827	50370.4	273244	245222	28104.1	125381	433039	60037.2	36790	410031	56604.5	250010	14735.5
POS29902	Norcaesalpinin F	6.095	391.181	[M+H]+	391.175	True	41411	333451	2149.11	63512.7	84479.2	114899	79429.7	58939.2	94882.1	68338.9	50566.1	52706.4	103361	264980	98165	80734.8	23926.7	31608.3	108437	80930.3	36003.2	61539.4	42056.5	40281.4	89852.7	83096.9	55694.1	11602.7	79020.3	16498.7	43818	24056.8	67048.1	54764.1	293237	146213	88220.9	108106	211319	163936	131332	157848	172567
POS20979	Gibberellin A14-aldehyde	5.242	333.206	[M+H]+	333.206	True	3.31172e+06	7.72428e+06	1.56141e+06	4.61543e+06	4.75776e+06	3.40771e+06	2.19704e+06	6.05969e+06	6.28323e+06	3.46111e+06	3.03625e+06	5.3456e+06	9.0412e+06	3.74056e+06	4.27637e+06	2.17321e+06	3.46858e+06	8.09941e+06	6.56311e+06	1.19338e+07	8.31775e+06	3.41056e+06	1.02573e+07	3.66352e+06	5.32415e+06	4.71044e+06	4.08919e+06	1.97034e+06	7.86944e+06	4.51337e+06	1.257e+07	1.00834e+07	9.17518e+06	6.07242e+06	1.81472e+06	2.33426e+06	1.48473e+06	1.29353e+06	3.39794e+06	1.75742e+06	1.44335e+06	1.68744e+06	5.48152e+06
POS41323	Galactosylsphingosine	6.798	462.343	[M+H]+	462.342	True	4984.48	1381.66	3485.24	2161.48	1468.33	4729.38	2327.96	1806.39	8094.74	4006.37	1274.98	1819.85	4386.59	1155	2036.11	5901.11	6580.55	1636.45	14070.1	1503.91	2804.29	5225.73	1946.55	2020.05	2470.9	1447.34	9467	8805.16	350.09	2393.78	655.18	675.31	2376.71	894.92	6092.3	21184.5	2045.15	26195.8	9857.88	4585.54	12038	11557.5	14340.3
NEG7540	N-Lauroylsarcosine	8.066	270.206	[M-H]-	270.207	True	12366.2	3487.41	12638	1620.4	2902.82	3164.66	4321.55	2814.81	3317.24	5402.25	2982.85	2357.48	1731.5	1823.15	1696.76	2113.12	2980.51	3162.41	3138.82	2591.1	8265.6	3190.83	2812.93	3824.17	2510.06	1434.51	2466.82	6297.77	1149.45	3004.56	1576.07	3282.44	4054.84	2210.55	1760.8	1455.74	1396.17	1366.3	944.66	1047.68	1636.44	920.88	1724.32
NEG1205	Methylphosphonic acid	14.384	94.994	[M-H]-	94.9904	True	21371.8	28171.2	30975.9	70603.7	32573.8	31272.9	24159.6	38380.3	18509.4	37667.1	32655.8	28728.1	28679.5	44425.4	32419.9	31467.5	25386.7	35283	22483.4	21744.8	27226	22695.3	27418.5	29075.5	27287.3	27953.8	27865.4	30011.6	29161.2	34929.3	25511.2	21998	33643.6	45953.2	28152.9	27026.2	35944.3	20964.4	20990.4	20385.5	18671.8	29765.2	32776.3
POS25265	CHEBI:131749	6.652	362.327	[M+H]+	362.326	True	932903	1.75152e+06	526816	1.59305e+06	923657	490914	1.12386e+06	943376	2.78806e+06	1.41955e+06	2.18548e+06	3.47283e+06	1.27721e+06	864673	2.0743e+06	1.35755e+06	1.69162e+06	625880	7.4268e+06	909414	262672	1.50795e+06	351070	1.92704e+06	2.33023e+06	1.98228e+06	2.93965e+06	2.21343e+06	140546	208871	135673	77318.4	246018	204468	89217.2	138738	154738	173431	115378	153197	323480	143187	398719
NEG185	Phosphonous acid	1.027	62.9624	[M-H]-	62.9642	True	7475	19024.6	37138	5673.24	30135.5	11264	16572.8	22070.6	339.6	779.69	33107.5	44366.5	2405.08	38279.2	15844.9	31463.9	8408.23	9913.1	3107.27	21685	20676.5	33128.3	9125.43	12926.1	15359	8915.63	12654.7	26415.4	4924.45	19175.6	2265.32	23916.8	7985.54	7634.66	9544.42	5243.7	2682.07	4799.61	6061.8	3013.71	4705.45	308.33	1189.29
POS14804	2,3-Dihydro-6,7-dimethoxy-2-methyl-2-(2-methyl-1-propenyl)-4H-1-benzopyran-4-one	8.373	277.138	[M+H]+	277.143	True	26109.7	30310.7	20936.2	30703.8	25779.4	21563.1	19291.5	31210.1	31036.8	34018.6	29927.4	26950.8	22149.7	28422	29701	19305.1	33688.5	22156.7	28747.4	24674.5	26258	28285.5	22163.6	26348.4	29563.2	34429.5	36689.3	35585.8	29217.4	27047.7	22775.9	33195.7	32959.9	28655.1	12722.1	24374.7	44269.6	15445.7	15422.9	21978.4	16644.3	18695	29714.5
POS25748	10-Deacetoxybarbilycopodin	0.649	365.274	[M+H]+	365.269	True	23221.5	140343	106036	69227.7	111458	52612.9	82945.6	60597.2	75178.4	337463	25192.4	10379.8	52174.6	3541.94	19039.5	5282.81	20517.2	24867.4	76535.6	6042.41	88873.4	44419.7	108768	56823.7	43088.5	22019.1	39965.9	41707.3	195899	621.6	59419.7	190282	72070.7	137238	99608.4	123636	308472	107670	89649.9	529028	102158	338013	91078.4
NEG7574	(all-E)-3-Hydroxy-7,9,15-heptadecatriene-11,13-diynoic acid	5.908	271.134	[M-H]-	271.134	True	10096.9	37898.3	10234.4	5445.63	18130	17383	6436.14	12239.5	16835.2	5000.1	2762.84	6333.88	12029.3	22059.2	37569.6	7342.87	25180.4	7326.05	5997.67	4695.97	7344.8	17818.9	9987	3063.75	8091.93	8324.76	12743.9	12899.7	2220.35	7311.77	4502.41	25078	23766.8	12912.5	957.29	6052.75	970.02	2182.4	9083.7	2888.34	4422.68	2696.87	7269.12
POS18342	Desogestrel	9.675	311.235	[M+H-H2O]+	311.237	True	105538	122945	38880.2	238969	64720.2	173207	90844.1	234618	335832	188721	106814	15966.3	180309	52750.1	187575	46155.2	67944.4	85467.2	262094	41054.3	77974.2	65427.9	70238.7	143196	93489	249577	247411	105861	81525.3	44712.2	52992.2	47447.6	89247.9	35690.6	247758	408789	284551	289871	318174	497277	187545	227659	239605
NEG10911	7,13-Labdadien-15,16-olid-19-oic acid	5.242	331.19	[M-H]-	331.192	True	399172	1.12258e+06	553400	602573	812672	437023	329659	521663	1.00934e+06	805779	449220	329231	1.2808e+06	498409	293076	265398	338977	2.12771e+06	1.0126e+06	2.86126e+06	1.65492e+06	443222	2.38204e+06	340974	740984	654964	573707	353820	1.92172e+06	1.36717e+06	3.2958e+06	1.37831e+06	1.79863e+06	1.53781e+06	96428.3	171992	138782	107498	89276.6	244895	92048.4	120496	133234
POS18752	15-Hydroxy-6-en-dehydroabietic acid	5.247	315.196	[M+H]+	315.196	True	1.84428e+06	3.67614e+06	930200	2.67571e+06	2.92805e+06	2.14179e+06	1.15173e+06	2.7789e+06	3.25782e+06	1.92802e+06	1.4645e+06	2.68428e+06	4.91387e+06	2.10656e+06	3.28843e+06	1.23566e+06	2.12637e+06	4.57818e+06	3.54477e+06	6.52345e+06	4.59498e+06	1.93583e+06	5.56385e+06	1.34263e+06	2.8277e+06	2.40454e+06	2.3195e+06	1.24664e+06	4.44186e+06	2.30906e+06	7.1828e+06	4.50133e+06	5.46125e+06	3.4865e+06	622491	1.40164e+06	896965	680814	2.49847e+06	1.06338e+06	857346	1.12283e+06	3.09636e+06
NEG8273	ent-3-oxa-beyer-15-en-2-one	5.242	287.202	[M-H]-	287.202	True	56398.6	161905	70894.2	90047.2	112978	54856.3	46113.2	65502.6	145120	113719	58623.5	39704.3	194409	83265.1	37226.7	32356.8	41661.8	313627	170148	432973	224015	63060.2	359234	46613.3	112949	100399	81156.4	51597.6	277339	180027	519753	187085	283347	237191	8834.23	19546.6	14004.9	11586	7938.12	28878.5	7726.03	14848.2	14251.6
NEG9821	4-Hydroxyretinoic acid	5.483	315.192	[M-H]-	315.197	True	38242.9	73375	18460	22379.2	47862.6	106223	22093.1	37405	70693.7	43194.4	22563.9	33567.4	62332.1	41311.6	29123.2	26556.1	24812.1	88909.8	56470.2	72743.5	63854.7	35841.3	82747.1	24295.3	63932.6	65530.1	22351.3	15644.7	63724.3	40499.4	106350	65484.4	47794.3	70410.6	7158.96	20900.5	30295.5	13400.5	9167.67	41810.8	10773.9	11973.5	21337.6
POS18349	ent-8alpha,15-Labdanediol	11.583	311.296	[M+H]+	311.294	True	25230.5	22669.2	5256.14	20764.1	5945.86	29148	14449.9	23859.2	17276.8	30372.4	9831.43	2099.46	23293.2	20107.1	34496.6	7390.03	16923.4	14222.5	26632.4	3447.58	11818.5	12165.2	9417.84	32674.1	10263.6	17226.8	17956.8	23274.1	6541.94	4048.52	5786.52	4557.17	3171.54	1731.29	49818.8	54155.8	14380.7	128776	76368.9	22322.3	27394.5	55444.5	35178
POS49227	Vielanin A	4.752	507.315	[M+H]+	507.308	True	570600	948796	40117.4	833163	1.78032e+06	1.01032e+06	604826	642656	1.52256e+06	496122	1.09001e+06	139915	2.75234e+06	1.28739e+06	1.66052e+06	892893	486231	463750	1.08196e+06	306573	370818	755592	561911	897194	2.515e+06	58662.4	2.8322e+06	373794	340666	155547	453932	111412	736496	428170	236665	232126	51907.4	202363	276078	357614	464364	439645	18627.7
POS21505	1alpha,19-Dihydroxy-16alpha-(-)-kauran-17-saeure	7.543	337.236	[M+H]+	337.237	True	57825.7	34279.5	1898.15	41833.7	55544.5	265619	188751	45836.5	161816	115803	62753.4	31107.1	69965.5	30977	92748.5	69789.2	34475.3	24277.3	68987.7	42066.7	28151.4	47054.4	36723.3	125846	100168	123511	22984.3	17466.5	58386.2	10717.1	50302.3	11949.2	7598.24	16111.6	141561	293130	442150	105689	149272	1.08008e+06	158435	376396	29535.8
POS3965	4-Methylcinnamic acid	5.86	145.062	[M+H-H2O]+	145.063	True	10149	13868.6	11864.3	11776.1	12845	10542.9	7683.1	10358.6	10852.5	9702.71	11755.4	5340.12	10186	14200	8550.48	8265.83	12070.2	7025.31	13333.1	9903.88	5047.55	10714.7	7373.88	15948.6	20410.1	19224.6	9441.44	9220.35	11243.8	4242.35	5117.14	2948.62	13299.6	9634.34	7361.03	5282.8	3358.51	3867.55	3954.79	3248.26	4668.75	5220.36	4202.01
POS14621	Ilicic Acid	7.993	275.162	[M+Na]+	275.162	True	32391.9	36219.2	32619.3	38834.6	35764.5	33231.7	26996.1	39062.5	38033.7	46214.2	39415.8	30771.5	32862.4	31732.1	34116.2	25026.9	38187.8	28724.8	47447.2	33838.9	28555.1	38027.6	29608	42773.3	38112.8	45427.5	51837.5	40311.7	33577.8	32448.3	39265.4	45353.7	35373.6	41277.8	19576.7	43573.3	62512.8	24736.3	21072.1	32413.8	24157.7	27244.4	33956
POS45529	Ecdysone	5.161	487.311	[M+Na]+	487.303	True	19562.4	12934.3	2483.14	13948	43317.4	116646	58427.7	14901.4	35932.6	14409.5	18920.3	12364.5	56557.9	21750.3	49799	19099.3	4465.42	7714.83	37923	34606	18311.2	19334.2	19432.7	30834	72901.4	98826.9	15159	1663.24	146738	5020.54	78005.3	4106.97	16834.9	20226.1	44103.1	108352	101382	33266.3	34952	289251	36535	77895.2	133321
POS43640	[3-[2-Aminoethoxy(hydroxy)phosphoryl]oxy-2-hydroxypropyl] hexadecanoate	7.963	476.275	[M+Na]+	476.275	True	1.11689e+06	475954	1.02499e+06	806182	222557	863165	478079	426749	1.83511e+06	1.40902e+06	234294	32874.8	2.20174e+06	175324	1.14013e+06	412106	1.04779e+06	790637	1.95084e+06	563943	1127208	855010	1.06869e+06	630967	563542	327084	1.69906e+06	374654	673900	367256	481800	398756	1.39322e+06	638232	1.75328e+06	989305	445664	3.13074e+06	1.71569e+06	495865	2.40725e+06	2.31771e+06	1.27184e+06
POS49443	Gymnodimine	8.899	508.34	[M+H]+	508.34	True	1.50253e+06	681014	667507	675835	262860	1.33492e+06	318588	511413	1.25582e+06	946229	334780	29754.5	2.3177e+06	207053	1.60456e+06	446931	1.0462e+06	861441	2.70263e+06	322878	1.33649e+06	480075	992036	1.27245e+06	660326	505936	1.35097e+06	383598	234170	262978	219758	226262	601780	329535	3.05756e+06	1.05582e+06	359693	6.55311e+06	2.77723e+06	535395	3.97397e+06	5.0535e+06	1.01442e+06
POS10842	DTXSID40831113	9.679	233.155	[M+H]+	233.154	True	9322.84	10846.6	2990.38	18883.2	5717.78	12997.7	7376.83	17268.2	24359.1	18427.3	9892.63	3297.53	14540.4	4970.49	13706.8	3740.76	5366.41	8316.07	21239.5	3609.92	6141.01	4717.06	6866.67	11836.1	7658.04	21642.5	18472.9	9180.33	8327.66	4799.98	5268.95	3832.62	7805.97	4823.03	20086.8	31786.7	24204.2	24127.1	26855.8	35392.4	16953.8	17149.3	16850.7
POS32139	11-Methoxy-19-(R)-hydroxygelselegine	7.109	405.2	[M+H]+	405.202	True	40132.1	38693.3	9859.23	24536.6	32915.1	139784	97756.2	9003.8	13795.5	34998.1	22569.7	17452.5	62408.9	10961.1	38402.3	47450.1	6128.36	29572.3	87541.3	79881.3	35931.7	31382.2	44549.8	56887.3	33038.4	67907.7	14394.2	5903.87	165332	9126.35	120680	5108.21	42838.2	34956.7	4053	8098.24	18387	2802.77	3786.24	33236.6	1178.24	14759.5	863.17
POS8766	Lactaroviolin	5.904	211.111	[M+H]+	211.112	True	10403	38944.2	3995.12	13545.6	15624	26803.1	9638.75	21764.9	27097.2	2463.05	13621.7	11328.5	22028.4	28464.7	43682.8	13853.4	18008.6	6093.25	21549.3	8135.04	11979.2	37129.5	7781.16	9937.86	10911	16434.9	25443.9	11200	3664.94	7822.04	4596.02	16947.2	22640.6	18455.7	3075.86	8221.75	2428.01	4834.17	14539	9026.62	7432.71	7606.62	17600.1
POS34438	Gomisin H	6.968	419.212	[M+H]+	419.206	True	19848.5	38129.6	7293.91	16993	9670.83	30387	13216.5	12488.6	14395.6	23824.7	12547.7	10855.6	43636.3	5862.39	14089.2	19050.6	6039.05	22372.3	37397.1	49335.6	35095.7	28699.8	53855.1	24487.5	27481.1	45452.9	9933.96	4399.46	65451.8	6577.89	79144.4	7787.18	17060.2	15142.5	2429.61	5548.07	8657.16	12644	2504.1	15198.5	2538.11	12172.2	8702.81
POS13630	SCHEMBL2874661	7.186	265.103	[M+H]+	265.107	True	7126.05	5835.07	6143.35	8569.91	6310.58	2637.54	3221.17	9385.03	8521.54	6160.47	6550.43	6172.32	3197.95	6502.58	4292.98	4027.77	11403.2	4554.37	7141.87	3276.32	6733.15	6095.02	5122.5	5973.47	7949.38	7510.7	7583.43	10229.5	4369.88	10284.6	4145.91	10932.8	14117.9	11959	4288.83	7891.93	6022.37	5414.57	4430.33	3212.49	3631.78	3961.41	6480.08
POS4382	Nostocine A	5.153	152.063	[M+H]+	152.057	True	34008.9	39880.7	18752.6	57248.5	57417.5	46797.6	39523.3	67881.6	77116.7	51195.8	28521.9	67151.4	50583.6	55050.6	59551.8	55390.6	55423.2	60154.7	73405	61986	42389.8	50280.2	32222.2	42649.3	60484.5	41964.3	59735.5	37604.2	20540.6	30759.2	71148.1	59894	48758.1	51386.4	24368.3	28207.7	31527	23781.4	51864.7	27638.4	33872.9	29551.9	80759.9
POS34021	3-Hydroxyhexadecanoylcarnitine	7.261	416.336	[M+CH3OH+H]+	416.338	True	10056.2	17629.5	16921.6	11086.6	10983.6	27008.4	6051.05	15544.9	33664.6	23564.1	6851.86	2569.59	33444.9	5017.04	16446.6	11071	13485.6	39370.6	25115.9	11084	40679	15210.2	31570.5	11887.7	12224.2	34520	65844.3	5850.1	11246.6	6617.03	8895.52	6705.04	42934.8	9901.74	45641.5	98917.9	40103.4	132688	53640.4	42395.2	29455	47623.9	33391.6
POS9497	cis-3-Hexenyl phenylacetate	9.683	219.139	[M+H]+	219.138	True	9448.75	9614.03	3296.13	15610.1	4439.69	12566.3	7126.7	18789.3	22507.4	11698.8	9230.89	2751.57	13329.3	4320.81	12590.2	4545.73	6138.53	7432.33	17117	3493.07	6083.81	5770.15	5672.54	10927.6	7663.51	20080.4	15497.2	10107	7745.78	4584.18	5541.5	3735.31	7466.58	4041.31	17208.3	28735.4	21222.1	20394	26360.2	35823.1	14095.6	15669.3	18038
POS21975	Docosanamide	8.541	340.357	[M+H]+	340.357	True	424.12	30243	20842.5	9923.95	5157.57	4026.09	10642.6	6688.24	4059.19	10934.2	625.94	7322.05	32445.1	5144.31	10309.7	11133	223313	54002	6948.24	29836.5	1565.32	1284.57	8372.34	4373.67	14806.8	10328.1	1267.18	17612.8	1798.13	334.19	3490.74	968.41	986.96	8054.32	887.57	553236	693700	4725.35	1.46512e+06	1.10453e+06	408957	2.70635e+06	1.06978e+06
POS19232	(ent-15beta)-15-Hydroxy-16-kauren-19-oic acid|Grandiflorolic acid	7.53	319.228	[M+H]+	319.227	True	53478.5	38064.1	766.15	37096.5	58306.7	303390	187554	41449.7	136782	68992.4	73224.7	32204.7	85163.6	30077.5	93975.5	58780.9	30840.8	10536.1	67337.5	48804	11629.3	55303.3	16989.1	124760	108376	128609	26672.8	13508.5	67002.9	5653.6	64850.3	3596.97	11366.6	23233.9	119671	261892	370867	85047.7	124154	891630	133323	322055	24916.5
POS23104	O-Arachidonoyl Ethanolamine	9.633	348.289	[M+H]+	348.287	True	5605.19	8693.3	543.46	8007.58	2797.93	7004.01	17291.3	7675.87	13342.4	7075.93	6901.52	1683.36	10398.4	9928.64	17074.4	5726.24	4261.93	4543.22	7519.14	1073.08	4955.87	7946.88	10652.3	10416.3	3983.45	16467.5	11311.2	6108.97	3221.37	1523.92	1202.05	820.69	1078.64	413.79	62219.2	93263.1	30310.6	98295.5	68636.9	20731.9	34024.8	17333.8	17913.1
POS37488	Terpendole E	8.188	438.3	[M+H]+	438.298	True	7.65204e+06	3.20371e+06	1.95495e+06	6.23762e+06	1.08236e+06	6.83932e+06	3.17527e+06	4.13611e+06	1.30451e+07	6.86797e+06	2.84252e+06	199925	1.40175e+07	641690	1.0863e+07	4.33246e+06	5.03446e+06	3.70055e+06	1.667e+07	1.63578e+06	5.68731e+06	1.32539e+06	4.3308e+06	7.42619e+06	4.37732e+06	2.35196e+06	2.05873e+07	5.50808e+06	1.80954e+06	1.31053e+06	1.11259e+06	1.41821e+06	3.44917e+06	1.96878e+06	1.11159e+07	1.31709e+07	1.7624e+06	2.73783e+07	2.27602e+07	6.3835e+06	2.5741e+07	2.38697e+07	6.65555e+06
POS6286	9,10-Dihydrophenanthrene	5.721	181.099	[M+H]+	181.101	True	17240.8	27832.1	5161.58	17942	30244.3	18125.1	16811.7	23988.4	32297.5	21027	28613.1	17294.2	37171.8	26464.3	23567	26012.7	16029.1	15814.4	31153.4	24843.1	17018.3	32578.3	15490.9	21463.5	27181	27651.5	33155.2	14475.2	12367.5	17744.7	20125.9	22042.6	25198.7	23469.1	9829.03	13033	12023.7	15424.3	18859	15927.6	11200	15254.4	15005.8
NEG8565	Nordihydrocapsiate	7.208	293.173	[M-H]-	293.176	True	24544.5	31740.3	19439.3	27767	24583.5	16267.7	42093.3	27849	49470.3	46270.4	31821.3	32065.7	24792.3	25831.1	28079.9	23601.3	38944.9	16335.2	32722	20506.9	16020.5	29666.5	29299.5	24708.6	24519.7	28820.4	23040.1	38316.9	16521.3	20241.9	18068.8	18977.6	15619.5	16170.5	19977	22975.4	32168.5	14842	17348.7	14817.8	16170.7	17472.1	21520.7
POS14063	4-[1-Ethyl-2-(4-methylphenyl)butyl]phenol	5.243	269.191	[M+H]+	269.19	True	26405.7	77752.7	17738.1	48234.2	48158.7	30354.6	16350.2	49888.1	57863.5	41004.8	27250.4	33108	97084.3	38540.6	43770.5	22828.2	28392.1	120044	71278.8	151604	102977	31410	138467	19741.8	41640.6	39361.8	37340.1	20470.3	85871.3	53390.8	167436	89712	125180	77453.4	7894.85	18053.3	14929.9	13739.7	29681	18078	11152.9	16944.7	38957.9
NEG14560	ent-12beta-acetoxy-7beta-hydroxykaur-16-en-19-oic acid	4.757	375.219	[M-H]-	375.218	True	6002.52	27186.2	3563.26	5654.79	14863.1	12640.6	12442.9	5528.68	15446.6	8031.17	11443.8	6524.97	22224.2	37518.8	9779.28	26284.5	5503.18	8105.14	19776.3	13386.3	11881.7	14085	10814.4	6940.08	18206.2	14600.1	20674.7	3250.82	10388.5	10082.3	11916.6	4399.61	12746.6	9704.89	5590.83	2117.57	1123.49	7492.08	3292.8	8129.74	3024.48	2167.57	2777.37
POS77609	(2S,3R)-2-(((S)-7-acetamido-1,2,3-trimethoxy-9-oxo-5,6,7,9-tetrahydrobenzo[a]heptalen-10-yl)amino)-N-(7-methoxyquinolin-3-yl)-3-methylpentanamide	9.885	677.3	[M+Na]+	677.294	True	10404.1	16062.5	5659.98	22202.1	10237.4	25737.8	11300.5	20996.1	57585.1	34858.6	22860.7	6826.33	14882.6	12709.8	20489.2	7302.97	22817.7	2417.97	30110.3	2405.72	542.52	7842.56	10006.5	16680.5	11325	13302.5	18844.5	24749.8	1858.22	200.52	343.57	69.17	237.96	3235.19	888.48	1014.74	823.88	2279.99	621.01	971.31	908.19	161.04	7977.19
NEG8133	Linoleic Acid-d4	8.791	283.268	[M-H]-	283.264	True	5760	2480.3	5512.66	3841.22	2263.74	7538.35	2872.19	3223.59	7708.2	5811.88	1519.98	1242.63	5402.21	947.62	8998.51	4584.13	6855.58	4699.08	14531.8	1576.2	8784.97	1465.46	6225.04	4575.56	4293.96	1957.54	6370.23	3992.78	1786.2	3064.86	1624.33	1006.41	6615.84	2259.96	4764	4711.21	1163.72	7304.77	6483.64	5675.2	13060.3	18886.3	3904.21
POS26694	Glyasperin D	5.615	371.183	[M+H]+	371.185	True	342792	465059	52863.6	292706	442593	596429	251946	192150	335974	108102	553355	718113	267062	479982	960251	472040	403642	151626	557502	407494	159204	399545	209688	522948	343902	614134	338692	600534	197515	141654	144381	346091	430619	303867	732779	1.46416e+06	302501	711350	3.61934e+06	1.20865e+06	1.25077e+06	1.32892e+06	1.81033e+06
POS24946	2-Hydroxylauroylcarnitine	6.277	360.273	[M+H]+	360.275	True	5080.57	9455.86	4470.54	4831.55	6138.21	8956.28	4630.33	6631.95	8845.91	10054.4	4494.76	3783.77	9161.53	3772.75	8896.41	10466	6663.08	24794.9	11420.5	11130.4	32816.2	6042.37	29619	15501	3222.25	34147	27276.4	8912.71	22702.2	13120.4	11170	4341.45	12746.6	7548.79	19374.7	13720.7	28118.4	16414.4	11422.9	13971.2	10014.1	24828.8	13459.7
POS29923	flexibilisolide E	5.246	391.209	[M+H]+	391.211	True	5.51318e+06	9.49633e+06	2.5583e+06	7.64133e+06	7.07537e+06	4.51478e+06	3.4538e+06	9.54303e+06	9.32767e+06	5.43207e+06	4.45303e+06	8.71886e+06	9.41302e+06	5.71315e+06	7.77397e+06	3.49102e+06	7.00644e+06	1.04995e+07	7.96857e+06	1.35499e+07	1.0489e+07	4.92169e+06	1.20899e+07	4.72954e+06	6.86527e+06	5.61275e+06	5.79697e+06	5.09261e+06	7.6192e+06	6.41087e+06	1.17704e+07	1.4611e+07	1.28976e+07	8.11587e+06	3.17759e+06	4.04408e+06	2.66314e+06	2.55933e+06	7.70688e+06	2.54809e+06	3.19857e+06	3.39639e+06	9.03819e+06
NEG34	Hydrogen carbonate	10.616	60.9915	[M-H]-	60.9932	True	6769.08	2230.44	8491.56	22036	26631.3	43450.2	10673.2	22893.2	23551.2	21378	56730.2	30149	45371.4	21608.1	50659.5	46658.6	6466.16	28577.3	26568.6	19326.7	172739	51656.1	11316.1	22829.6	26073.4	26493	20261.4	22262.2	50876.7	36445.5	18153.5	90711.2	10712.4	20582.7	444.09	1300.26	844.85	824.46	8241	224.86	11280.1	12165.7	762.11
POS29778	Neotuberostemonol	4.905	390.23	[M+H]+	390.227	True	1898.59	7244.98	895.17	2925.67	13595.5	14912.1	2937.19	5002.11	5470.91	2417.49	4895.5	1513.7	7567.38	3151.56	23508.9	6905.28	5052.14	1651.32	2865.74	1833.06	2744.57	9470.88	985.03	3109.63	9592.26	9733.01	5666.44	1034.21	389.2	748.59	1190.51	1131.38	2353.3	1871.83	30777.8	58847.7	11884.8	19885.1	149057	30707.8	52690.1	29722.3	74804.7
NEG30546	(27R)-26,27-dihydro-virginiamycin-M1|(32R,6R,8E,13E,15E)-17t-hydroxy-6r-isopropyl-7c,15-dimethyl-5-oxa-11-aza-1(4,2)-oxazola-3(1,2)-pyrrolidina-cycloeicosaphane-8,13,15-triene-2,4,10,19-tetraone|23,35-ethane-1,2-diyl-madumycin-I|ostreogrycin-G|Pristinamycin|pristinamycin-IIB|virginiamycin-M2	4.317	526.252	[M-H]-	526.256	True	122135	242497	5510.38	225851	235152	284727	36257.6	295863	300064	111999	189655	66331.7	415650	105535	169802	73530.3	70694.1	19280.5	678850	113754	37236.9	380888	36336.8	217825	250579	508899	324762	85612	112206	13872.1	41883.8	676321	44686.7	53683.7	256695	1.02801e+06	746681	330176	458104	1.02351e+06	194001	808996	979391
NEG12326	13beta-dihydroxy-14-oxo-3,4-secoatis-16-en-3-oic acid	6.018	349.202	[M-H]-	349.202	True	6.08471e+06	7.91428e+06	546990	917977	2.32015e+06	5.0119e+06	1.88361e+06	3.3541e+06	2.94167e+06	3.83246e+06	1.60763e+06	3.90406e+06	1650058	3.75103e+06	8.54337e+06	2.21555e+06	5.02575e+06	2.75477e+06	1.67338e+06	1.49656e+06	1.08721e+06	3.95803e+06	1.16138e+06	1.39736e+06	4.10181e+06	1.59872e+06	1.38114e+06	1.86676e+06	1.31075e+06	1.65623e+06	1.81158e+06	5.58346e+06	1.76593e+06	2.40231e+06	7.40983e+06	4.56191e+06	3.06685e+06	5.82657e+06	8.58234e+06	6.53448e+06	8.01739e+06	4.91644e+06	7.19354e+06
NEG7514	Heptadecanoic acid	10.961	269.248	[M-H]-	269.248	True	1100.9	584.28	716.76	585.66	400.52	1296.91	796.9	470.61	475.07	356.16	644.17	315.35	676.49	570.9	1179.45	829.96	608.78	223.18	1049.89	496.03	535.6	538.63	363.93	1089.47	486.85	538.35	599.59	1258.89	225.34	583.78	333.24	371.6	215.94	226.29	1664.9	1568.57	64.07	1884.73	2375.14	1577	2290.23	1707.12	820.29
POS23217	ent-6|A,9|A-Dihydroxy-15-oxokaur-16-en-19-oic acid	5.705	349.2	[M+H]+	349.201	True	495164	806104	53808.2	100773	172748	349003	270344	903262	88641.6	69416.7	83951.1	823926	103802	253181	566588	289576	476017	154977	120691	231201	86573.8	214748	74275.4	479417	306024	101970	77647.1	158098	152284	297216	71925.8	1.28128e+06	239459	131746	489608	1.53507e+06	501041	353863	3.65779e+06	1.18738e+06	1.11766e+06	1.14865e+06	1.58973e+06
POS14301	(E)-8-(1-(hydroxyimino)ethyl)-4,9-dimethyl-2H-furo[2,3-h]chromen-2-one	5.583	272.089	[M+H]+	272.092	True	498.12	412.35	311.06	405.03	188.14	187.3	283.15	584.65	489.83	244.88	288.72	84.36	370.11	972.63	304.53	721.59	486.11	416.31	202.38	198.92	189.25	792.8	330.02	573.87	452.34	500.95	403.06	615.27	129.73	445.91	96.77	233.31	285.75	387.44	3430.52	3201.4	3421.51	3551.74	349.13	2040.31	2515.05	3915.57	749.34
POS35876	Stearoylcarnitine	8.189	428.375	[M+H]+	428.373	True	67416.9	57364.4	36464.2	89132	15644	153300	21539.4	33658.7	212882	119919	9187.01	3155.35	157610	9119.38	87060	39643.9	27484.4	48691.2	181195	12207.9	104374	29805.5	84323.9	37583.3	40807.1	30946.9	204228	17035.1	24488.9	14843.9	14051.7	10353.6	111831	19302.8	193849	200184	69150.6	715856	274142	158935	253993	343583	364726
POS33412	aspercyclide B	5.252	413.193	[M+H]+	413.196	True	117557	99738.5	116169	155486	126839	57390.1	46897.7	174096	146960	164332	120193	159318	71615.5	132327	117274	52642.9	168488	114646	111078	130784	118887	127866	181787	80416.9	76617.6	52496.4	118991	198667	53999.1	147518	155030	252490	228756	146817	44793.2	127723	106055	44348.2	80322.7	46177.3	74098.3	79548	127129
NEG5009	(+)-Monascumic acid	6.093	214.107	[M-H]-	214.109	True	102.21	1059	433.71	205.47	857.54	286.65	221.09	378.5	473.24	1390.4	273.96	1125.4	240.7	533.69	147.43	286.85	92.58	126.95	200.12	68.53	222.9	1445.55	70.37	311.99	433.87	1548.31	167.23	1034.96	2.84	97.7	262.22	88.14	105.36	57.31	27934.3	4072.78	2314.03	29615.4	3900.58	8634.18	12319.8	3643.44	2250.84
POS40060	(13Z)-Eicoseneoylcarnitine	8.267	454.385	[M+NH4]+	454.39	True	8678.93	17728.9	6447.34	14054.2	4628.88	17152.5	1192.87	6532.17	25263.9	19634.6	711.4	146.91	20723.9	2345.15	2721.06	3616.81	3206.06	9732.29	5130.61	2436.94	14267.9	8632.38	19358.8	3453.07	6924.22	11120	18450.3	1403.12	5002.32	2058.63	3670.95	1797.31	12538.9	3506.5	30815.2	16797.2	20386.9	96376.1	26816.7	14335.8	19097.8	39637.6	31883.5
NEG37403	Irumanolide II	11.362	591.385	[M-H]-	591.39	True	2970.95	302.71	1570.48	265.76	701.85	1871.04	3642.56	186.73	779.88	1341.2	258.09	1573.21	230.03	170.92	1680.19	1710.28	1696.54	680.8	1262.82	587.4	1463.98	293.09	365.94	627	525.21	183.83	716.56	7803.98	60.99	1559.57	115.63	524.05	813.68	237.16	898.54	1430.98	870.18	6306.39	3780.63	3620.63	11113.7	3353.61	1866.24
NEG24730	3-O-Acetyl-5beta,12beta-dihydroxy-11-oxo-bufalin	5.65	473.215	[M-H]-	473.218	True	4017.27	14818.4	732.74	1321.42	6334.22	4808.18	7947.4	2882.94	18253.1	2709.14	4429.85	7918.82	4773.28	7562.36	12370.2	5825.02	5143.95	1754.73	8912.71	8780.6	3430.02	10573.4	2617.89	5479.43	4303.09	14683.2	6637.1	1300.11	9073.65	5082.78	6085.77	4633.05	5246.15	6528.89	15087.7	8517.06	4869.45	15364.6	12384.5	23623.1	10679.4	11542.9	3732.48
POS20683	16alpha-Hydroxyprogesterone	7.088	331.227	[M+H]+	331.227	True	53523.8	47988.8	12740	33385.7	40005.6	208591	126130	14128.7	21060.2	46333.8	28830.2	25187.8	96363.4	15242	45839.1	62517.2	9704.09	38175.5	117862	112247	46587.9	39724.4	60335.5	75396.9	42642.7	92471.4	18576.2	8178.64	229754	11348.3	157163	7284.21	47364.4	40117.4	4472.56	10609.1	24540.2	4360.46	3793.27	37098.4	4402.54	14083.6	1252.07
POS7169	Diethyltoluamide	6.876	192.138	[M+H]+	192.138	True	151939	142392	118033	359759	79601.2	80889.2	79408.2	114363	155045	155457	127093	98195	57697.2	31420.6	43970.5	22340.5	38051	17252	54679	23269.6	14133.3	30505.9	21374.2	36239.1	30185.3	29225.6	32966.4	27806.1	18635.7	25912.4	24362.3	22631.1	17834.6	22147.7	11266.9	21879.3	25839	15910.8	12235.6	20587.5	17434.3	16140.7	21700.9
POS1172	Ethyl acetate	2.7	89.0587	[M+H]+	89.0596	True	8333.23	8924.89	3811.32	11519.2	9205.21	14803.2	9642.88	9024.27	8974.61	10767.6	7453.54	8769.39	8643.38	9798.51	8585.96	11080.6	19162.8	5600.73	7595.34	3940.86	4483.16	9852.38	9476.62	12895	5086.37	6215.46	12312	3963.01	6702.2	5868.44	8690.44	8386.28	5051.84	9140.52	9074.01	16130.5	14107.7	16511.5	14353.4	10809.6	5159.84	18789.1	24475.4
POS8075	Tremetone	8.507	203.105	[M+H]+	203.107	True	35239.3	41601.3	27827.1	54156.3	38166.2	35686.4	27508.7	53591.7	52819.4	47249.2	45108.2	33599.9	35970.3	30145	36284.4	23852.3	34528.4	27289.1	68108.3	23066.2	27306.1	43690.4	24939.8	47435.5	47139.9	54035.5	46436.5	52853.5	15107.1	23770.7	16019	26576.3	29408.9	24126.8	17548.4	33017.5	40615.5	22907.6	24809.2	27506.3	23553.2	30256	38183.3
POS20971	(+)-(1beta,5beta,6beta,7E,9beta,20alpha)-5,6,20-trihydroxyverticilla-4(18),7,11-trien-10-one|cespihypotin W	7.597	333.204	[M+H]+	333.206	True	15679.1	49725.2	1215.95	7249.95	36133.4	59464.8	67726.3	22852.3	19469.9	21313.2	23044.3	27065.5	30079.6	24354.8	30649.1	34413.5	7163.88	19941.3	67609.8	16662.6	13694.2	22382.2	21608.5	35524.8	21783.6	50272.9	35002.3	16936.3	22138.4	13914.9	16212.6	16777.2	29834.2	23919	33562.9	45385.2	51443.8	44713.1	35552	105301	34321.7	70903.4	53960.6
NEG12940	4-hydroxy-3-((E)-4-hydroxy-3,7-dimethyl-octa-2,6-dienyl)-5-(3-methyl-but-2-enyl)-benzoic acid	6.134	357.202	[M-H]-	357.207	True	71167.6	272848	9727.63	64347.2	195197	155236	85498.4	68139.5	148910	108381	150172	64002.3	275998	299410	86582	220598	65822.8	106983	266764	157664	87578.1	161729	141551	92492.3	220199	181063	226307	33411.7	150008	91461.1	233226	30236.3	94082.3	125562	62390.8	33684.3	50260.6	100840	41522.9	107408	93493.4	42543.5	48133.4
NEG143	Peroxynitrite	1.268	61.9881	[M-H]-	61.9884	True	14614.8	29686.7	45400.2	107192	52828.2	34621.6	291277	99914.9	9647.83	116065	115260	73047.7	46276.9	394152	45566.6	364478	10519.3	177099	52229.2	81922.2	137149	134463	31064.9	157542	106550	49834.7	110936	12211.2	173710	112447	67467.9	177997	191649	146018	13141.2	52205.9	90604.9	2654	28582.6	10626.1	8071.28	24709.6	33761.2
POS5188	3-Phenylbutyric acid	6.694	165.093	[M+H]+	165.091	True	45250.2	49463.1	10906.4	41553.2	34781.8	41621.6	43244.8	75135.3	35989	32268.8	40616.8	50812.6	45713.2	32306.8	56483.8	29085.7	31930.5	24880.4	29550.6	44749.8	23377.2	51984	19659.5	38184.6	39945.1	21151.2	24822.6	20676.7	40305.7	23714.4	17049.7	48614.2	30811.4	30050.7	24448.7	35319.3	49485.9	17703.2	27096.6	20594.3	12565.6	28591.5	33505.4
NEG10934	122068-08-0	10.479	331.264	[M-H]-	331.264	True	83545.9	111186	43739.5	100510	27221.4	133085	59595.7	96216.9	197859	278118	91023.4	16330	121466	52793.5	131100	69986.6	96768.1	143926	141923	30603.8	79323.4	46393.7	81083.3	99455.4	79649.7	168263	123636	164254	76958.5	64854.3	48325.6	41140	52512.6	30373.6	214237	160649	157170	163163	249814	185684	149348	222795	63148.5
POS33081	alpha-Mangostin	9.831	411.18	[M+H]+	411.18	True	15692.3	16481.7	8781.14	21000.1	12193.4	7362.41	12459.5	24969.6	27667.1	22272.8	17574.8	4306.03	14633.8	10694.2	15297.4	9322.39	15894.6	16702.8	23361.9	11820.8	12401.5	13867	13720.7	21679.6	17911.8	30961.4	7428.11	21145.7	15086.1	11992.8	12777.8	13559	17787.8	14797	9427.75	14506.7	17794.1	12854.1	11861.4	12474.4	9265.42	4232.95	11629
POS29159	Pentadecanoylcarnitine	7.455	386.326	[2M+H]+	386.327	True	8505.53	16578.8	9882.21	12601.9	17177.5	38724.7	10366.9	27433.6	68318.1	63835.7	17782.7	4350.57	27618.7	6987.95	33449	14873	13931	33963.1	38725	7033.42	27032.7	17704.9	29444.3	22061.5	25966.4	54477.3	39699.5	6452.87	32517	10177.6	11194.9	14072.5	43833	4847.42	73215.4	301471	70851.7	170302	136284	93382.3	40672.3	84258.2	90823.9
POS23192	Gibberellin C	5.005	349.166	[M+H]+	349.164	True	33549.4	23944.7	7219.68	38402	33235.7	25685.6	20323.4	43304.7	32130.8	32576.3	32217.5	30620.8	33073.8	22221.4	26006.2	20510	25325.1	19351.2	34137.8	30444	18291	32741.2	19850.1	26213.5	49931.7	35447.1	19981	24452.1	14033	22514.2	15779.3	34719.9	28667.7	33137.6	12901.2	27650.5	36744.9	17886.8	13972.2	17077.8	4794.64	17058.8	43986.8
POS38900	carpipramine	5.733	447.32	[M+H]+	447.312	True	32217.4	41028.5	2066.05	22397.4	39859.5	233152	41251.1	24896.7	25405.7	33342.3	24499.5	21229.7	77151	12812.3	33276.5	32948.9	2092.53	24481.7	60800.2	15571.6	29694.8	29415.1	29516.5	65393.2	90022.5	60864.2	23052.1	1705.76	19384.5	3983.59	52071.6	3960.42	28369.3	32311.9	26783.3	186874	310257	47655.7	51220.6	606892	12335	179729	7556.67
POS8176	N2-Acetyl-L-aminoadipate	1.713	204.086	[M+H]+	204.086	True	22752.1	7792.9	222017	28210.7	21237.8	25239	119506	14657.1	14976.1	43428	37327.8	188417	22988.6	32607.9	45836.2	273582	32929.9	57860.3	17485.5	69066.7	123070	11805.6	76703.9	33464.2	37978	11275.7	76952.1	40978.2	79440	91181.4	86833.4	109624	32033.4	137446	850269	134267	45940	542414	302542	68791.3	221038	217693	104696
POS19058	Leucyl-Tryptophan	4.761	318.181	[M+H]+	318.181	True	62411.4	40358.6	123122	67572.2	59982.1	99098.1	87777.3	74644	98437	64084.8	59883.6	209628	58116.7	58077.7	109722	130845	138201	42609.1	60363	138099	64308.6	170821	71095.2	76249.5	81272.5	110206	93217	79945.5	25383.6	39553.2	36454.8	48511	65961.6	104819	48518.1	40656.8	43195.3	49539.8	60820.7	60575.1	45294.9	41994.5	52572.6
NEG12148	6alpha,15-dihydroxy-7,13-abietadien-12-oxo-18-oic acid|pinyunin B	5.687	347.187	[M-H]-	347.186	True	525956	866128	132526	336492	584424	660574	398715	375153	455188	199200	544437	847531	394332	758686	768794	837614	555972	285675	547755	685347	359794	608773	272157	320219	536389	319341	428898	421088	260408	369541	227517	834318	553624	595444	963749	1.18941e+06	521584	741164	2.86666e+06	1.08604e+06	1.39162e+06	919106	1.11841e+06
POS29892	Sinulariadione	5.152	391.178	[M+H]+	391.175	True	366243	357952	223054	472939	491140	280080	256472	462331	555563	458344	354445	433851	376812	404935	472215	238226	419338	279855	527868	308424	297065	365022	292235	349401	480471	411044	420796	372160	219599	322939	111765	489341	421596	431628	196818	356223	247286	242901	299875	212861	237814	251983	526183
POS8045	Theophylline	0.861	203.053	[M+Na]+	203.054	True	1.75831e+06	947691	1.23439e+06	2.1798e+06	1.09988e+06	1.06559e+06	1.53936e+06	3.29547e+06	2.7087e+06	3.21585e+06	925928	1.14888e+06	1.08179e+06	504437	633824	241646	1.32471e+06	1.5322e+06	1.04499e+06	1.20281e+06	138150	323672	923317	1.66173e+06	1.75246e+06	1.24353e+06	1.02321e+06	3.54739e+06	1.3691e+06	1.01854e+06	1.00839e+06	1.44125e+06	1.38868e+06	999857	557928	505819	944149	460036	321273	1.14168e+06	245307	810104	1.35164e+06
POS87869	PE(18:1(9Z)/18:1(11Z))	10.536	744.554	[M+H]+	744.554	True	69306.7	43140	21633.4	36164.5	3819.56	41264.1	11155.2	24168.8	19372.8	35617.4	13160.9	30435.1	24062.4	26886.1	29506.8	18886	1911.65	10780.5	13750.3	5917.53	9301.93	57799.9	31550.4	25424.5	36320.9	25277.1	69425.7	31491.5	26354.7	8045.47	6405.3	3438.69	21995	42765.1	41522.7	64402.8	40911.1	66996.6	47492.6	47057.8	14914.4	108838	82318.7
POS43964	20-ethyl-7,8-methanediyldioxy-1alpha,14alpha,16beta-trimethoxy-4-methoxymethyl-aconitan-6-one|Dehydrodelcorin|dehydrodelcorine|O-methyl-ilidine	4.927	478.275	[M+H]+	478.28	True	65331.7	21403.9	2538.82	22809	169780	333662	46205.9	64451.8	231690	38862.1	129830	22828.7	52954.5	73373	283543	162392	35857.9	7864.45	116723	15737.6	6805.49	143686	11344.2	47195.2	236389	121715	290567	28601.5	15683.3	5724.26	19086.3	5478.69	39223.9	70340.8	118819	81090.5	129227	220285	487538	461272	352762	513252	281138
POS25746	(1S,3Z,7S,11S,12S)-(+)-verticilla-3,8(19)-dien-7,12,20-triol 20-acetate	7.078	365.271	[M+H]+	365.269	True	23812.4	34010.6	8263.3	11894	11487.1	28332.1	24368.5	16427.7	22022.8	18928.5	16333.4	10485.9	49211.6	9542.06	13724.5	16656.3	7946.18	28262.9	24792.3	48501.6	38974.1	27543.3	48818.2	41610.2	52618.3	45700.3	9407.03	8229.91	80700.1	10058.3	67559.8	11707.7	12487.2	23432	6085.9	10057.5	8775.09	4707.21	4509.58	17205.7	5195.4	5715.25	1233.1
POS14	2-Aminoacetaldehyde	12.781	60.0444	[M+H]+	60.0443	True	74886.5	71594.6	98580	107402	54050.9	56254.5	46163.8	49327.7	67627.4	109690	65393.5	76654.5	38885	53823.4	51711.9	60511.1	47876.1	89511.4	66144.5	52703.8	48262.5	71518.9	80071.4	56142.3	127315	115447	42631	58463.5	83983.5	51510.7	106261	75206.9	52688.4	76607.2	36835.3	93942.4	126489	67728.5	67578.5	115639	86317	98807.2	140183
POS18526	Stapfinine	6.732	313.197	[M+H]+	313.191	True	15118	11900.6	10175.6	17888.3	13179.3	14917.5	12171.4	15353	14702.9	18531.2	15941.9	12371.2	12246.8	15254.4	18684.7	8525.54	12411.6	11093.7	14488.6	11253.5	7460.72	13250.1	12180.6	13448	15867	16343.2	17450.5	15553.2	11343.9	14755.1	10386.1	14281.2	13156.2	13173	9115.14	14112.3	15904	8281.36	14906.2	9436.6	9269.26	10066.9	12343.6
NEG5815	ludartin	5.242	233.118	[M-H]-	233.118	True	14839.1	52892.6	24736.2	24664	37628.6	18528	15196.2	23231.3	45253.3	38360.1	22201.1	10486.1	58857.5	18953.6	10756.3	11633.9	12328.6	102104	49998.3	125010	81156.3	21383.6	94916.7	17969.2	29771.8	27826.9	24746.2	16511.5	75832.9	61304.5	147343	59503.1	99779.1	77793.2	3482.72	7035.17	6019.77	4152.42	4028.54	12206.1	3721.24	5826.42	6098.28
NEG4066	5,11-Tridecadiene-7,9-diyn-4-ol|Aethusanol A	5.633	187.114	[M-H]-	187.113	True	5144.15	13724.8	4460.35	12838.9	27988.6	19484.1	5952.69	3975.55	14395.8	5137	19869.8	6185	14834.2	30768	7021.72	26889.7	16130.2	19566.2	23267.1	23545.1	17233.4	12857.3	22238	7503.88	21665.3	23473	14015.9	16344.3	15895.9	8738.66	16144	6547.01	38173.1	26856.7	3513.82	9372.89	8762.93	2174.88	6073.79	4344.95	8460.28	17981.8	4785.53
POS19778	5-(4-hydroxyphenethenyl)-4,7-dimethoxycoumarin|5-(4-hydroxyphenylethenyl)-4,7-dimethoxycoumarin	6.135	325.111	[M+H]+	325.107	True	8059.33	15734.9	5533.61	9849.23	19196.6	10985.1	7170.45	12455.4	17882.2	9936.2	14879.4	10160.8	28504.8	21286.8	8001.54	15087.7	4599.94	6272.6	24691.1	10861.9	6527.08	16640.8	5801.02	16771.6	15896.6	21234.4	23924.1	4110.58	8241.81	5568.62	10975.6	2520.69	6123.65	7117.43	7300.7	3431.58	7653.97	8437.13	5221.89	9168.32	8974.22	6586.29	5914.12
POS19506	Beta-Citryl-L-glutamic acid	1.329	322.078	[M+H]+	322.078	True	156720	137736	74207.1	183498	147813	54619.2	72962.6	235677	89989	258398	166764	77858.2	121201	132499	117284	108357	163312	76781.3	155181	89079.6	67462.7	62015.2	55364.1	108927	97624.6	83927.4	111650	189738	160.26	546.17	802.55	362.28	261.37	676.32	62106.7	237948	307569	170718	136366	244389	187423	189303	275608
NEG12320	(5S,12R,18R)-5,12,18-Trihydroxyicosa-6,8,10,14,16-pentaenoic acid	5.242	349.2	[M-H]-	349.202	True	638663	1.73846e+06	845316	987493	1.12048e+06	793734	534970	804275	1.6498e+06	1.40721e+06	727753	565124	2013388	765370	409668	82286.8	486038	3.34265e+06	1.56983e+06	4.13708e+06	2.60221e+06	682881	3.54355e+06	482597	1.03481e+06	1.05694e+06	748989	574629	2.72785e+06	2.18411e+06	5.27567e+06	2.2234e+06	2.7708e+06	2.37784e+06	235187	306039	256989	239699	180610	463460	220147	207272	253376
POS49788	Germine	4.604	510.308	[M+H]+	510.306	True	197223	670918	5653.79	185591	383620	327356	213999	340788	663903	188391	301589	64433.1	1.06807e+06	596632	526178	154939	152479	76244.1	417104	72054	96146.6	273467	87341.1	391734	854033	432557	397585	51507.9	153487	50451.8	175416	59501.2	77245.4	195631	88704.4	89100.3	39079.2	46901.4	87275.2	119459	75164.1	129608	71769.4
NEG51027	PE(P-18:0/20:4(5Z,8Z,11Z,14Z))	11.806	750.55	[M-H]-	750.544	True	4859.19	970.59	368.65	300.21	192.1	79.67	47.17	61.82	17.39	56.69	78.27	111.37	47.56	152.32	17.45	73.73	62.39	20.48	42.39	452.52	142.83	68.57	191.01	336.07	53.89	82.07	63.25	85.78	588.16	426.98	17.3	256.07	231.59	39.53	1448.9	1012.69	823.99	489.16	1116.59	1286.47	1720.8	1477.93	892.67
NEG5350	Polydactin A	8.223	221.153	[M-H]-	221.155	True	13125	13518.2	14533.8	13903.2	10777.6	12508.3	14190	10728.1	15250.7	7748.82	14974.5	7818	11776	8806.48	12570.9	7090.2	7884.98	9229.23	10525.5	8332.44	10360.4	11541.2	10174	13409.7	10638.5	11445.5	8320.64	10988	9810.66	12440.4	9625.79	9285.15	8269.28	7630.7	9751.78	8124.92	10551	7818.18	6302.71	7971.55	7808.82	5908.65	8410.15
POS17175	Sphingosine	7.196	300.291	[M+H]+	300.29	True	81572.9	36126.6	26109.2	46190.7	29125	235147	23088.1	91174	109748	29257.6	59585.6	23106.4	65880.4	30350.1	44996.5	86385.8	66402.4	13935.4	165711	6112.88	32278.8	214856	22256	39634	72005.5	39947.2	119171	109781	2395.28	10649.3	2792.94	11524.8	21662.5	10542	126371	115361	28729	691691	129512	82220.5	328153	309330	870991
POS36676	Rhodojaponin II	5.511	433.217	[M+Na]+	433.22	True	9375.86	37918.4	3290.83	20352.5	11597.4	16153.9	21931.5	32334.6	6975.87	8643.45	14983.3	36525.9	15777.4	11806.5	22843.7	22626.8	4800.04	5104.5	6469.78	30234.3	4671.57	11444.9	4016.54	9977.36	32971.6	8828.87	12563.7	1945.87	18112.9	8168.65	11197.5	16117.2	4193.61	4855.23	40092.2	9775.43	12548.8	48916.8	14876.1	51234.8	22416.3	20311.3	35965.3
POS37851	pharacine	7.191	441.157	[M+H]+	441.154	True	33244.6	33193.8	13639.6	32993.7	61905.5	109013	66200.8	17776	52156.2	72412.2	49057.8	40342.8	44287.5	30088	51173.8	52212	16558.2	12592.6	99760.1	61563.2	47340.7	45277	14916.5	58995.1	41257.2	13080.4	26487	19443.6	58369	21357.8	80439.6	12958.7	53433.5	47636.9	21848.2	30590.9	48309.8	10581.6	22201.8	14591.7	11629.6	34784	2932.56
POS16906	5'-Methylthioadenosine	3.982	298.093	[M+H]+	298.097	True	4473.11	1690.08	17824.7	11579.5	1293.86	937.41	7574.95	2113.42	4794.6	44279.4	5312.41	580.08	6091.24	2262.51	2942.8	13508.8	17152.8	13718.9	7895.16	20326.9	2398.03	1643.22	12525.8	24501.8	5042.56	3466.85	18798.3	8361.22	40718.8	18132.4	46140.4	8004.07	11285.7	15305.4	17182.8	12844.9	9655.5	71756.1	38644	10463	21914.7	51095.2	28113
POS42567	Dehydroeburicoic acid	13.547	469.365	[M+H]+	469.368	True	10189.9	3229.91	3647.84	3533.87	2745.38	22911.2	4759.94	5831.1	25170.7	5628	2844.45	1538.34	30359.6	1591.93	6617.85	16178.2	24002.5	8157.17	21966.5	3519.83	16879.6	4415.04	8022.17	5439.1	4228.79	7142.53	11387.9	21036.8	703.99	1491.46	818.53	1023.52	8979.21	2185.1	22741.2	34221.7	11607	96339.9	76862.5	10673.5	23026.6	53938.7	64652.2
POS16451	SCHEMBL8161733	11.583	293.286	[M+H]+	293.284	True	16595.8	17173.1	3469.33	15171	4524.83	19351.5	10393.3	15807.2	11085	19730	7739.95	1147.83	16014.4	13276.8	23167.9	6167.46	10824.4	9588.25	17385.6	1912.45	7820.72	8019.4	6667.64	24326.2	7608.75	13047.8	12775	14168.8	3621.06	2694.56	3840.52	2682.48	1907.61	1203.32	33320.7	35727.7	9539.19	84236.8	49356.6	14522.9	16047.5	34504.2	21531.8
NEG5010	N-Nonanoylglycine	5.619	214.142	[M-H]-	214.145	True	8244.16	7772.44	18891.4	18059.4	5990.2	3949.87	9714.14	8306.9	11845.6	9541.36	10821.8	17270.2	4192.87	3316.09	5233.36	3122.02	10378.5	4133.96	8877.22	3421.09	4012.15	5733.55	10130.8	4411.04	5456.73	3933.69	3704.13	5132.46	2073.56	3113.11	12149.7	3428.93	2877.09	2127.55	2098.61	5330.39	8509.63	3905.75	2470.1	2359.03	2456.61	2324.81	4918.93
NEG2723	2-methylbenzene-1,3,5-triol	4.176	139.039	[M-H]-	139.04	True	737.97	23144.3	3268.79	1008.9	13109.1	6145.34	1949.51	2407.28	497.95	1224.62	3811.06	2495.81	1154.01	6756.59	1661.87	5781.86	932.79	405.41	498.82	1392.37	1737.73	27159.1	526.8	3140.99	3124.79	13094.4	1160.19	1553	455.85	2529.33	1566.06	2159.31	1710.81	1516.85	226916	33129.8	42881.9	202521	42346.6	85080.2	51421.7	12022.9	35332.3
POS49213	7-Hydroxy-4-[(3Z)-5-hydroxy-3-methyl-3-penten-1-yl]-4a,8,8-trimethyl-3-methylenedecahydro-2-naphthalenyl beta-D-mannopyranoside	4.4	507.289	[M+Na]+	507.293	True	1.57474e+07	4.50323e+07	1.9141e+06	2.43766e+07	3.64739e+07	3.51104e+07	14974862	2.37105e+07	4.45042e+07	1.77414e+07	2.94417e+06	8.4438e+06	5.41884e+07	2.44969e+07	2.77389e+07	1.76722e+07	1.31188e+07	8.86251e+06	5.0289e+07	1.13783e+07	9.94296e+06	2.9924e+07	1.12569e+07	2.33598e+07	4.24855e+07	7.70312e+06	4.21813e+07	8.77544e+06	1.37983e+07	5.53857e+06	9.65808e+06	589176	1.35193e+07	1.43726e+07	4.92548e+06	7.65823e+06	5.21807e+06	6.24587e+06	5.33999e+06	3.34927e+07	3.83277e+06	1.09605e+07	1.75856e+07
POS32464	Argentine	4.787	407.205	[M+H]+	407.208	True	171813	386253	50259.4	366299	127535	300803	165789	268786	561202	619709	315138	212037	183132	233145	378341	154181	283337	110366	144480	272001	106352	116548	168937	173388	340448	216192	168403	60146.7	76346.5	77486.1	123024	183619	135122	101542	28924	27600	87263	27164.6	42422.2	188651	161407	120835	216679
NEG5335	volvalerenic acid C	5.906	221.117	[M-H]-	221.118	True	21628.1	89672.3	17846	13893.4	40097	42167.3	11386.6	27753.2	43247.7	5609.74	9317.69	16503.5	32142.5	49360	86382.2	18526.2	44103.9	14408.5	17192.5	13401.5	14145.3	37275.8	17422.5	8851.16	28559.7	22260.6	33972.3	20048.6	6589.71	18962.1	9279.8	52645.2	56100.1	39993.5	7261.78	16205.8	3005.41	5889.14	23373.5	8627.22	12272.9	8628.12	17853.5
POS32623	Piepunensine A	4.681	408.239	[M+H]+	408.238	True	102811	298395	55866.3	118191	283034	430106	126772	174740	331949	122678	178408	104399	450208	781891	243287	218833	134717	57510.9	662015	276618	77641.1	271547	102119	178102	369911	429574	459578	83560.9	217332	43495.8	220247	31972.9	104279	108525	360575	458579	307026	124451	518335	743219	387928	525728	428014
POS10672	Volvatellin	5.24	231.136	[M+H]+	231.138	True	22489.2	70203.9	17151.4	53963.7	54627.9	22617.6	13850.5	39755.9	56110.3	43883.6	24829.8	25658	88548.2	29485.8	24081.5	23130.7	22162	108747	76579.3	145672	96928.8	31498.4	133322	15103.8	45064.3	38236.7	40539	19502.4	84235.3	41201.3	162719	61520.1	121501	73609.2	6729.41	17357.2	11863.8	8061.57	18648.3	16135.4	5236.72	17789.9	28335.9
POS7515	DL-Arginine	0.845	197.101	[M+Na]+	197.101	True	534847	433167	425749	704636	419493	277122	440752	589279	778831	664008	534035	389695	545935	412617	497068	286815	492561	318155	277144	448266	300542	318156	331242	481057	499805	580.62	382952	550841	434906	355072	380845	458437	414209	394315	287413	240424	64945.7	275935	282217	414169	284182	448613	1196.74
POS9470	gamma-Glutamylalanine	1.359	219.097	[M+H]+	219.097	True	313756	205836	407626	217074	460379	205912	330777	292044	170764	187099	379072	544878	101888	666422	399675	494680	651683	510560	164157	350985	239694	308405	433168	417602	221566	261541	449465	662525	443219	812323	512079	253026	560437	465408	379605	244070	81381.2	353738	269870	258184	269776	146497	147091
POS6506	Carnitine	0.914	184.093	[M-H+Na]+	184.094	True	796.32	895.88	287.2	5895.91	336.34	955.42	1678.28	515.56	2245.62	6670.16	1709.21	1834.07	3105.69	3385.22	2484.53	441.22	3557.64	7192.58	1997.53	5137.03	2863.17	1576.66	807.84	1776.46	1443.55	9986.5	5431.48	4410.71	472.19	3768.75	1300.59	3538.35	2393.29	1542.94	3380.24	8051.93	5935.14	5647.16	2533.19	4791.91	3221.42	3662.84	13478.7
POS72970	Garcinolic Acid	3.669	647.324	[M+H]+	647.321	True	651431	83145	1.13675e+06	289720	156880	55997	666480	103082	22754.3	916135	430838	816632	29881.2	365615	445128	965587	1.24074e+06	501211	36141.6	1.27857e+06	742053	741939	540187	523590	64196.3	24218.4	348625	465507	350707	575244	369298	648615	911733	765558	357248	27696.8	33478.4	253894	225232	50566.1	311973	200935	10863.9
POS29436	2-(2-methoxy-phenyl)-5-oxo-tetrahydro-furan-3-carboyl-lupinine	4.893	388.211	[M+H]+	388.212	True	8006.31	6564.88	909.31	4730.62	6760.44	91935.6	1562.71	2754.36	15662.9	2216.74	3946.2	2125.05	4281.46	15823.3	21442.2	15588.7	3642.42	1341.87	20161.4	3939.96	1247.38	23191.9	2908.91	2167.08	4603.37	7715.91	4714.82	2677.44	1709.41	676.03	1591.78	1806.69	3809.36	1035.46	35277.8	58276.5	44583	36639.8	180233	48480.4	54263.4	46570.7	72994.6
NEG12800	6,9,12,15,18,21-Tetracosahexaenoic acid	10.244	355.261	[M-H]-	355.264	True	2275.42	2612.92	1438.09	3580.38	1024.52	1742.9	1626.23	2537.24	3491.16	4955.18	1642.68	23.45	1546.12	518.58	2961.7	465.79	1438.94	2012.72	2254.55	668.99	1459.65	1276.33	1362.23	2274.24	1113.45	3129.44	2593.32	1566.37	991.3	935.98	1476.83	671.73	1825.56	692.71	3771.29	2337.72	2825.12	3229.29	1937.3	2354.05	2010.59	3532.44	1808.05
POS2180	xi-3,5-Dimethyl-2(5H)-furanone	7.203	113.058	[M+H]+	113.06	True	7957.71	14905.7	9927.28	7306.31	11689.9	3803.67	4085.49	15162.4	14490.2	11001.1	14745.4	8559.92	8260.39	6795.13	7724.61	5009.08	10796.1	8260.32	8647.2	5525.94	7534.74	10407.7	5665.82	7708.23	9641.55	12240.2	8779.83	15219.3	6032.55	8626.97	3853.84	13255.3	8554.97	5524.72	6722.1	8684.91	10870.3	9225.57	6614.39	5896.67	6407.27	6717.94	16563
POS86485	(8R,12aS)-10-Hydroxy-1,1,7a,8,12a-Pentamethyl-2-(Pentopyranosyloxy)Octadecahydrocyclopropa[1',8a']Naphtho[2',1':4,5]Indeno[2,1-B]Pyran-13-Yl Hexopyranoside	10.789	735.395	[M+Na]+	735.393	True	61.85	88.12	30.05	169.09	35.74	27.92	107.32	207.25	42.02	52.68	184.78	37.91	37.55	30.39	1247.68	104.77	36.18	66.91	79.95	169.48	344.86	31.79	70.54	1309.03	224.53	121.92	61.93	40.02	131.64	28.65	31.96	45.72	34.13	999.35	9636.16	10748.1	140.54	1846.82	844.73	1031.85	3070.53	573.64	2888.29
POS29958	Dioctyl phthalate	11.767	391.284	[M+H]+	391.284	True	7989.74	15869.4	8365.81	15673	13683.8	8993.2	22093.3	11883.5	13036.4	22563.2	10179	6768.51	14844	7080.08	8600.75	14683.4	20081.9	14833.1	9101.92	14726	25734	8753.59	7731.61	12250.9	11319.5	12064	10841.3	17954.2	9713.7	6658.09	9471.68	12373.7	9553.64	10317.5	16079.5	21548.1	30449.5	10679.8	13935.1	19701.4	30307.5	15775.1	23011.5
POS28962	2-(5-(4-fluorophenyl)-3-methyl-1H-pyrazol-4-yl)-N-((octahydro-1H-quinolizin-1-yl)methyl)acetamide	7.831	385.233	[M+H]+	385.239	True	3233.89	2947.47	1678.11	3858.95	1742.66	26527.5	5809.17	3601.26	13832.2	12188.5	5338.97	2558.21	5490.48	4081.45	3468.09	5577.2	1519.37	5066.4	7193.09	7078.02	6404.28	6900.74	7374.72	4717.11	10781.7	38582	3784.83	2024.65	2774.93	1101.88	13431.2	818.35	1995.38	712.43	11215.7	16574	22790.7	26557.5	9816.74	62224.6	20563.4	14145.9	4919.74
POS53043	AAL toxin TB	7.875	528.306	[M+Na]+	528.314	True	3253.77	3757.49	9798.26	7234.22	1937.11	4249.41	7226.59	4878.02	9556.37	9336.81	3540.84	3710.78	5938.9	2662.39	6561.68	4483.01	6243.67	12016.4	6479.78	5886.31	4309.89	4178.59	14649.5	6759.11	4777.51	7122.01	7530.35	6225.27	12847.3	6688.65	4391.83	9740.42	11082.8	4671.76	10267.8	11178.9	5972.29	10699	8995.09	9508.15	32181.5	6459.33	16586.7
POS31877	Gamabufotalin	6.969	403.244	[M+H]+	403.248	True	155250	245819	56942.7	102488	78751.9	246932	117689	86924.1	115449	160446	96801.4	72593.9	328222	48685.8	97931.4	109131	33150.3	205849	276317	423373	270207	197435	424063	171511	204221	319766	67529.3	48846.7	564687	50611.2	811639	66963.6	120410	111555	21914	48880	73158.6	43038.1	23392.6	109479	24011.7	69951.2	57552.4
POS27122	4-acetyloxy-8-(3-oxo-2-pent-2-enylcyclopenten-1-yl)octanoic acid	6.592	373.198	[M+Na]+	373.199	True	80150.4	87309.1	1420.08	57004.7	166328	541371	264791	70593.7	117437	227603	129489	114377	140389	116136	246062	196449	51207.6	29353	199674	64579.9	33099.7	150346	43645.3	120842	139316	163498	151884	35210.7	183722	25167.7	148663	31276.5	64393.4	65172.3	363518	161297	277205	210917	365419	478411	192800	413747	226423
POS47956	Lindleyin	5.946	501.138	[M+Na]+	501.137	True	5475.97	1555.64	3380.97	8678.7	6802.48	981.53	1883.83	4073.33	5512.93	6517.83	4605.63	5490.82	2610.07	5396.97	2226.32	2010.57	5857.04	6064.44	5712.75	5121.86	4114.75	4502.47	4064.41	3613.27	1382.21	4206.81	3467.3	14193.8	6236.69	4909.78	12015.2	6088.35	10825.4	5798.95	1055.75	5618.24	10503.6	1572.63	198.64	2115.98	1275.3	3318.42	4126.13
POS58101	Corchoroside A	0.905	557.27	[M+Na]+	557.272	True	5987.34	4183.4	2449.56	387.99	10820.7	19262.4	5394.76	827.71	2421.59	2757.76	2868.7	1197.12	1347.41	4968.59	4623.13	5814.78	4140.97	3962.42	1589.03	328.26	3032.23	15395	6653.37	2446.88	1823.6	3666.02	15113.8	3407.76	1358.37	1724.44	17556.7	3165.52	1086.44	231.29	39543.7	16843.5	16800.6	24512.3	27672.5	1225.84	15237.3	4612.63	21805.2
POS14914	10-ethyl-14-methyl-12-oxa-4-azatetracyclo[7.6.1.0?,?.0,?]hexadecan-13-one	11.88	278.209	[M+H]+	278.211	True	265.07	773.87	1606.53	892.64	374.18	538.49	177.49	291.68	467.51	297.56	175.54	433.16	518.15	333.39	764.77	2117.55	1387.11	168.2	462.22	249.76	1493.83	281.16	308.19	401.6	945.21	155.72	807.1	1488.16	233.71	209.11	26.63	102	671.95	321.08	1214.8	2881.4	74.31	2809.17	4813.57	2223.29	18684.6	3059.81	8416.67
POS12135	Malonylcarnitine	1.296	248.113	[M+H]+	248.113	True	7597.66	10315.6	9543.76	31056.4	10904.8	21139.9	6880.69	40334.2	10328.5	12880.5	26503.2	2197.09	4591.49	3950.37	9420.71	2880.46	7548.25	65777.7	55925.7	15560	52957.7	3545.74	36827.4	31625.2	10165.1	38776.3	18780.7	35190.6	20956.5	22442.5	25457	16201.6	4180.94	17421.2	13957.9	55221	88364.7	58042.1	7050.8	51083.4	27049.5	63474.3	53050
POS13035	Curdione	7.882	259.166	[M+Na]+	259.167	True	13583.9	15775.6	8313.67	10871.6	6250.67	13094.9	10097.7	18424.7	14886.8	22651.5	20206.8	11234.7	15029.6	10663.8	14269.5	11998.5	16866.8	8423.87	37883	13730.6	11334.9	10272.6	6849.87	9638.31	7896.8	17622.7	11110.7	13673.6	8128.3	15099.8	5292.92	11160.2	12231.7	4563.43	18489	30564.2	44277.7	19613	24148.1	33353.5	179967	43681.3	33714.1
NEG14772	stolonidiol monoacetate	0.643	377.241	[M-H]-	377.233	True	1779.1	1374.21	951.88	1806.19	1011.97	869.81	514.89	1922.8	11421.8	36415.7	4348.4	1672.86	5339.12	875.53	927.33	560.2	1252.78	5005.18	8728.36	1593.61	665.45	1164.63	650.45	2956.41	4080.22	2819.78	1951.27	1228.81	925.14	1752.56	8323.78	1317.26	5364.03	1634.44	2474.45	16672.2	53631.1	10112.6	4507.36	33409.5	7783.83	26846.4	21075
NEG37811	Neobonaspectin B	7.962	595.293	[M-H]-	595.29	True	12886.8	3865.08	10137.4	6123.56	729.47	4137.14	8149.82	3836.77	28602.1	18201.4	3352	1216.84	6553.31	701.12	5541.3	1459.4	9116.63	10001.1	6753.78	6256.94	8854.22	3261.62	6944.86	7792.8	5135.21	4236.78	3458.92	6796.87	6465.67	6034.44	6619.32	9596.01	8237.99	2930.93	2003.58	1100.75	1588.38	2291.1	1758.36	2121.24	3493.15	360.75	1416.36
NEG7000	Leu-Ala-Gly	3.781	258.144	[M-H]-	258.146	True	9932.31	22055.5	42638.1	9836.82	20529.4	16396.6	32080.5	10469.4	1024.28	9003.39	14671	33441.9	2073.14	41717.4	16613.4	29980.2	23445.6	17013.9	6689.71	45825.1	15758.6	46358.3	24741.3	8842.13	3990.7	10810.8	8028.64	9329.12	24032	19090	18134.4	5383.39	26642.8	23809.1	6805.59	7043.43	7719.9	6418.43	9286.62	8288.94	3724.37	2424.51	10083.4
POS12312	N-Demethyltramadol	6.971	250.179	[M+H]+	250.18	True	851532	1.18242e+06	961487	1.31177e+06	778372	668432	638463	928905	1.06231e+06	1.16981e+06	1.03958e+06	649918	815362	675078	843534	510366	779343	676423	1.15587e+06	740044	830876	804848	676943	786357	1.16638e+06	882901	887852	844953	781782	664839	1.02621e+06	948062	1.11868e+06	672185	504757	757037	944167	562476	589970	779929	819773	677743	677941
POS66054	Benzoylaconine	4.773	604.307	[M+H]+	604.312	True	3115.71	11122.2	1943.22	11095.8	28555.3	26155.6	32871.3	10682.3	8581.95	2485.83	5579.19	19774.7	17101.2	52134.6	27596.9	9523.82	5152.75	15558.8	16454.9	74545.3	19949.7	111970	36604.9	12517.5	8309.72	19997.2	22053.3	19254.8	165496	32210.5	67144.3	9270.28	10960	13064.7	131845	45583.1	44434.4	91587.8	48189.8	160535	41881.3	51630	21829
POS44499	Brassinolide	8.657	481.345	[M+H]+	481.352	True	28667.7	28060.3	8087.45	2065.8	8742.74	31569.4	15963.9	21291.6	129174	73004.5	11087.9	2917.44	64140.3	20015	28112.3	16969.9	23991.2	16792	47580.8	8219.78	24058.5	16110.3	17233.4	18787.2	11406	22657.6	52692.8	21568.3	10123.9	7695.05	6423.06	4888.97	16174.7	7894.26	5699.25	5421.75	3429.59	6943.45	6280.31	4124.64	13221.1	9021.91	2376.08
POS14626	Haterumadysin A	5.866	275.166	[M+H]+	275.163	True	68692.6	251994	8865.09	112839	134806	93243.1	75416	252764	273110	47161	158718	89762.1	278309	134190	73922.9	65824.1	64200.3	73071.6	196498	44253.9	82581.9	203894	98605.6	151109	348506	292099	211438	29810.8	77445.4	60535.8	60647.5	69089.2	48455.8	73943	94381.7	45872.3	31837.2	26688.8	69992.3	43874.2	35355.8	40321.8	84950.9
POS5277	Phthalic acid	11.756	167.032	[M+H]+	167.034	True	168.98	1343.25	683.97	1139.07	822.98	792.43	1511.52	1265.24	1012.5	851.39	594.76	844.52	1281.97	727.57	939.21	664.78	1020.83	1166.24	995.64	1260.4	1684.76	522.57	920.37	1079.7	867.44	899.3	619.34	934.17	455.97	623.51	1163.87	402.14	842.62	873.45	199.27	1447.02	1746.29	543.06	1132.66	1978.4	2809.13	983.89	1086.07
POS7750	Alliin	0.826	200.04	[M+Na]+	200.035	True	843578	1.24989e+06	701998	1.18224e+06	761015	690577	906366	1.38418e+06	1.21574e+06	1.15681e+06	949185	1.07913e+06	863110	913601	891106	656073	1.19915e+06	520038	827715	970560	507132	728540	528292	798676	716837	1.15364e+06	387799	1.23875e+06	816688	772779	535013	661194	480621	610467	424772	675842	798090	568823	474071	975103	533240	752250	924182
POS11996	Isoleucyl-Asparagine	1.709	246.144	[M+H]+	246.145	True	71695.6	74340.9	52668.3	75630.9	74365.9	107395	133530	77266.6	213526	170705	75857.8	101148	61508.8	93592.1	113298	104540	104456	25745.5	200431	133017	17048.6	1988.95	20063.4	61223.7	120117	132.78	151709	100987	54183.2	7848.78	13698.4	14487.5	31700.8	23930.7	43672.6	36554.4	4930.33	47210.8	53499	69762.6	39983.2	34069.3	66168.3
POS19098	Phytosphingosine	6.618	318.301	[M+H]+	318.3	True	2.78187e+06	3.84416e+06	1.37833e+06	4.18715e+06	2.61886e+06	1.42405e+06	2.74324e+06	2.44505e+06	5.1647e+06	3.8289e+06	4.86026e+06	6.03446e+06	2.99024e+06	2.15241e+06	3.91679e+06	2.98171e+06	3.18361e+06	1.53129e+06	1.0886e+07	1.50151e+06	744691	3.06366e+06	1.0901e+06	3.65405e+06	4.49075e+06	3477636	5.45644e+06	4.5399e+06	724494	856506	537103	617740	998651	816298	856175	1.34889e+06	1.30814e+06	1.5967e+06	951346	1.12384e+06	4.95861e+06	973852	1.90226e+06
POS27140	putrebactin	9.675	373.212	[M+H]+	373.208	True	482871	632572	178095	1.10214e+06	343539	780532	425502	1.10556e+06	1.4864e+06	952477	547944	94206.5	802655	289234	891055	231833	346730	445109	1.30615e+06	213021	350806	346380	314594	729113	454137	1.32318e+06	1.17361e+06	491510	451236	249141	264358	253057	453733	187215	1.18765e+06	1.90526e+06	1.79597e+06	1.37429e+06	1.41712e+06	2.20354e+06	870984	827546	966074
POS23528	ceriopsin B|methyl 16(R)-16,17-dihydroxybeyeran-18-oate	7.163	351.254	[M+H]+	351.253	True	53476.3	33292.1	3379.2	18315.6	27177.3	142616	104587	18058.8	19266.4	29313.1	27651.1	19502.7	77677.7	14469.8	37527.1	40721.2	8023.05	28801.9	66881.5	56321.8	38525.8	24433.7	39956.3	63137.3	56410.1	73739.3	10842.3	5323.62	119060	6974.14	87066.9	7462.42	22261.3	33118	4354.65	16088.4	17637.4	4558.91	4041.07	34650.9	5033.94	16657.9	1516.08
NEG8131	Hexyl dodecanoate	11.773	283.263	[M-H]-	283.264	True	2138.56	3058.81	4824.44	1864.01	3202.89	4096.89	2892.82	1878.64	1131.38	1747.63	2186.36	1942.48	3066.04	3413.76	4182.15	2051.08	2259.03	2576.81	4450.93	4955.95	1443.42	935.68	4604.44	1603.1	3565.97	2495.9	2857.59	2161.27	1376.86	1949.16	2796.14	3938.69	2008.12	931.85	1721.92	6300.42	4045.46	5973.59	3084.88	2630.65	5901.34	15564.5	3925.49
POS41856	Lyso-Sphingomyelin	6.642	465.343	[M+H]+	465.345	True	9056.66	6824.72	6959.87	3583.68	2286.06	9755.01	2461.69	2639.22	17744.3	9862.16	3925.41	2081.45	8805.36	777.92	3086.69	3866.19	3409.54	4251.43	14684.8	2225.54	4276.25	10433.6	3666.36	9381.55	7388.6	4209.23	15548.3	4276.9	4115.18	2535.1	2619.83	3475.04	6626.89	2091.41	12869.2	15747.4	7469.81	36814.8	11228.3	7129.39	8317.83	11001.4	6751.99
POS72963	Neferine	3.684	647.305	[M+Na]+	647.309	True	5.39124e+06	413026	1.132e+07	3.18638e+06	1.2619e+06	300997	6.56191e+06	716770	159765	1.04963e+07	3.94215e+06	7.16393e+06	131656	2.87942e+06	4.53709e+06	8.56408e+06	9.89109e+06	5.3746e+06	209781	9.44475e+06	5.63803e+06	4.98869e+06	4.97138e+06	4.51144e+06	357092	54955.3	3.40503e+06	4.07094e+06	3.33861e+06	5.448e+06	2.75575e+06	5.67601e+06	8.70023e+06	8.19021e+06	2.51181e+06	137291	147425	2.3474e+06	2.14498e+06	334248	3.00075e+06	1.31101e+06	78556.1
POS5908	L-Arginine	0.848	175.119	[M+H]+	175.119	True	2.19571e+07	1.70639e+07	1.52331e+07	2.06231e+07	1.89912e+07	1.26123e+07	1.50704e+07	1.84486e+07	1.83514e+07	1.87853e+07	2.20118e+07	1.57067e+07	1.73734e+07	1.80056e+07	2.14927e+07	1.29416e+07	2.12664e+07	7.98228e+06	1.34568e+07	8.3996e+06	7.47961e+06	1.36793e+07	7.39155e+06	2.26463e+07	2.27303e+07	53130.2	1.74763e+07	2.25734e+07	1.19172e+07	1.17261e+07	1.07385e+07	1.21139e+07	1.34131e+07	1.70425e+07	1.22017e+07	1.06991e+07	3.59576e+06	1.23326e+07	1.16809e+07	1.46937e+07	1.32019e+07	1.37359e+07	46299.6
POS29263	GS-1	5.614	387.154	[M+H]+	387.155	True	36316.1	60585.3	9677.2	37733.5	50330.2	60175.3	29132.5	76909.7	63889.9	12155.8	59693	80077.1	30982.9	56723.3	92309.9	50256.1	55210.6	45594.8	65937.1	43006.9	48140.6	42776.4	25798.1	60018.9	76356.9	35773	46011.8	79654.2	18577.5	23714.4	18173.7	68798.4	61058	46371.1	70578.4	150039	32344.4	81860.8	322483	71460.4	108708	127495	213968
POS26382	Cholesterol	11.873	369.352	[M+H-H2O]+	369.351	True	273763	6.0246e+06	2.10643e+06	4.75363e+06	3.21484e+06	2.45075e+06	6.60142e+06	3.92426e+06	3.51869e+06	8.06804e+06	255876	3.12386e+06	4.4672e+06	3.03839e+06	2.61588e+06	5.11007e+06	1.24582e+07	7.4856e+06	3.49042e+06	9.21195e+06	964214	121282	4.12299e+06	5.55587e+06	5.27083e+06	4.17939e+06	1.34242e+06	1.24606e+07	215464	167975	1.74103e+06	147507	785749	2.94901e+06	10208.4	9.13579e+06	1.46099e+07	807540	1.38115e+07	1.39102e+07	6.43864e+06	1.28314e+07	1.62932e+07
POS11001	3,5-Di-tert-butyl-4-hydroxybenzaldehyde	8.401	235.17	[M+H]+	235.169	True	65406.8	116609	78301.2	114526	103182	86298.5	75697.5	132008	81950.7	117819	105666	79464.8	68383.2	82148.5	103052	63541.3	84636	80597.8	93044.2	62171.5	75178.3	70694.3	84271.8	121792	116160	78931.1	100040	102859	80077.2	88603.3	82231.1	102704	71159.8	94190.5	65085.7	73079.3	119527	45605.1	47316	102026	49235.2	72641.9	82702.8
NEG40108	LysoPI(20:4(5Z,8Z,11Z,14Z)/0:0)	7.991	619.291	[M-H]-	619.288	True	27417.6	6195.46	18473.7	15011.8	2460.87	14592.9	16977.6	11531.8	36256.3	30495.8	7602.03	3535.63	9028.27	2955.65	11965.5	5307.08	14901.6	19985.9	11066.7	7812.47	16117.9	4884.13	18222.7	19828.1	6604.89	15150.4	13721.3	15169	14452.9	14158	8811.8	18895.5	20284.6	6478.49	7349.04	4467.67	5784.34	5356.5	6261.72	5520.98	5524.84	4682.52	3196.03
POS32767	3-Buten-2-one, 4-[4-(beta-D-glucopyranosyloxy)-2-hydroxy-2,6,6-trimethylcyclohexylidene]-	7.451	409.186	[M+Na]+	409.183	True	40689.8	45303.4	32214.6	63613.7	33037	44138.4	48772.4	49448	51678.2	77963.3	73354	56102.5	42917.6	49349.7	47776.7	28893.1	48617.7	52648	92648.2	45879.1	31403.2	88807.5	71215.3	53424.4	95053	53970.3	54464.3	60218	35773.7	22934.3	33117.6	28166.1	44153.9	28338.9	14690.1	20510.9	49408.3	24293.5	15081.8	62455.8	15244.1	25709.2	66610.9
NEG9666	Longithorone J	6.136	313.214	[M-H]-	313.217	True	5132.03	17527.4	488.49	4238.63	12547.9	8395.02	4946.49	3603.36	10004.8	7648.28	7860.12	4234.31	17429.5	18995.4	4395.01	14224.5	4869.24	7410	15342.2	8866.54	5413.38	10062.5	9060.08	5220.61	14861.2	10773.6	14518.5	2823.02	8178.48	5058.65	13914.2	1768.66	5298.31	7382.67	3044.68	1733.68	2290.19	4045.39	2451.11	6301.02	5800.57	1848.96	2320.38
NEG19068	delta-Indomycinone	3.952	421.132	[M-H]-	421.129	True	1818.08	1131.08	3418.31	3131.3	194.61	1124.43	1690.1	3367.42	216.02	3682.43	3497.97	750.27	1819.82	422.07	1696.76	7137.86	2824.54	540.55	727.53	1051.89	399.27	1868.05	136.73	2818.97	1758.32	1169.71	1738.99	1820.37	672.93	1789.95	100.15	323.96	204.46	753.98	24992.4	1176.43	4291.32	35747.1	20603.5	2401.81	21283.9	17966.4	3562.18
POS29618	9alpha-(Isobutyryloxy)-7beta-(2-methylacryloyloxy)longipinen-1-on	7.088	389.231	[M+H]+	389.232	True	369283	375091	89604.4	219225	296040	1.70541e+06	1.04742e+06	83138.7	125248	308789	209232	159964	750759	108878	390612	467604	59474.8	284040	957611	842557	382461	310136	481495	563025	302831	691706	119154	52054.4	2.13601e+06	73707.8	1.40482e+06	55688.5	351184	313123	33517.2	65522.8	176528	30804.9	23648.5	351317	16423.3	113930	4586.17
NEG11501	SCHEMBL1269121	7.246	339.192	[M-H]-	339.193	True	103153	89160.1	9129.56	29692.6	55924.4	82661.5	103675	33204.9	51891.4	67618.4	50595.2	36961.1	117733	34137.6	53566.2	60706.8	22001.7	43988.1	72514.2	71893.9	45448.4	55850.1	55626.2	73151.8	84867.1	107035	23157.1	12250.2	149307	21189.9	147685	18389.3	35142.6	70591.4	9741.41	46914	61403.1	19991.1	14269.8	42129.2	24736.4	34408.7	8661.35
POS4440	4-Ethyl-2-methoxyphenol	8.367	153.092	[M+H]+	153.091	True	14502.8	11464.5	10074	11171.8	12016.8	13165.2	10349.5	13312.5	14303.7	20372.1	8961.81	12519	12588	11022.9	12338.9	11082.1	12776.7	13588.8	14232.5	10886	10449.2	10882.6	8489.91	11999.6	13128.9	15250.8	15824.5	15899.6	13465.4	11365.5	11180.6	17191.1	11653.4	13078.4	6226.67	13368.4	15668.2	9426.15	6175.97	10288.2	6663.87	6203.08	16012.9
POS3396	Benzothiazole	14.277	136.021	[M+H]+	136.022	True	261957	294882	183892	168854	175010	97737.4	206418	413439	175390	408107	192004	235430	165857	246644	234470	208165	219410	57445.9	254851	123595	240952	228556	213524	289704	224993	249964	130197	251003	272822	282740	205235	231709	283260	338611	105868	196383	254670	163104	122362	236084	107978	154233	147715
NEG9653	3beta-hydroxy-8,11,13,15-abietatetraen-18-oic acid	6.032	313.18	[M-H]-	313.181	True	39115.1	153959	17528.7	17756.7	57177.4	69723.6	24217.6	78574.9	74620.6	7223.67	24825.3	26752.8	47678.4	80079.2	157105	27763.7	106329	31375.3	17012.1	5473.74	20529.3	74865.7	46774.2	18895.1	111763	45726	30619.9	37290.9	36673.9	27465.6	44284.8	79156	50244.7	58396.3	5758.45	35788.2	4970.78	36589.9	37497.4	9894.79	31025.2	19956.2	63907.8
POS13267	(-)-Tochuinyl acetate	5.225	261.185	[M+H]+	261.185	True	136682	183728	31193.1	228429	194058	56633.6	99646.6	152448	327325	165209	125113	128877	207486	132200	163222	63407.7	126613	181681	170219	273114	183365	95526.4	188663	100279	270452	133627	94575.6	71775.7	143101	110809	174833	174067	214224	228029	74607.6	84658.2	43959.4	56281.6	143950	46543.3	70857.7	79771.3	158862
NEG9054	Caribenol B	5.183	303.196	[M-H]-	303.197	True	1452.56	10758.2	2725.52	3815.38	3160.2	4747.4	1663.57	1191.03	5916.85	2141.22	1717.78	213.36	6268.93	8730.9	1332.98	3059.98	2587.07	14452.5	7166.84	13048	9688.47	909.14	15748.6	2292.29	4878.54	6917.6	1082.21	2615.81	17004	3158.95	36198.7	3120.46	27694.3	11930.3	1390.15	1510.78	302.48	1545.24	453.84	592.99	167.94	2016.48	777.72
POS60009	LysoPC(22:6(4Z,7Z,10Z,13Z,16Z,19Z)/0:0)	7.872	568.341	[M+H]+	568.34	True	6648.92	1929.58	5491.2	6931.43	1311.73	2704.17	4476.78	4001.69	22173.9	10599.6	3492.33	286.25	7415.04	435.03	8483.47	2722.57	2796.82	13411.3	6607.2	5250.31	13712.8	2957.6	9191.1	5716.71	3595.73	7416.54	7960.93	3270.2	7492.99	4968.03	4208.06	6149.31	10501.6	2998.04	40159.8	18844.9	8204.83	45654.2	28004.6	12164.8	8278.42	21811.3	14702.3
NEG7642	(1R,6R)-1,4,5,5a,6,9-Hexahydrophenazine-1,6-dicarboxylate	4.581	273.089	[M-H]-	273.088	True	2548.26	28669	4617.85	5489.92	9363.84	6341.64	3053.97	4687.14	2794.58	4205.43	4989.39	3480.53	2657.43	8782.06	2829.97	8896.69	5817.13	1928.77	3832.83	3886.66	1936.83	8178.93	440.34	3631.56	3369.58	9037.09	4283.79	2756.18	3005.94	2769.35	3667.49	1032.61	510.11	866.63	20072	16424.6	55627.7	40025.8	9397.58	46873.1	20623	5574.62	51215.9
POS95039	PS(18:0/18:1(9Z))	14.395	790.559	[M+H]+	790.559	True	35517.6	30010.2	29725.3	50837.4	31583.4	34463.6	30830.6	33125.2	26796.4	22215.8	12383.7	9649.93	11935.7	9359.69	10006.1	7310.35	10369.9	7047.61	12088.8	7689.93	6772.69	10350.1	7276.47	9610.88	9701.79	27400.4	19087.4	16042.1	11506.1	13342.9	11671.6	7810.63	11074.1	8991.2	18467	23709.5	31745.1	19821.1	15492.1	19513	11274	15799.8	24584.5
POS52519	Javanicolide C	5.014	525.232	[M+H]+	525.231	True	34261.8	167048	11686.7	52247.8	173575	83105.4	23580.9	38254	70813.2	27879.4	96804.9	31857.8	180699	86457.9	64115.8	66437.2	9534.51	39598.2	115332	18637.5	42217.4	109724	43275.9	39828.2	133130	70961.7	101454	3575.34	24509.8	31073.3	20868.1	11411.1	57475.9	60314.2	49160.7	21668.8	11094.9	56958.1	21233.7	22616.8	12849.1	20434.8	12561.8
POS31219	14-hydroxycolladonin	6.557	399.211	[M+H]+	399.216	True	225386	376333	55304.3	210787	150462	251129	331121	190088	153706	271970	159159	151570	246081	95356.9	503118	101493	55250.2	299778	226521	294177	256417	114811	308732	330177	189126	251483	181279	55673.5	500687	160442	518989	197628	288543	338736	233578	88105.2	137868	129333	248627	257522	154069	73371.9	127526
POS98036	Rhizonin A	5.683	812.497	[M+H]+	812.492	True	4913.79	11908.5	83.95	2095.94	14185.1	31640.5	3614.12	1042.64	6484.72	607.93	2105.33	9901.11	6960.19	8005.22	8773.21	6782.8	5862.7	3480.13	1639	7098.54	2136.44	8163.46	5827.05	2007.98	4385.41	5718.13	16791.9	2896.29	23811.6	2425.29	5600.98	3791.59	13250.8	14045.5	20759.5	11494.7	13267.6	11663.5	27495.9	66127.8	8091.02	11649.1	16419.2
POS3515	gamma-Terpinene	8.288	137.132	[M+H]+	137.132	True	10522.3	18518.6	8779.37	15999.4	11459.7	13133.6	7612.93	20429.3	20323.5	26707.7	22294.8	13954.1	10750.3	16131.1	14864.8	7801	14269	7938.79	28608.7	20326	8593.71	6917.63	4880.65	11417	8175	23263.6	12082	13728.6	8319.08	16151.1	10337.3	10669	6798.53	8035.77	14496.3	27636.5	19949.1	15045.6	21269.8	28031.9	16706.8	27316.1	31698.5
POS6953	N-alpha-Acetyl-L-lysine	1.564	189.127	[M+H]+	189.123	True	26325.1	25608.8	50694.2	24766	34799.6	23761.2	51156.5	30063.8	14360.2	22157.5	23743	76611.8	17141.9	57711.1	23968.2	43295.4	57010.4	15176	11981.4	71664.2	33221.7	32105.4	10865.6	20188.4	26747.3	29510.5	8219.48	25008.6	15644.2	36139.7	28048.4	32558	29299.7	27825.6	15785.1	7150.87	61092.8	14545.2	16275.6	21461.1	12724.2	20317.2	37754.9
POS32245	(2E)-2-benzoxazol-2-yl-1-(4-ethoxyphenyl)-3-(4-methylphenyl)prop-2-en-1-one	3.599	406.132	[M+Na]+	406.141	True	10094.9	6472.24	8748.45	8596.12	6657.43	4374.58	8683.62	3410.65	2593.63	13088.3	6872.64	13864	4382.3	13350	7631.97	11482.7	15198.2	5714.11	3705.23	18198.6	6935.86	7300.12	5601.16	10504	4654.84	3087.81	8809.33	17959.2	3626.78	16133	2383.68	8476.56	16374.6	27047.8	16514.6	22760.7	6658.86	14733	16364.9	12134.5	18137.8	17792.3	6407.36
POS91736	cherimolacyclopeptide G|cyclo(Pro-Gly-Ala-Val-Pro-Ile-Tyr-Ala)	6.569	769.421	[M+H]+	769.424	True	39596.4	32268.6	2445.15	16814.7	11710.9	44906.6	47332.7	11717.2	8047.47	25611.4	15358.6	17395.7	68743.6	5356.13	11788	13377.5	1699.12	59779.3	35751.8	57506.3	51422.6	11912.9	56847.1	35455.7	37453.4	41859.3	2042.83	1016.7	131986	8080.8	125532	18320.2	33979	47716.9	517.37	14030.9	9127.25	230.45	362.17	21417.1	842.83	7721.81	825.23
POS13567	Tramadol	11.885	264.192	[M+H]+	264.196	True	193.28	420.26	957.03	133.7	52.55	95.45	121.35	86.99	412.35	105.36	115.49	236.96	249.96	57.94	253.28	951.05	460.11	34.38	172.39	167.7	574.48	78.49	86.49	173.37	223.43	38.63	199.56	407.68	99.21	80.21	86.11	65.66	448.62	88.81	419.56	1222.46	214.85	1686.78	2720.8	476.03	10527.3	1269.53	4050.25
POS5739	Glycylproline	1.324	173.091	[M+H]+	173.092	True	589433	360578	738250	308038	1.11635e+06	765501	1.06202e+06	284818	62585.9	344717	428198	913838	48708.4	1.15205e+06	394971	853411	817518	839113	87397.7	200011	634210	871132	718970	1.07809e+06	214370	238021	866234	944297	692862	703191	790709	821977	1.09064e+06	1.01408e+06	481628	195544	308118	201302	565956	355678	468518	145443	331559
POS10975	Pterosin G	5.743	235.131	[M+H]+	235.133	True	47986	58521.3	6541.01	58289.2	56781.6	53272.1	12390.2	49819	67350.3	35359.7	45817.2	73911.4	59304.3	54440.8	53887	65849.9	39264	23980.8	58023.2	68190.7	22813.7	45434	20315.3	52879	55776	41024	64297	24897.3	20860.2	22529.4	19379.3	50443.1	26456.8	27682.1	75071	50727	64813.2	71798.8	63625.7	93917.5	45107.5	61419.5	69496.1
NEG11097	Docosatrienoic acid	11.116	333.279	[M-H]-	333.28	True	12135.8	11536.6	5812.84	7485.58	3917.3	6031.17	3440.14	4911.72	4977.7	20174.7	4459.46	781.92	8896.27	3620.73	13938.8	2736.27	3554.08	5693.15	5107.48	2739.04	4935.12	2634.51	5622.84	7913.18	5619.32	5049.78	9026.81	3558.3	3087.6	2388.21	3220.43	2326.05	2871.87	4090.06	11393.3	7553.9	6799.06	8916.91	10768.1	6109	4925.72	19758.9	6325.35
POS12780	N-Methyldioctylamine	7.416	256.301	[M+H]+	256.3	True	27862.5	17038.6	9789.42	12169.3	9265.12	1986.48	6452.25	11329.6	10206.4	11224.7	7498.58	7907.81	5193.32	9288.45	16346	12167.4	19177.5	6730.73	6464.79	13260.5	5121.57	10166.3	4908.36	8186.64	5126.9	6886.62	10124.7	14601.5	1037.86	3848.96	3348.69	7437.8	5658.45	3430.38	6269.63	6391.58	23520.8	7594.27	2798.05	2092.59	8948.27	1467.02	4763.23
NEG10907	5-[2-(Furan-3-YL)ethyl]-8-hydroxy-5,6,8A-trimethyl-3,4,4A,6,7,8-hexahydronaphthalene-1-carboxylic acid	7.111	331.188	[M-H]-	331.191	True	26760.2	36820.1	5145.15	11169.3	24294.8	131401	85128	4945.78	47914.2	28031.6	13135.1	17110.8	41961.7	6232.21	24341.8	41254.4	4062.23	9171.9	54294.5	34854.8	15313.9	15225.3	21136.2	19235.2	28662	51750.7	24288.7	4433.95	82640.7	3824.75	73781.3	5878.85	24986.2	25420.8	49857	68410.3	137723	83875.3	38682.9	281323	68455.5	99646.4	41664.7
NEG7829	Monoethylhexyl phthalic acid	8.028	277.144	[M-H]-	277.145	True	4551.7	3016.53	4996.78	4322.3	5258.22	3599.98	9270.98	4437.33	4771.74	5896.37	5637.79	3673.96	3115.54	5161.34	3040.21	2992.54	3088.18	3143.98	3402.03	3113.24	3478.72	5191.6	5275	3513.18	2624.24	4339.64	4712.69	3868.01	3749.16	3637.79	3365.2	3605.2	2687.23	2730.33	2419.15	3445.35	4406.05	2891.47	1870.32	2756.01	2094.17	2281.65	3241.44
NEG27275	6alpha-Hydroxy-polyporensaeure C	4.478	497.322	[M-H]-	497.327	True	89937.4	218855	19866.1	90559.1	308821	185773	49952.3	197800	481399	87114	103606	49162.3	541510	216948	107037	57275.5	56416.4	52380.9	346425	55479.2	111637	70683.9	126576	124218	507325	302108	146864	32470.3	139673	47034.4	215278	150115	164105	122667	47741.1	72199.6	29741.2	23794.9	43724.1	96347.1	54257.2	51105.8	82953.4
POS4960	Trinoranastreptene	11.864	161.133	[M+H]+	161.133	True	234.15	19207.7	2123.49	7810.96	9379.69	4526.77	17494.4	4266.51	11314.8	22736.9	181.31	6491.74	13915	4679.84	4292.98	10710.2	18549	11470	5472.9	12662.8	2553.64	440.11	5039.36	12496.7	3237.58	8401.55	1626	14546.5	481.73	702.76	4643.07	966.07	1285.39	6477.22	285.19	30676.5	28275.1	1678.25	32950.6	22033.4	19984.9	23528.7	23191.7
POS38486	Dodecamethylcyclohexasiloxane	14.449	445.121	[M+H]+	445.118	True	201042	86536.4	97045.9	123132	71405	123313	84792.3	83472.6	133047	101825	67812.9	91043.6	90810.7	100185	104591	111019	82456.5	63104.2	131016	90201.7	78499.9	73587.4	86047	135246	137281	140058	38604.3	144473	121083	86957.2	87541.8	98182.7	84596.9	87793.3	42415.8	149530	122489	47765.6	72596.8	82384.2	45469.8	92867.5	107219
POS11373	Bombykol	10.491	239.239	[M+H]+	239.237	True	11113.2	14614.2	4527.1	9293.46	6388.36	12805.9	10328.1	9402.94	7773	5884.27	8583.01	6062.37	10896.2	14713	15483.7	12060.5	9389.81	5782.87	9866.45	2965.01	6504.37	9233.44	5194.72	10415.2	5670.15	6699.51	9902.5	15145.5	2693.85	3514.76	2264.72	3098.69	2968.69	2130.45	24666.3	23593	8586.08	51531.8	21674.1	13214.5	30796.6	17584.2	15443.7
NEG13808	Delta17-6-keto PGF1alpha	5.245	367.213	[M-H]-	367.212	True	1.20123e+07	2.36032e+07	8.58273e+06	1.01413e+07	1.23062e+07	9.04013e+06	7.63413e+06	1.59428e+07	1.52061e+07	1.00236e+07	7.8173e+06	1.71394e+07	1.7207e+07	1.06207e+07	1.20655e+07	6.49713e+06	1.26688e+07	2.40055e+07	1.37381e+07	3.09407e+07	1.98166e+07	9.18749e+06	2.67329e+07	8.94587e+06	1.23293e+07	9.50334e+06	8.84645e+06	7.67366e+06	1.85552e+07	2.00153e+07	3.44553e+07	3.73308e+07	2.25904e+07	1.98977e+07	7.69591e+06	6.86906e+06	4.69949e+06	4.81463e+06	1.10404e+07	5.13167e+06	6.62372e+06	3.81369e+06	1.207e+07
POS16597	MF-EA 705alpha	5.907	295.169	[M+H]+	295.169	True	100667	286765	16487.7	69354.9	160822	203044	40753.3	133599	161735	19449.5	38840.7	100999	140087	140513	312158	73397.9	116534	33745.7	69090.1	51326.6	40983.5	157862	55920	34722.7	104411	93164.3	147034	76777.9	16665.8	42469.3	23387.6	137467	152189	72875.3	19461.5	63253.3	35783.7	32620.8	97403	42514.9	48484.6	72060.1	120314
NEG7657	3-Hydroxytetradecanedioic acid	5.785	273.17	[M-H]-	273.17	True	161.11	6987.31	2114.9	7609.85	6654.38	3238.58	326.23	8883.48	4384.55	4057.83	1952.6	1802.98	1536.42	1289.46	1206.49	2092.44	396.46	2302.44	8400.09	3961.71	3263.39	3194.15	3769	2026.45	1321.71	3899.77	3831.5	460.11	6890.51	897.39	5311.85	3551.61	610.26	21204.3	166.75	568.26	1279.95	4312.96	268.9	616.87	668.64	194.25	855.77
NEG7650	(5beta,10alpha)-12-hydroxy-3,4-seco-podocarpa-4(18),8,11,13-tetraen-3-oic acid|moluccanic acid	6.061	273.147	[M-H]-	273.15	True	15599.6	68554.7	6600.36	7815.32	24458	23075.8	9755.41	28093.8	31299.6	2938.03	9278.56	9901.16	20492.7	35584	72130.3	9443.41	43126.9	11472.3	7883.52	4429.46	7097.01	29286	10814.4	6652.17	43605.4	17169.3	14578.2	18105.7	2048.75	12768.5	5515.8	34513.2	22175.9	24689.6	2961.73	15491.7	1808.91	4038.7	14659.7	2579.91	9763.18	6468.78	21698.1
POS102463	alpha-Chaconine	5.396	852.506	[M+H]+	852.51	True	1203.87	712.86	329.61	4012.31	1631.25	715.89	311.22	1789.76	2102.48	8318.84	2705.87	455.91	2714.13	1070.47	2975.32	942.94	299.58	265.77	3607.79	2918.62	655.23	1402.8	1530.03	200.8	11146.4	1656.17	2856.81	1148.01	950.1	500.34	922.4	281.38	944.05	1941.12	11494.5	2223.16	344.09	2347.2	2426.85	10108	2757.23	6473.44	2979.98
POS27468	Methylprednisolone	6.082	375.214	[M+H]+	375.217	True	372836	2.16665e+06	11466.6	484268	1727507	1.88829e+06	802440	1.76141e+06	802544	532108	1.32067e+06	400427	2.82411e+06	1.71348e+06	905065	821052	159738	239958	796653	776678	280074	492267	306909	294069	3.28736e+06	2.20682e+06	1.52754e+06	110765	951352	91714.2	999095	139857	532162	413279	3.49267e+06	1.38921e+06	739398	1.41885e+06	2.85115e+06	1.64012e+06	1.76068e+06	1.62571e+06	1.59056e+06
POS9539	alpha-humulene	11.87	219.211	[M+H]+	219.211	True	123.7	12155.9	2590.07	6411.04	5335.2	1844.2	6049.4	1404.68	2946.89	5462.84	57.74	2789.49	4148.43	5002.79	4187.53	4887.34	15938.7	11812	6951.99	7420.55	1504.76	225.52	4065.25	7616.06	2958.29	6863.68	916.22	10392.1	269	342.79	984.54	534.62	706.09	3661.67	168.19	19896.1	31239.4	700.96	31651.3	22528.7	14373.4	16823.7	27232.5
POS17711	Oxypeucedanin hydrate	8.205	305.108	[M+H]+	305.102	True	18433.6	24370.6	17616.2	20972.5	41913.2	11431.7	15145	22879.2	8618.72	15047.4	29517.4	40779.8	5191.17	41685.5	15262	24827.7	21764.1	15980.7	8399.85	20046.8	13347.7	34085.4	31588.2	19913	20560.2	25104.5	9097.37	59310.1	11406.9	21112.4	11143.4	28558.8	19234.1	15469.4	34573	20444.9	365.09	31971	187.61	75.67	92.26	11495.1	43155.2
POS14786	D-gamma-Glutamyl-D-glutamic acid	1.332	277.104	[M+NH4]+	277.103	True	3.70167e+06	2.50073e+06	2.63905e+06	2.86984e+06	5.0067e+06	3.31967e+06	2.05921e+06	3.07238e+06	1.67578e+06	3.06277e+06	4.23679e+06	4.78361e+06	2.17158e+06	5.40991e+06	4.13429e+06	4.08788e+06	5.16452e+06	3.81279e+06	1.96755e+06	4.57809e+06	2.23828e+06	3.46049e+06	3.25425e+06	4.15568e+06	4.12208e+06	3.45661e+06	3.20785e+06	6.97825e+06	6.4141e+06	5.0235e+06	5.25234e+06	4.01728e+06	6.04888e+06	4.14418e+06	4.10504e+06	3.68817e+06	937143	4.17332e+06	1.52131e+06	3.99186e+06	2.25154e+06	1.87092e+06	1.64963e+06
POS31065	Tuberostemonine	8.15	398.225	[M+Na]+	398.23	True	18473.4	27888.6	17568.5	21972.7	19492	17739.7	16574.8	26759.4	24750.4	29364.4	21849	18140.7	14228.3	21321.9	18190	16603.2	22853.9	16834.7	21739.2	17870.3	11835.4	22774.6	16864.8	21547.9	22910.6	26210.2	23488.6	25317.5	20494.8	18311.9	17050.6	28642.1	19763.6	22415.1	7976.2	21084.9	52773.3	7204.84	9242.89	27097.7	6838.78	10970.9	21443.2
POS15305	N6-Methyladenosine	3.739	282.119	[M+H]+	282.12	True	27227.4	1852.76	28312.3	3526.01	17651.5	10664.5	15967.2	1537.73	17070.7	24428.3	7182.15	2613.19	8154.19	5246.9	45832.2	23270.9	10120.1	16515.1	3299.23	14571.7	1154.01	28612.3	5568.41	20971.9	9805.84	73551	60457.1	11510.1	29117.2	12830.2	35242.1	19203	3191.05	14247.5	64649.7	1209.82	101768	24498.4	6960.51	20736	15283.5	55580.8	91864.1
POS35055	4a,7b,9-trihydroxy-1,3-bis(hydroxymethyl)-1,6,8-trimethyl-5-oxo-1,1a,1b,4,4a,5,7a,7b,8,9-decahydro-9ah-cyclopropa[3,4]benzo[1,2-e]azulen-9a-yl acetate	7.088	423.203	[M+H]+	423.201	True	9269.83	10371	3969.5	9289.53	9993.51	27132.7	17768.5	3678.02	7998.88	10202.4	7067.82	5287.99	19283.2	5160.46	12631.6	10189.3	3400.5	8586.49	24032.8	13703.8	8142.87	9333.78	12252	13324	9100.49	15503	8218.5	2323.53	29173.5	4153.55	26349.2	1975.52	8941.18	8436.88	4557.57	5841.4	11018.9	5680.23	1496.84	9974.54	1266.65	7406.78	1373.8
NEG17035	Bonactin	0.761	399.237	[M-H]-	399.239	True	9564.19	10188.4	5456.74	11193.9	502.22	16444.2	744.82	12155	5700.83	18471	6511.49	882.73	4408.34	631.36	6211.28	163.65	8202.95	11161.1	4315.88	280.65	1972.53	802.96	1301.91	10603.7	14571.7	9156.36	15342.5	7128.86	2541.82	2945.45	7296.73	5461.99	17952.1	2580.13	10925.9	30767.4	74567.6	18716.8	24127.2	185056	52621.5	89653.4	28870.7
POS6449	1,2-Diphenylethane	5.437	183.115	[M+H]+	183.117	True	3709.92	30890.3	3163.58	3435.56	2814.75	12151.2	4414.87	11296.3	9172.9	5646.5	24051.4	8137.19	6126.64	23299.5	7859.62	29898.8	10444.5	20932.8	11600.4	23212.5	24717.1	34557.3	26903.2	3619.85	13655.7	30435.1	5669.39	3831.7	5168.3	15075	25696.7	14288.2	7714.3	8944.36	7992.66	7804.91	3180.81	3920.89	3092	2144.87	1550.16	10418.4	4747.42
NEG5718	2-Propenoic acid, 3-[4-(trifluoromethoxy)phenyl]-	7.598	231.023	[M-H]-	231.028	True	55.43	49.97	127.83	119.35	121.79	86.24	52.08	60.56	330.44	58.82	150.2	110.2	141.7	68.6	273.05	81.83	93.58	154.59	161.67	102.25	61.68	55.3	104.55	97.31	72.16	51.43	50.25	62.39	107.5	55.48	93.78	189.37	58.42	47.43	41.47	382.51	189.24	280.95	334.88	296.5	190.59	174.72	273.9
POS30581	Veraguensin	6.026	395.18	[M+Na]+	395.183	True	152621	273705	12149.7	81208.3	137465	117965	96451.9	209047	244103	32639	89903.3	160354	144497	179274	355802	64048.9	202600	57960.7	54820.2	56718.7	55680.4	171943	63115	93091.3	253250	131008	99823.3	109714	14413.6	53539.7	57709	222076	94782.5	87354.1	175447	246790	172718	171930	195962	223379	257190	291783	193519
NEG15057	Medrysone	6.07	379.204	[M+Cl]-	379.204	True	20716.1	93339.4	17977.2	18116	39026.1	49861.7	16404.8	23628.7	37894.7	7706.03	13251.5	17351.1	27944.7	50113.4	86411.9	28699.8	45438.2	17002.7	14486.5	16725.8	14284.9	38280.1	24460.8	8244.23	26163.8	22478.4	35544	26623.8	11784	6747.29	12342.7	43648.3	47700.4	11521.2	3253.76	12884.3	2740.19	16184.9	3160.85	11004.2	11545.7	9613.75	14163.6
NEG5609	N-Decanoylglycine	6.026	228.159	[M-H]-	228.161	True	30053.3	17693.6	61487.3	45507.8	11041.2	6883.74	28504.7	24916.9	32542.7	23163	36453.1	60668.4	14373.2	6961.23	12929.4	7882.39	27203	15966.6	27443	11962.4	13750.4	10675.2	28561.6	10940.8	13199.7	10260.4	6959.43	13656.1	5785.51	9006.43	39404.6	6829.28	4637.98	5012.03	6196.49	14289.1	21182.4	9574.14	5160.12	7451.19	9124.23	7936.44	15171.2
POS28031	Galbulin	7.425	379.183	[M+Na]+	379.188	True	16260	22391.3	3046.93	16943.2	26394.3	66789.4	37007.2	6241.76	31650.1	30557.5	23289.2	9289.76	35603.4	12485.6	26346.2	31226.1	8683.26	17157.2	69774.7	30190.6	14674.1	26244.9	22740.5	33624.3	21118.8	84762.7	10409.8	7271.98	43843.8	4093.39	37010.5	3133.86	18534.8	13317.5	24614.2	61663.1	190246	38325.6	28039.7	230903	32654.3	103869	8977.89
POS17314	alpha-Linolenic acid	10.488	301.211	[M+Na]+	301.214	True	109558	148790	27763.5	85346.4	74230.3	150754	106036	84910.5	72661	53260.2	82386.3	69675.5	105936	173047	170307	129130	85024.9	51363.8	123331	29261.2	52332.7	119695	39512.9	105421	55482.4	62624.2	87653.8	160210	19979.7	33243.7	14825	27980.8	24351.2	17042.6	224924	249360	58207.6	472435	263465	146091	299437	164985	175884
NEG8045	(6Z)-Octadecenoic acid	8.15	281.245	[M-H]-	281.248	True	9576.32	2805.11	5909.85	5783.98	3900.97	3036.53	2316.03	1609.9	10714.2	9477.19	1731.53	203.98	12241.8	388.35	7627.14	1272.37	6289.06	9246.63	7504.97	5475.91	7673.73	1440.02	9457.19	6296.03	6356.44	2235.47	8768.6	1934	5937.46	2330.31	6970.78	5420.31	10379.6	6847.08	2490	769.15	739.06	1652.27	1566.43	784.02	2239.46	3733.89	692.57
POS58624	Cer(d18:1/16:0)	12.725	560.503	[M+Na]+	560.501	True	1935.03	4.26026e+06	1.18596e+06	3.21755e+06	1.39833e+06	1.08278e+06	2.9924e+06	2.78926e+06	1.90644e+06	3.9316e+06	1584.48	2.90114e+06	3.10308e+06	1.30965e+06	1.37924e+06	1.71343e+06	7.09611e+06	3.45821e+06	1.83143e+06	9.48234e+06	503156	1372.99	2.21492e+06	3.17048e+06	2.30659e+06	2.3252e+06	856651	5.76318e+06	57002.1	91120.3	1.04558e+06	41746.2	380258	1.53499e+06	3131.62	3.91235e+06	1.01661e+07	233639	1.26924e+07	9.85067e+06	4.74669e+06	1.88155e+07	1.39131e+07
NEG18017	scapiformolactone D	5.504	409.218	[M-H]-	409.223	True	30099.2	46649.1	12446.3	16332	43032.5	33056.9	21082	10993	11268.9	7953.1	13785.6	36588.3	21940.8	39994.2	42062.3	56146.1	21547.8	22185	11576.4	37428.5	17947.6	22661	19543.7	15046.9	15310.6	14862.7	29920.7	7324.93	41358.6	25646.7	32128.8	11264.6	5730.18	35402.4	132454	22016.4	14848.3	84055.9	48429.4	82067.5	61558.2	19864.7	19732.5
POS24620	Songorine	5.426	358.238	[M+H]+	358.238	True	101.61	1049.52	153.76	814	693.7	1826.19	526.68	516.84	562.06	337.42	487.36	822.72	855	329.59	234.56	290.7	106.27	12062.9	386.01	207.84	149.72	1301.46	450.11	495.96	723.96	612.01	962.43	127.56	1556.79	167.1	208.63	85.59	6487.42	324.98	2771.47	11302.5	9770.2	5193.72	3945.76	55081.5	1940.35	2235.79	2146.85
NEG11510	Norethindrone acetate	9.813	339.199	[M-H]-	339.2	True	228744	226903	192885	128165	178543	65101.8	117356	136637	167979	155522	151742	84562	93073.1	107575	104561	179933	202878	156332	81712.8	99839.1	168235	155918	150197	125059	130453	126779	120216	194170	139466	94325.7	145832	133308	44365.4	107540	329409	114997	95186.8	121482	49120.2	60534.8	162286	39848.7	63263.5
POS41279	Aeruginosin EI 461	4.909	462.258	[M+H]+	462.26	True	337971	913820	11031	788136	1.24674e+06	4.67761e+06	422398	131676	350784	650306	754453	198506	2.03164e+06	780661	549492	1.66428e+06	211202	364295	1.32098e+06	661860	379725	490291	553073	272216	989988	1.64085e+06	428543	222879	2.58812e+06	98479.2	873430	31295.3	2.15895e+06	318894	55187.2	183883	392362	73168.7	192585	417943	69987	894952	73562.1
POS16082	3-Methoxyestra-2,5(10)-dien-17beta-ol	5.847	289.22	[M+H]+	289.216	True	92890.4	266638	5269.39	132607	196403	156940	159255	180841	319773	52920	141922	132561	313543	138960	123690	97872.9	80050.8	56266.6	236631	64089.3	117955	185095	115693	143832	411935	294891	215933	32713.3	91244.7	64298.9	95467	60083.9	74243.6	131104	129289	59501.7	54015.6	75259.8	112025	107402	64683	62300	76105.8
POS33408	Garcinone C	5.489	413.19	[M+H]+	413.196	True	34701.4	89326.9	20106.4	39445.4	55881.9	38522.1	27805.9	85543.8	73288.7	18786.1	29687.1	32161.1	52547.9	51961.8	68089.5	12618.2	65475.4	54983.3	23099.6	29585.8	48318.1	30032	62201.4	25843.7	82855.1	44228.9	27384.5	48165.2	22532.4	44684.6	32400.3	184013	107019	73745.8	9644.39	46248.4	8162.83	41220.1	30862.8	15706.1	21175.6	16594.4	34661.1
POS15948	Octanoylcarnitine	5.66	288.218	[M+H]+	288.217	True	314747	283640	94383.4	14703.1	152994	6357.46	232377	223955	197906	334750	67861.4	255826	164116	228870	186979	328947	163041	860413	221493	273687	1.02659e+06	80154.3	789892	110835	25543.6	1.2564e+06	257954	92876.3	335057	355111	185983	108862	313151	168763	418382	310636	598081	405318	272306	356010	246633	451435	476358
POS53874	Wikstroelide E	4.746	533.305	[M+H]+	533.311	True	241465	1.03859e+06	9402.37	39737.7	79730.5	701595	298557	355669	635196	287385	545862	222194	1.50985e+06	1.06144e+06	522353	705181	192643	153313	1.17176e+06	269923	178905	683148	263767	530940	983775	1.01063e+06	1.3513e+06	98447.5	264443	123506	285961	46276.4	167215	235746	287199	105889	155611	252955	203212	317673	156386	152391	203758
NEG4614	dl-Alanyl-dl-leucine	3.744	201.123	[M-H]-	201.125	True	35258.1	37059.4	20988.1	29264.4	48067.2	47268.7	29482.4	44264.8	47340.3	41131.3	22750	44586.9	18753.4	45009.1	21062.5	36715.3	49629.3	25293.1	24843.4	11974.3	14467.8	51432.7	17443.6	33863.8	37203.3	41194.8	35549.2	31088.9	13912.3	15495.6	14202	7722.54	21622	17524.3	37616.1	22947.9	24879.2	23217.9	27517	30922.1	12705.6	16765	30236
POS46243	Cytoblastin	6.355	491.263	[M+H]+	491.265	True	502.53	381.85	1013.58	4313.79	697.91	4280.03	721.5	605.11	2027.63	734.64	841.9	1802.79	983.74	297.3	1397.49	951.05	107.4	311.31	459.72	712.71	768.78	2301.9	705.39	244.69	386.63	1373.7	339.16	68.78	5134.92	519.43	886.89	64.48	360.85	212.75	2779.7	1559.3	4017.61	15945	1634.28	13716.7	1005.25	3939.08	4268.41
POS36365	Mevinic Acid	6.115	431.241	[M+Na]+	431.24	True	14675.1	46681.7	1010.93	23212.7	37597.6	39803.5	24900.9	17052	39055.4	17521.8	28840.6	11316.2	72171.2	55779.1	24283.5	50506.9	11892.7	17192.5	74535.6	37418.5	17932.6	26073	26941	25416.9	50602	45853.7	59218.4	5193.56	32854.7	9789.01	38407	5095.31	17237.7	16948.9	11413.1	6858.94	7925.36	18429.8	14996.5	17849.6	10378.3	9166.49	5993.16
POS47167	1-Palmitoylphosphatidylcholine	8.222	496.341	[M+H]+	496.34	True	4.25121e+07	1.41431e+07	2.34099e+07	3.13337e+07	5.83948e+06	2.12651e+07	1.56135e+07	1.82713e+07	5.70836e+07	5.68332e+07	9.49139e+06	833199	8.61026e+07	3.02125e+06	3.25013e+07	1.26101e+07	2.01657e+07	3.15275e+07	4.5412e+07	1.50688e+07	3.23081e+07	9.24255e+06	3.19371e+07	3.40042e+07	2.42593e+07	1.14699e+07	4.60084e+07	1.05692e+07	1.7572e+07	9.79765e+06	1.2621e+07	1.45692e+07	3.59583e+07	1.73603e+07	8.11951e+07	2.65175e+07	1.42685e+07	9.74718e+07	5.58423e+07	1.17431e+07	5.50211e+07	6.67722e+07	2.80865e+07
POS22968	Lys Leu Ser	6.142	347.23	[M+H]+	347.23	True	9484.09	20226.7	3818.39	8472.91	11589	12479	7353.72	15267.3	11209.7	6439.52	15567.7	6244.35	16487.5	16189	26655.7	11153.7	15191.5	5089.63	5801.44	6970.98	6843.34	13594.8	11647.4	4491.07	15109.1	9271.89	13564.5	7493.33	4133.31	6491	6406.19	11187.2	7980.54	9093.68	2546.61	8150.17	6251.76	23252.2	8883.73	2287.95	5256.91	5990.31	9091.71
NEG6348	Ile Leu	4.218	243.172	[M-H]-	243.171	True	10160.1	19974	14788.3	9548.92	16205.3	33055.2	12704.2	16680.7	17895.2	23325.6	10160.7	11873	27758.4	11829.6	11846.8	14220.9	15609	5679.84	17428.1	3087.13	5234.84	43935.1	8741.39	19205.1	29945.3	27993.2	14791.4	11589.5	6900.85	3859.73	6499.14	3624.26	9173.72	5932.03	4783.87	6552.22	13997.5	4093.88	5743.91	11961.3	3042.45	5548.93	12139.8
POS7076	4-methyl-3,4-dihydro-1H-1,4-benzodiazepine-2,5-dione	0.795	191.078	[M+H]+	191.081	True	1.4378e+06	2.02359e+06	1.16061e+06	2.10572e+06	1.53665e+06	971998	983289	2.01305e+06	1.24622e+06	1.33718e+06	1.52393e+06	1.25982e+06	1.10697e+06	1.34391e+06	1.44455e+06	925390	2.24327e+06	926284	946970	1.58234e+06	982866	252136	1.13468e+06	1.39334e+06	1.05009e+06	1.3942e+06	882992	1.87555e+06	1.65793e+06	1.50543e+06	1.15044e+06	1.10004e+06	806451	1.26776e+06	942841	1.15722e+06	1.06249e+06	1.11772e+06	906610	1.67343e+06	978073	1.04118e+06	1.15195e+06
POS21245	(1S,3S,4R,7E,11E,14S)-4,14-Dihydroxy-7,11,15(17)-cembratrien-16,3-olide	8.05	335.22	[M+H]+	335.222	True	11708.5	12308.4	1900.8	9905.59	11580.6	40431.1	27464.2	15083.1	37842	18075.7	11332.8	11628.1	14095.2	4353.1	14123.7	17263.6	3963.48	7040.18	19390.6	13157.9	12985.2	15472.5	11342.5	16454.5	13232.9	20263.9	8739.53	4270.65	32474.1	7695.05	31632.3	2966.21	7860.59	8348.07	12094.1	38658.2	105464	19243.9	16000.7	177325	16165.7	44921.5	9237.16
POS29586	Hirsuteine	9.675	389.182	[M+Na]+	389.184	True	23113.3	33288.7	12088.8	63000.2	20689.1	42513.1	19403	46918.8	78028.1	51886.3	29442.3	8575.09	40922.2	18319.5	52384	12945.8	20157.7	24111.9	64153.2	12779.7	19307	19805.1	17676	38349.1	27725.3	75958	62520.6	29365.5	21986.8	15097.9	14225.7	13683.2	28083.6	12063.4	69406.5	112723	94175.5	79401.6	80805.3	118987	50816.1	43640.2	45463.3
POS34932	Palmitoylcarnitine	7.754	422.324	[M-H+Na]+	422.324	True	12825.1	8134.08	10737.6	11823.3	4786.54	11619.9	4223.35	6866.07	31038.2	27799.7	5886.38	1013.24	41841.6	2315.7	15406.8	3331.27	6975.09	24513.3	9607.86	6657.89	20816	4042.49	24604.8	7760.9	9974.51	6874.55	31510.5	3011.34	24169.3	5236.34	16804.7	9467.25	47501	9664.59	60933.1	23065.2	19138.2	174900	54488.2	19208.9	35995.9	56995	36806.3
POS52202	2-O-Acetyl-20-hydroxyecdysone	6.509	523.317	[M+H]+	523.326	True	6627.93	877.8	53.02	642.28	22698.8	28663.5	18745	1554.36	824.71	6495.05	114.33	5088.94	906.5	3584.68	10136.2	596.9	204.62	507.38	6979.47	3213.88	1415.6	5839.7	11048.6	15434	852.11	1759.98	523.98	136.31	40001.4	979.66	16300.5	301.31	2928.7	4993.81	30934.1	144818	286035	73913.4	65886.1	780632	46874.9	275332	11882
POS34282	JWH 309 5'-isomer	4.704	418.219	[M+H]+	418.216	True	36059.9	8797.23	6375.76	7557.98	6007.88	96623.5	19548.3	17881	16358.9	7044.61	13524.7	35129.7	7545.92	4917.3	16244.5	12401.3	20328.4	2628.92	15687.9	5971.94	8313.61	10240.8	2980.29	7311.03	4391.98	5925.75	9525.99	5032.24	31918.9	3339.07	6779.06	1565.17	10337.8	5118.73	24850.9	48209.1	116393	46273	120682	48312.6	36311.1	56249.7	48780
POS9465	Triacetin	0.842	219.082	[M+H]+	219.086	True	194189	160638	123675	286165	110331	65072.1	144702	209230	366064	322766	142777	137929	199507	111879	131375	62129.1	156638	155194	75853.5	303475	129876	92448.6	178397	112845	127343	554.07	66534.4	156256	252988	192320	191842	308133	180163	129535	68884.6	66517.9	13753.9	62226.5	62066.7	153937	68080.3	150045	9411.05
POS38148	DTXSID70995459	7.27	443.174	[M+H]+	443.17	True	99470.9	97428.2	4095.86	65480.2	78729.9	49594.5	111207	52185.7	95907.7	88987.3	100938	65474.7	124575	49283.2	84394.1	64741.7	38867.2	34228.9	122326	64968.8	40379.6	101412	46782.7	117941	125843	137586	39260	23052.8	139434	13913.9	95677.4	11861.3	29332.9	55176.9	25100.5	58555.8	87996.4	30403.7	27950.4	76299.1	35743.1	63842.2	2848.77
POS8250	Mannitol	0.859	205.068	[M+Na]+	205.068	True	185109	258754	163602	139009	133184	128509	137924	300490	217748	305636	115063	251917	93226.6	98142.8	105646	45505.2	91108.1	62862.6	62336.8	328560	65052.1	48437.3	73885.7	175105	168409	7956.13	98516.8	343645	188859	195127	209871	271604	123019	89845.7	82930.2	58221.7	33441.3	79770.7	63331.8	173992	51361	113256	65981.7
NEG7923	10beta-hydroxy-8beta-methoxyeremophilenolide|8-Me ether-8,10-Dihydroxy-7(11)-eremophilen-12,8-olide	6.793	279.159	[M-H]-	279.16	True	24705.6	36741.3	3252.81	8052.78	17045.3	42094.2	13570.9	3155.46	6746.16	10644.1	23077.9	6961.06	18396.2	16825.8	5297.91	14154.3	4471.78	22081.6	15853.8	26687.7	14847.6	4223.85	23380.1	3687.73	4831.96	16093.6	3041.28	5618.19	55950	5279.38	47815.7	1361.33	25626.8	5731.43	2249.81	4063.15	15979.2	2786.12	2253.18	15279.5	3036.98	6253.98	1745.61
NEG9825	MCULE-6970640274	6.31	315.195	[M-H]-	315.197	True	99711.2	90513.2	9138.7	33843.8	44431.2	102224	65025.6	50628.7	67735.3	70506.2	37300.4	31568.6	145533	33850.4	45306.6	30945.1	25477.2	129591	83254.6	224219	124156	44335.4	137206	44087.3	116685	86361.7	23923	6657.61	322841	38394.6	489183	92419.2	88789.2	151182	3953.59	13009.5	14516	7977.89	11249.9	36571.4	7946.3	8597.29	7968.78
POS5171	Aldisin	5.234	165.071	[M+H]+	165.066	True	25638.1	67212.3	23221.4	32196.8	64859	54643.6	12103.8	36214.8	86289.6	58102.3	23897.8	69380.8	92240.7	54722	56766.7	10920.5	53940	78834	72215.7	119210	80445.4	47617.7	69390.5	15036.8	65469	35320.3	74011.7	34632.9	56887.6	82222.1	45313.9	106026	96285.4	75554.2	23165.4	9319.29	37746.4	6971.19	58803.2	13244.8	32624.5	33456.9	82283.9
POS58405	Corchorosol A	10.727	559.285	[M+Na]+	559.288	True	136.95	54.23	30.05	110.11	222.83	31.52	1164.81	301.92	107.68	111.05	47.35	35.07	47.2	62.69	55.19	132.07	45.22	75.27	39.98	85.63	231.31	34.77	1727.37	42.79	52.57	39.83	80.61	45.02	442.62	27.69	30.18	52.76	52.66	180.55	48929.4	32802.8	3342.35	12891.5	5758.62	4053.1	11913.1	1571.63	7446.01
NEG16075	N-Oxytuberostemonine	7.988	390.238	[M-H]-	390.229	True	38327.8	35236.4	51294	22177.5	17214.8	20296.4	17655.7	22640.8	34049.3	30321.5	30680	21073.1	22178.6	17029.3	20635.1	16551.6	33155.9	25420	39717.3	15420.5	17642.4	14309.5	23546	19048.6	21321.8	17925.4	22917.9	31485.5	19870.4	28384.7	14009.8	26498.9	26416.4	17719	19269.4	14056.6	16578.2	24714.7	13454.1	22987.3	36665.6	15637.5	14379.3
POS31605	7-Ketocholesterol	11.965	401.342	[M+H]+	401.341	True	1757.21	4357.38	1460.73	3313.66	1651.22	5185.02	53658.7	3110.01	4215.46	15514.4	916.97	2277.65	6616.9	1443.75	6125.09	16066.8	13207.5	4384.31	9415.48	3380.68	1518.22	1334.25	3492.54	6231.32	4833.37	2883.81	5030.39	9555.5	465.51	354.25	300.07	284.9	735.35	1004.23	4598.7	26575.4	3318.12	14628.4	13190.6	15952.4	19694.7	25567	13268.4
POS23526	sinuflexibilin C	7.308	351.251	[M+H]+	351.253	True	31364.8	22739.3	1967.07	10547.9	15591.5	78215.7	49476.6	9808.49	8249.7	14831	17730.8	10467	42689.1	8161.94	18165.3	20194.2	4231.41	15519.8	41625.7	27790.3	21748.8	17050.2	19771.2	31413.4	34071.3	48275.1	5886.65	2986.33	73874.9	3117.55	47334.4	4327.38	13339.6	20057.2	2275.13	11433	13787.8	3187.93	2586.36	21238.2	3749.03	11650.3	1082.91
POS8751	3',4',5'-Trimethoxyacetophenone	7.86	211.093	[M+H]+	211.096	True	14259.8	18287	12482.9	18057.4	17066.1	14651	13288.4	22004.2	24131.9	26283.4	20433.2	17360.6	19066.5	15565	14817.5	10993.6	18264.1	12861.1	20140.2	15564.5	11805.9	16511.7	11451.7	17961	18109	18470.1	31559.6	23260.3	20780	21723.5	18387.6	25979.5	17526.4	18740.7	16401.2	26261	49544	17062	12286.7	19228.2	10583	14451.5	18716.2
NEG9283	3alpha-hydroxy-13-oxo-14,15-dinor-labd-8(17)-en-19-oic acid	5.155	307.19	[M-H]-	307.192	True	19355.3	14096.7	16143.1	19459.6	26797.1	17474.2	23468.8	27586.6	29089	21447.5	18441.8	27650.8	17851.7	26281.1	20834	22262.4	28447.7	17992.7	25700.1	26615.9	18129.4	24323.3	17229.4	16457.4	24823.8	19205.6	19120.2	23564.5	16409.7	26916.8	7875.81	19869.7	33152.2	27823.1	14756.8	14799.6	13541.5	14648	4666.3	10007.2	18226.6	9225.26	28831
POS10190	(+/-)-lefetamine	8.924	226.157	[M+H]+	226.159	True	2888.19	3390.33	3306.74	2152.31	2429.01	3159.82	2281.73	2914.27	2927.19	4125.96	3441.52	2781.9	2150.92	1301.28	3166.52	3023.6	3000.31	2038.83	4703.37	1678.74	1246.54	2339.65	2407.57	2139.65	2404.09	4186.29	1506.07	3150.15	2020.39	1394.06	1675.23	1573.38	1578.94	2023.09	5753.18	7712.28	8762.16	6369.45	5246.97	9349.93	71864.9	9716.63	10740.6
POS49033	(-)-Terpendole D	8.319	506.324	[M+H]+	506.324	True	318629	112468	162853	147516	43597	130421	149891	102675	307778	196069	66911	6886.99	36527	30257	154565	72966.2	226776	219015	388657	108091	218024	76216.1	229569	209318	178330	95367.3	149889	87766.5	118880	101233	115370	99533.3	20539.9	86204.5	328017	113475	82323	425282	278690	89685.6	379161	387988	104856
POS107157	ethyl 4-[(7S,9E,11S,12R,13R,14S,15S,19S,20S,21E,23Z,32R)-13-(acetyloxy)-2-hydroxy-11-methoxy-3,7,12,14,17,17,20,24,32-nonamethyl-6,25,29,31-tetraoxo-8,16,18,33-tetraoxa-26-azapentacyclo[25.3.1.1^{4,7}.1^{15,19}.0^{5,30}]tritriaconta-1,3,5(30),9,21,23,...	4.291	914.403	[M+Na]+	914.405	True	28272.2	4469.22	150948	12535	13088.9	3608.27	31734.6	11573.9	3816.24	27633.1	22828.4	28095.8	3262.32	19272.2	14457.8	95631.4	39014.2	48263.7	4338.59	28276.4	52883.6	49622.5	43767.1	29639.1	9082.97	2793.28	16959	38994.8	2513.56	29330.7	23665.5	37355.5	58020.1	46993.8	21082.2	1936.84	5242.11	9177.56	10754.8	4043.47	6404.39	10015.2	5480.96
POS18926	Combretastatin A4	4.789	317.132	[M+H]+	317.138	True	11991.2	14277.6	3541.8	9323.61	5418.23	7465.07	2164.51	12258.4	2822.13	1697.08	5095.3	39784.5	1991.08	6000.12	6282.77	4567.86	21733.6	1178.32	3432.9	9193.84	1966.53	4326.62	2813.17	240.3	2936.38	3956.94	697	6161.49	2139.63	5228.7	1186.07	13865	3921.52	4897.2	6680.05	71320.7	23306	15213.1	26026.2	12046.5	1578.99	9348.7	44057.9
NEG12474	Prostacyclin (not favourable)	5.154	351.212	[M-H]-	351.218	True	66991.8	115702	44963	75082.2	120842	77764.6	84348.8	94440.5	111476	64664.4	100647	96951.9	108115	123822	98332.8	99582.9	96227.7	67192.7	102996	89690.1	72794.4	123369	65098.5	66365.2	138103	77579.6	106281	66436.8	53842.3	86507.3	29457.3	94483.2	91889.5	108770	55134.2	54748.6	44145.4	64593.2	114795	50478.8	85677.6	43882.7	128563
POS48227	LysoPE(20:4(8Z,11Z,14Z,17Z)/0:0)	7.674	502.291	[M+H]+	502.293	True	39791.9	83280.5	57934.2	79562	39270.9	124812	126012	136317	93068.5	72772.4	53594.2	29446.5	69128.8	24594.1	49172.2	51339.9	44494.8	59095.3	77944.7	175452	48763.8	43613.9	47675.3	52944.9	75032.8	62344.1	136327	124702	153834	37305.6	19048.1	41834.1	99975.8	25418	168598	88437.9	53341.9	216576	119208	114230	201560	131955	304497
POS21967	1,8,15-triazacyclohenicosane-2,9,16-trione	7.062	340.26	[M+H]+	340.259	True	6859.87	7028.07	4881.46	7514.72	5650.51	4044.1	3926.99	4546.68	7615.41	6769.83	5318.19	7636.73	7114.67	8145.8	5506.17	8003.16	9102.67	3981.01	11549.2	3384.25	3930.55	6539.11	4711.86	5598.21	4006.45	2808.97	9088.52	9554.25	2198.77	4461.96	1150.56	4574.76	4978.7	3738.77	10013.7	21493.3	10705.5	13576.4	9243.89	12649.1	30069.1	12453.2	11828.2
NEG5115	D-Lysopine	3.762	217.118	[M-H]-	217.119	True	61560.1	54599.3	49267	66916.2	80353.5	98397.7	100184	53644.1	93543.7	126832	56889.9	77463.8	54332.7	79381.6	88557.9	72342.5	101064	20649.3	65730.9	27699.4	18582.7	84388.4	21688.1	70329.8	107696	78393.6	64770.7	54530.9	29335.8	20200.8	29300.8	9730.59	26224.5	28139.3	38761.7	27800.8	35178.4	35492	46279.2	66397.1	22475.1	32976	55870.9
POS5556	Azelaic acid	5.384	171.1	[M+H-H2O]+	171.102	True	37605	40923.4	27995.9	76064.8	22735.5	30120.5	33167.7	109562	23869.2	60272.1	37019.4	61236	21264.6	32621.2	34757.8	48194.6	59827.5	19333.5	28022.8	38485.3	16064.5	43444.1	27847.9	38549.9	25621.3	53530.9	44370.1	37996.9	25082.2	39669.7	31712.2	39388.4	39286.4	28563.4	13567.6	19396.5	38334.5	47829.6	13243.8	21873.8	15977.3	18313	27739.9
POS49187	2-[6-hydroxy-2-(3,4,5-trimethoxyphenyl)-3-azabicyclo[4.4.0]dec-3-yl]-N-(4-meth oxyphenyl)acetamide	5.869	507.251	[M+Na]+	507.247	True	546.71	1779.33	195.29	5281.15	3159.5	1569.55	582.82	1748.82	642.17	313.22	1204.53	2449.21	986.96	306.8	1489.14	10637.2	1874.34	640.27	3534.08	998.15	794.02	2028.69	627.3	2390.92	1596.88	3249.57	1159.04	1868.33	835.63	1064.65	580.61	207.52	1302.95	475.28	6695.59	2788.77	1814.14	43781.7	4324.99	6240.62	2182.53	3950.83	1972.95
POS21520	Subamolide C	10.5	337.27	[M+H]+	337.274	True	10753.1	148569	623	6901.28	25200.3	316079	13971.1	65482.9	133663	57776.3	11133	11036.6	38680.1	58250.6	86250.9	39223.4	21596.8	3041.51	208217	1010.64	5639.7	82776.1	3560.56	13658.7	14327.1	130641	32340.2	33652.5	1138.02	722.81	326.7	301.31	1149.83	1475.6	58358.1	271945	58299.7	325762	140013	237848	339467	160730	425364
POS11170	Norsecoswartzianin	7.019	237.15	[M+H]+	237.148	True	15039.6	46944.9	22926.2	57885.5	43960.7	12282.7	23897.1	59600.6	64813.1	28359.2	11034.8	33612.2	17265.3	43570.9	30881.7	25236.5	16922.2	28033.4	60494.2	27384.4	10794.1	28890.5	40157.9	49365.6	62095.6	59762.1	53025	45794.1	13938.6	14928.9	11265	28616.3	18239.3	15283	4947.88	11393.7	34856.4	46419.1	6023.48	11838.8	11632.5	7551.37	27338.4
NEG10914	8(17),13-labdadien-12,15-olid-19-oic acid|labda-8(17),13-dien-15,12R-olid-19-oic acid	6.686	331.191	[M-H]-	331.192	True	135232	378217	20113.8	129599	500392	342226	186513	115021	323079	30556.8	243634	117978	296987	343988	224904	380861	88032.8	72811.1	264379	68953.6	69063.6	424853	75578.1	170328	321693	326255	436756	90184.1	313227	60871.5	367631	54997.5	95677.3	117121	724321	234163	281069	611756	578155	584887	560069	339104	406228
NEG11084	3alpha-hydroxy-12-oxo-cleroda-4(18),13(16)-dien-15-oic acid|pentandranoic acid C	6.117	333.204	[M-H]-	333.207	True	43077.8	123756	8507.54	29686.4	81900.4	91197.8	62761.7	456497	763267	44539.9	72703.2	28823.1	126931	89939.1	555387	57430.2	380924	59100.8	70342.5	160456	48879.5	570409	55230.1	58571.4	171262	644950	52822.2	150740	122028	313011	115506	357926	60043.3	641113	32852.1	46897.5	38261.3	31306.2	29573.2	98083.3	34958.9	44242.4	38367.9
NEG42296	3'-Hydroxyaglaine C	3.664	645.286	[M-H]-	645.282	True	540965	99820.3	3.20944e+06	587189	403774	91298	1.0593e+06	136592	25557.6	1.26152e+06	528452	1.52392e+06	103097	912658	470470	1.51541e+06	1.52907e+06	1.39486e+06	74187.1	2.75405e+06	1.49348e+06	1.18354e+06	1.48918e+06	597845	56133.8	30174	378927	442902	1.17735e+06	1.80317e+06	945067	1.83746e+06	1.9622e+06	2.07681e+06	538627	86231.4	95516.1	401608	385666	114199	315134	170634	159935
POS13360	Serylarginine	0.858	262.143	[2M+H]+	262.152	True	68477.2	43414.5	55529.7	46909	32136.2	16794.2	116041	49041.2	19501.5	69413.9	40667.7	81822.1	13157.6	38337.3	59062	58871.6	105501	37415.4	22824.8	33466.9	41023.9	29297.8	41914.6	60780.4	31408.7	22083	42520.9	42836.5	20361.3	76129.3	40901.6	117433	36074.8	152008	22953.3	21942.5	64118.5	24741.7	23990.6	51082	37482.6	15656.4	19441.8
POS11143	9-Methoxy-1,7-dimethylphenanthrene	5.236	237.127	[M+H]+	237.127	True	2130.52	6099.43	2628.95	5618.02	5931.15	974.33	2228.9	3351.8	5723.05	2085.76	1033.61	2404.66	2195.98	4300.86	3685.89	646.33	3094.14	14298.7	5798.95	17747.2	9261.55	1176.28	17484.5	1911.42	2233.23	6025.94	3564.63	1049.22	6934.95	5875.12	14019.8	10706.5	11763.6	8516.9	1420.47	1256.14	355.4	4123.61	2630.51	886.01	1430.99	1670.38	784.12
POS32341	Aminopentol	6.662	406.352	[M+H]+	406.353	True	117320	263979	89844.8	204491	128266	76293.1	136418	122719	407599	203036	261301	746585	173336	120493	293200	233100	278903	158259	1.70659e+06	238837	90448.8	257476	49591.7	311437	467629	332799	644649	468900	25381.7	39605.8	27010.6	15371.5	42322.3	42056.6	16066.7	24546	24897.2	24170.8	20255.5	26401.6	37628.7	40223	55492.5
NEG9655	cyanthiwigin AA	5.513	313.18	[M-H]-	313.181	True	14687.6	53905.4	21138.7	10285.9	15311.4	15651.6	7214.37	22597.9	24216.6	6706.01	7589.34	13792	17816.8	17760.6	30498.1	5227.95	28911.6	31757.2	5282.96	14160.8	22430.4	13914.7	34412.6	20963.7	26825.1	13078	48146.7	13555.9	10551.8	21561.4	25903.7	106867	57430.2	40218.8	3217.47	8152.44	2121.82	2064.5	8806.8	10967.3	4118.05	4591.05	8891.26
POS26270	Tri-P-cresyl phosphate	9.106	369.125	[M+H]+	369.125	True	1109.99	1134.25	729.92	2831.29	796.71	475.46	505.22	1788.48	847.03	2104.27	910.04	1674.83	985.88	370.44	2384	1266.1	1129.35	1877.13	1776.41	1850.9	629.16	2045.58	854.03	1808.28	822.54	1481.14	978.16	1613.22	1240.09	819.25	948.14	1069.24	2123.14	1032.53	820.84	562.81	3209.89	627.34	358.16	931.42	151.84	380.86	1142.99
POS2852	SCHEMBL10704476	0.984	128.071	[M+H]+	128.071	True	19287.4	8632.29	2334.69	20668.4	7544.53	8629.4	3117.98	10843.5	49030.7	34017.1	17243.4	7621.56	10919.8	3448.86	10961.1	2634.76	17391.4	4617.56	44492.7	6997.74	1274.29	4234.23	1511.56	11081.2	28558.8	10211	5936.78	31540.3	3370.18	5341.37	4218.71	2586.35	2516.17	604.1	4989.01	7882.1	34491.3	24904.9	27472.8	63303.2	26623.8	31272.8	61231.1
POS35070	Toxin Ii (helminthosporium Carbonum)	6.492	423.225	[M+H]+	423.224	True	2059.84	2870.65	1039.21	2917.81	2504.68	2296.25	8506.14	7460.95	4459.73	2715.05	940.07	9197.82	4475.63	2275.81	3524.27	5962.34	997.09	765.72	6142.49	5408.2	3934.75	3512.96	963.2	2720.1	5485.05	8545.2	4218.37	1031.71	2006.08	2981.01	2512.41	6715.59	1143.98	2009.43	9845.48	4232.98	3138.81	9964.94	1571.08	22030.7	3148.38	2515.56	6816.81
POS34776	9alpha,14alpha-Diacetoxy-2beta,3alpha-dihydroxy-1(15),8(19)-trinervitadiene	6.57	421.251	[M+H]+	421.258	True	60412.4	58703.2	14229.9	46126.5	49400	85516	73902.9	37752.5	35616.1	75807.8	44692.4	51049.6	91740.8	20118.5	37627.7	30776.1	13836	78839.6	64304.3	86425.9	63458.2	35954.2	73445.7	85796.8	64349.6	85066.9	19573	13208.4	128672	34134.5	117183	55267.6	56670.3	79953.7	2336.37	23720.7	48359.9	7377.68	4868.74	54744.4	1269.54	28541	2752.33
POS32136	N,N'''-Succinyl-N',N''-succinylbis(N'-hydroxy-2-hydroxytetramethylenediamine)	0.917	405.199	[M+H]+	405.198	True	1.70432e+06	1.21081e+06	2.15724e+06	800922	2.09363e+06	559006	1.92044e+06	765870	66781.6	666662	1.81936e+06	1.98537e+06	355378	3.20897e+06	1.38703e+06	1.96688e+06	1.92551e+06	904595	216329	1.10744e+06	1.03044e+06	1.69224e+06	1.48671e+06	1.65236e+06	487852	218687	1.723e+06	1.20662e+06	1.10574e+06	1.26966e+06	434991	1.37548e+06	1.4821e+06	1.76968e+06	893836	622401	511255	901010	1.00123e+06	1.11696e+06	915036	361394	151465
POS24433	3-{2-[(4aS,5R,6R,8aR)-6-Hydroxy-5-(hydroxymethyl)-2,5,8a-trimethyl-3,4,4a,5,6,7,8,8a-octahydronaphthalen-1-yl]ethyl}furan-2(5H)-one	7.154	357.203	[M+Na]+	357.204	True	6.67094e+06	7.33945e+06	663882	4.27936e+06	5.403e+06	1.98764e+07	1.17068e+07	1.71769e+06	3.98413e+06	6.63419e+06	3.7426e+06	2.41192e+06	1.34036e+07	1.8228e+06	6.43709e+06	7.48003e+06	876089	3.22601e+06	1.41561e+07	8.30371e+06	4.10793e+06	6.09367e+06	5.20777e+06	1.01894e+07	5.42156e+06	1.39191e+07	2.13506e+06	987359	1.9443e+07	1.08069e+06	1.51667e+07	620582	4.14136e+06	3.94017e+06	342697	2.17902e+06	7.96112e+06	798951	2.75414e+06	8.97842e+06	760827	4.26762e+06	172524
POS36032	Neoruscogenin	10.033	429.293	[M+H]+	429.3	True	2291.78	1735.27	1945.87	3480.13	1991.76	4418.71	2218.99	3665.23	2705.25	8831.38	1359.28	343.12	3344.92	2859.01	4674.38	2718.88	2580.9	3525.67	3661.51	721.63	3330.83	1997.9	3126.4	3795.41	3983.45	5352.37	4258.68	4004.28	1279.2	1151.54	766.15	1129.04	2821.42	769.03	20211.1	5778.24	14169	17128.2	17597.9	6521.29	11226.9	9788.33	1920.78
POS8849	Elaeokanine C	6.022	212.164	[M+H]+	212.164	True	25797.1	17186.6	28576.5	64299.2	13757.4	9149.88	21765.6	40244.6	41613.6	14744.1	32061.6	58250.3	19764.9	7271.95	13093.8	5501.94	21228.2	10488.7	33631.9	12857.3	11716.8	12677.9	22492.8	12532.9	14839.6	9996.16	8858.48	7529.6	5039.52	5140.85	31025.1	5315.73	4684.17	3729.01	5846.41	11362.8	25643.5	7762.84	7303.62	7665.95	6769.59	7072.94	18178.7
POS44426	N-[3,5-dimethyl-4-(2-morpholin-4-yl-2-oxoethoxy)phenyl](3,4,5-trimethoxyphenyl )carboxamide	11.494	481.191	[M+Na]+	481.195	True	7921.27	6419.14	2611.28	6924.87	4491.19	7860.38	7792.89	6507.86	7606.22	7643.99	4850.46	5154.34	5799.44	6778.98	11667.7	9450.03	7692.95	4298.82	12232.5	1358.52	5779.32	5519.8	4294.5	9501.15	4314.22	5398.24	10768.6	14198.8	2253.14	3631.25	1720.51	2159.59	3508.01	1536.11	9025.56	14270.9	3557.21	13188.1	13541.8	10321.2	9944.87	10533.6	12190.3
POS5187	gamma-Thujaplicin	11.497	165.091	[M+H]+	165.091	True	5714.53	3312.38	2509.66	3988.72	5648.41	4793.31	2563.23	6977.37	3258.12	5689.22	3410.34	4163.85	3865.22	8123	4878.39	2558.77	6759.17	3206.92	4294.87	3584.06	2657.09	2694.33	1941.51	6438.71	4201.41	4189.91	2865.66	6615.44	3144.1	2346.99	5001.73	2953.31	4410.12	4216	2124.31	18204.9	10199.9	4764.82	39135.6	37994.1	2682.27	9292.27	21283.6
NEG8870	2-Hydroxyoctadecanoic acid	10.305	299.259	[M-H]-	299.259	True	575.13	395.93	441.7	191.94	337.74	892.81	858.81	764.58	1282.41	1014.99	525.7	584.97	313.49	533.69	950.01	1198.63	967.01	264.13	964.12	143.59	476.09	320.74	181.97	722.3	396.42	358.9	625.59	1567.48	154.02	437.84	135.66	91.71	126.22	20.75	1357.32	844.83	150.49	3719.28	1735.37	1813.8	5474.07	2143.93	869.97
POS41137	2-Propyl-8-hydroxymethyl-12,14-dimethyl-15-benzyl-1-oxa-7,14-diazacyclohexadecane-6,13,16-trione	4.718	461.302	[M+H]+	461.301	True	213868	641584	14722.1	519068	963398	663353	178242	343367	1.1064e+06	280823	566963	166209	197379	482152	660659	446292	147061	217047	1.0611e+06	135328	244757	164569	212942	423777	185941	1.12652e+06	307181	56880.3	50614.7	84757.2	206145	84453.7	78122.1	42790.4	282212	603668	559659	465813	478201	891454	613431	1.02849e+06	630512
NEG21904	Deoxycholic acid glycine conjugate	6.532	448.306	[M-H]-	448.307	True	48590.1	1360.75	68233.8	11929.7	11203.2	8297.28	38439	10686.4	186834	23706.3	10867.3	17945.4	13824.8	33935.3	30938.7	45171.3	5681.29	36461.3	3112.2	48815.5	39938.7	6653.74	20585.2	34774.7	6705.37	7725.13	8920.23	7775.01	22367.8	18357.8	11835.6	30929.5	4966.58	13947.1	23032.1	65172.7	75670.2	49021.2	20334.6	172872	27964	43345.2	8604.58
POS27127	5-(4-carboxy-3-methylbutyl)-5,6,8a-trimethyl-3-oxo-4a,6,7,8-tetrahydro-4H-naphthalene-1-carboxylic acid	5.735	373.2	[M+Na]+	373.199	True	2.30809e+07	3.21287e+07	2.52725e+06	2.53042e+07	3.09264e+07	2.79143e+07	2.31717e+07	2.62243e+07	3.35549e+07	2.22421e+07	2.39361e+07	2.61127e+07	3.25074e+07	2.63091e+07	2.52871e+07	2.75171e+07	1.98745e+07	1.58279e+07	3.55692e+07	2.68428e+07	1.58646e+07	2.97459e+07	1.51818e+07	2.71396e+07	3.02398e+07	3.07774e+07	3.11792e+07	1.61782e+07	1.70649e+07	1.3778e+07	1.37839e+07	2.46824e+07	1.84876e+07	1.92652e+07	2.03275e+07	1.6998e+07	2.1258e+07	1.64459e+07	1.95853e+07	2.28999e+07	1.57318e+07	1.94197e+07	1.98876e+07
NEG7910	Aspartylphenylalanin	4.086	279.097	[M-H]-	279.099	True	23678.3	15088.4	2904.71	34028.4	8221.3	13200.7	35988.3	31366.6	152835	121496	45869.2	126777	26250.1	20862.8	58010.9	16820.5	44531.6	1355.46	35401.4	6186.24	2616.34	8230.91	2681.23	18381.5	30548.2	30915.8	17949.6	13852.2	4202.94	5392.76	12981.9	2291.51	3585.41	3371.66	61912.2	91729.7	41195.2	81784	33577.8	130317	148084	43229	55313.1
POS34923	Talatisamine	6.221	422.291	[M+H]+	422.29	True	976.35	958.01	319.01	2696.28	4180.08	23702.7	2349.42	626.86	1532.54	2165.49	3418.42	1962.02	6732.76	3471.65	2232.23	6914.87	676.03	1906.87	2269.86	6198.51	2837.09	2770.83	3274.2	766.98	3148.86	5488.77	905.41	486.47	45051.4	660.75	22546.8	227.45	8755.88	3426.48	2597.8	45560.7	161985	8320.83	5301.14	76919.5	9598.9	152902	3534.88
POS4147	D-Glutamic acid	0.93	148.059	[M+H]+	148.06	True	1.65204e+06	1.89557e+06	498665	2.09201e+06	1.75659e+06	1.69899e+06	928585	889939	538293	2.05429e+06	2.53776e+06	985598	1.56071e+06	1.18796e+06	712552	684049	1.07008e+06	1.20984e+06	1.7196e+06	612294	651316	985505	702755	1.68969e+06	1.20166e+06	1.40075e+06	1.01055e+06	957146	1.55907e+06	887869	1.14517e+06	2.29258e+06	1.45994e+06	1.59167e+06	302955	1.54004e+06	1.36841e+06	481337	474524	1.47958e+06	751063	594366	668424
NEG19690	(-)-taberhanine|taberhanine	5.16	427.182	[M-H]-	427.188	True	70052.8	51615.4	61997.5	86663.7	72365.8	48403.8	54664.9	76239.5	55648.9	78448.6	78608.6	96794.8	49594.3	83795.3	66036.8	80166.4	75928.6	72728.2	57572.3	89860.9	66077.2	67626.9	67174.5	53966.7	49553.6	53936.9	56535	64281.1	47549.3	77257.3	42281.7	73760.7	94603.9	83654.1	42905.4	68841	75074.2	99693.1	79432.1	54450.7	49939.9	51527.2	105357
POS14832	Buddledin A	8.505	277.179	[M+H]+	277.18	True	29471.7	35776.4	24838.5	47987.8	34550.5	33659.4	26282.8	43097.5	46161.3	42226.3	42714.1	30620.8	30537.7	28881.7	33233.2	22003.3	30519.7	25148	66962.7	17182.6	21140.7	33208.2	21920.9	34203.7	39819.2	50049.6	39766.3	43963.3	13269.9	20531.9	12212.2	27421.6	23661.7	17247.5	17946.9	30216.1	44331	21455.6	20970.8	27184.4	22739.2	26657.8	36806.3
POS4861	(1,2,3-Trimethyl-2-cyclopropen-1-yl)benzene	5.238	159.116	[M+H]+	159.117	True	17011.1	13212.2	4862.9	24790.9	26649.7	17600.1	8584.56	30015.2	25136.5	22294.2	9935.37	18941.6	13539.5	16727.6	20802.6	11455.4	21952.9	21173.5	12287.5	29384.3	21223.1	17615.5	13524.2	14493.7	27417.6	9685.93	14648.8	11057.4	20751.4	15299.4	16763.9	23746.1	18447	26538.3	9037.44	11468.1	8183.83	8215.21	20523.4	6917.52	10044.8	7336.25	30797.4
POS42361	RX 6029M	4.726	468.313	[M+H]+	468.311	True	1796.97	1275.47	183.81	1004.06	5542.25	641.15	1487.58	2067.37	4211.53	1963.32	1310.78	4710.75	10707.4	5750.31	2066.66	4293.39	3206.06	2122.46	12679.7	12852.8	2286.16	11330.7	3765.46	1414.36	35016.5	6734.52	4340.27	273.87	11065.4	2833.96	3102.78	296.62	744.12	5775.53	7780.59	13726.3	3406.97	7042.67	10551.1	21286.4	5577.89	8393.02	34993.1
POS29474	2-Hydroxymyristoylcarnitine	6.802	388.305	[M+CH3OH+H]+	388.306	True	6442.38	9677.29	9329.02	7973.5	10884.8	18423.1	3903.05	9161.15	23298	15206.8	4457.81	2216.04	17091.5	3393.77	15948.9	5342.57	6780.65	23874.9	19338.2	8848.64	22226.5	11885	18196.6	8448.88	8595.58	30470.1	38965.1	4384.45	16000.9	6906.35	11052.8	5326.28	27350.2	7228.68	16233.9	12830.9	31717.6	20774.9	12324.9	14496.8	7998.76	23923.6	13850.2
POS79867	[1,1,2,3,3-pentadeuterio-2-hydroxy-3-[-icosa-5,8,11,14-tetraenoyl]oxypropyl] -icosa-5,8,11,14-tetraenoate	13.38	692.525	[M+Na]+	692.528	True	1290.02	319.71	367.61	1198.06	309.01	686.17	459.81	3872.48	1519.41	1560.41	352.24	454.01	543.9	495.81	1816.34	213.23	366.28	3919.68	3304.22	486.14	7291.66	5034.98	168.79	1225.64	1404.12	1040.54	326.38	493.97	2453.47	332.28	461.64	1141.93	416.44	657.77	1822.66	334.03	15388.7	647.61	406.31	33134.7	4085.39	3711.03	10552.5
NEG5056	(R)-3-Hydroxydodecanoic acid	7.55	215.165	[M-H]-	215.165	True	611.51	2979.05	1141.34	799.74	860.05	2639.82	1079.9	765.84	2582.21	2670.64	739.37	599.04	466.85	5321.79	914.25	772.41	1273.91	1021.72	1482.66	903.95	653.54	4944.96	1040.52	1218.88	1044.95	2251.89	999.03	1342.44	239.81	999.91	1225.53	722.95	708.32	1064.27	1153.42	2394.13	6155.36	3272.77	1615.41	4430.52	1633.32	1116.16	5197.09
POS30910	14,15beta-Dihydroxyklaineanone	7.177	397.178	[M+H]+	397.186	True	11621.2	17255.5	11145	14427.8	11294.7	49231.6	41051.4	11982	16972.2	15733.6	17616.4	12846	17194.5	10330.4	13741.3	8667.94	11536.6	9747.16	12403.6	12261.4	10915.2	11925.8	10040.1	11037.3	13170.5	42196.1	15958.2	12646.9	34580.3	12910.4	33795	12513.2	10306.5	8571.56	4810.77	11054	10464.8	6531.62	7081.9	8810.62	9587.37	9472.12	11575.3
NEG5744	Threonylleucine	3.815	231.135	[M-H]-	231.135	True	10598.4	16199.3	10140.8	10909.7	24107.7	26887.7	22073.5	11906.5	18723.6	27641.2	14464.7	18076.7	18141.9	31588.9	28451.5	20185.3	24595.8	10364.6	15848.9	2997.94	5455.58	31425	9132.47	17523.8	25831.3	22318.6	15198.6	14336.8	14746.5	6568.77	9254.31	1460.18	17986.5	7158.35	9864.09	8380.84	12061.9	7528.03	12517.5	19856.2	7507.31	6111.12	15054.8
POS43337	Docosa-4,7,10,13,16-pentaenoyl carnitine	7.82	474.356	[M+H]+	474.358	True	579.85	91.51	71.58	68.16	138.74	124.27	36.32	65.24	210.12	570.91	128.19	229.38	59	40.84	94.61	216.18	52	1178.32	114.93	309.52	713.27	48.68	716.31	102.04	59.14	295.74	119.94	48.77	84.9	164.23	256.57	42.21	914.79	68.31	3533.81	2641.4	6757.4	9719.55	6750.83	7117.01	2320.92	27360.8	363.61
POS7826	N-Methyldodecylamine	6.742	200.238	[M+H]+	200.237	True	87454.2	82182.4	48089.9	72395.9	56283.4	45130.8	52581.4	62734.9	55977.7	88988.7	84011.2	48550.1	51617.8	67666.3	39429.2	54562	61031.5	48062.1	152137	18839.9	19987.5	38774.7	29320	43888.1	44882.5	68957.9	60443.3	72083.3	19866.2	27514.6	12777.8	34832.4	41967.3	33599.2	128680	334483	160586	285186	211793	119157	656065	188968	168688
NEG20499	LysoPA(18:1(9Z)/0:0)	8.324	435.249	[M-H]-	435.252	True	8229.43	3160.68	23218.2	11602.4	2413.15	6055.81	5441.73	6336.15	8923.79	19392.9	3542.4	1018.72	11336.3	896.46	7558.23	4232.54	12395	24284.7	10359.9	12609.6	16235.8	1425.64	36205.1	11298	14018.2	6141.81	17654.2	7620.16	23971	10958	25005.9	20793.9	24656.6	8208.79	5900.14	1246.6	3188.69	4889.08	5684.93	1286.47	5559.21	3103.86	1226.18
POS48624	Glycocholic acid	4.466	504.272	[M+K]+	504.272	True	1.92256e+06	1.19302e+07	481514	2.62345e+06	5.95015e+06	9.11881e+06	855282	5.47969e+06	7.88845e+06	602969	1.35039e+06	1.37926e+06	6.40484e+06	4.60224e+06	1.66499e+07	1.34919e+06	3.709e+06	713090	2.01731e+06	513925	702124	6.0597e+06	1.04121e+06	1.42983e+06	4.43489e+06	4.08973e+06	6.31733e+06	1.93694e+06	509336	610273	527553	2.07527e+06	4.00795e+06	2.08592e+06	541142	2.1365e+06	468491	394309	3.54102e+06	1.3799e+06	1.11044e+06	2.11583e+06	4.01746e+06
POS2382	Betaine	1.01	118.087	[M+H]+	118.086	True	6.69234e+06	6.38469e+06	5.62541e+06	1.32777e+07	5.6363e+06	1.54672e+07	3.68789e+06	1.14264e+07	2.69083e+07	7.38854e+06	1.0786e+07	5777453	1.74198e+07	6.29065e+06	4.79212e+06	5.52722e+06	6.84532e+06	5.11717e+06	1.33319e+07	3.7453e+06	7.18748e+06	5.12729e+06	4.04756e+06	6.44047e+06	1.56266e+07	2.04925e+07	1.21657e+07	7.02957e+06	4.96997e+06	6.36683e+06	4.6171e+06	5.73442e+06	4.79208e+06	6.44034e+06	1.16763e+07	1.43294e+07	1.96858e+07	5.50665e+06	14068866	1.61322e+07	6.77995e+06	1.96818e+07	2.47139e+07
NEG8501	N-Fructosyl isoleucine	2.703	292.139	[M-H]-	292.139	True	880.89	533.35	8738.09	1400.16	1298.23	188.91	6376.2	686.35	617.86	4446.08	598.68	29442.1	1472.36	4593.93	1447.26	7613.53	2066.84	595.83	177.45	18743.6	733.61	136.04	4069.6	3581.4	1993.07	236.35	3357.54	8160.47	16357	11099.1	3821.36	1357.76	489.25	7177.13	256726	17562.5	11880.1	50780.6	35366.2	17611.6	21312.8	21606.8	1378.04
POS15117	Linoleamide	9.494	280.263	[M+H]+	280.263	True	116716	126549	80072.1	97333.6	93196.7	67979.8	81081.6	99718.6	88926.6	95432.5	105389	117019	88105.1	105362	83168.1	86514.9	110305	70301.4	106142	66777.8	61115.7	70042.6	58373.8	80374.1	77475.2	73704.3	88029.4	125002	44738.5	58846.7	34895.8	65862.7	69076.6	44055.2	70302.3	118027	79605.8	132248	76584.6	70429.9	91561.4	58163.4	84886
POS32630	3-(4,6-dipyrrolidin-1-yl-1,3,5-triazin-2-yl)-1,2,3,4,5,6-hexahydro-8H-1,5-methanopyrido[1,2-a][1,5]diazocin-8-one	8.692	408.257	[M+H]+	408.251	True	913.4	2903.41	4053.45	1576.87	3556.8	7309.28	1322.48	3303.18	2925.87	2965.63	4115.96	2017.95	1967.48	2220.72	2137.62	1482.29	1754.51	3584.21	2620.89	1520.86	2465.32	5446.28	1925.56	2641.1	2974.72	16665.5	4135.79	2857.52	1507.18	2636.31	1024.49	1689.45	3206.65	3077.09	3053.92	13208.4	11172.4	5196.92	6651.51	31073.8	2468.92	4551.51	9243.48
NEG15448	3,4-di-epi-odonticinin	4.785	383.208	[M-H]-	383.208	True	207478	473985	196099	135154	262085	348298	318604	237191	663759	688770	407205	267091	146125	403164	435581	281184	661891	223697	208013	389632	174461	271627	262072	266654	406468	292278	85074.5	99913.2	146527	243952	397638	630580	250731	272862	287971	252251	96633.6	36594.9	298250	285676	39115.2	140354	130567
NEG7889	Uridine	2.815	279.037	[M+Cl]-	279.039	True	342657	350075	372322	466543	178514	238193	367905	192494	343676	105589	468190	276132	332812	331071	355607	203900	119265	564431	187039	303101	216340	84050	2567.63	378970	393680	185631	246042	211300	203157	306275	322153	414009	338870	260741	293791	890049	253823	681509	419162	340927	412530	752899	344945
NEG5435	11-hydroxy-4-methyldodeca-2,4,6-trienoic acid	6.063	223.132	[M-H]-	223.134	True	40739.2	127901	17306.1	13776.5	45647.8	58526.1	21117.4	57469.5	61432.2	5377.65	18209.1	22678	34561.1	65867.2	132280	20190.7	91030.4	20621.7	9747.69	11235.7	14766.4	61061.6	18951.6	10029.9	72637.4	29574.3	24907.3	29199.5	5139.46	19794.4	7867.62	70088.8	40053.9	44033.2	6059.98	30303.7	4496.94	9550.72	37996.2	9634.11	23460.8	17626.2	42584.4
POS27777	Prostaglandin F2a	6.568	377.231	[M+Na]+	377.23	True	5.4912e+06	4.29245e+06	815930	2.96875e+06	2.95401e+06	9.43816e+06	7.43121e+06	2.21631e+06	1.98599e+06	5.73526e+06	2.86217e+06	2.90149e+06	8.58427e+06	1.40318e+06	2.30123e+06	2.25236e+06	744326	8.88811e+06	5.30736e+06	1.17336e+07	7.43683e+06	2.35169e+06	9.4576e+06	6.38272e+06	4.96971e+06	7.06614e+06	1.11398e+06	775907	2.9991e+07	2.04031e+06	2.83259e+07	3.39965e+06	5.1042e+06	6.36199e+06	116861	1.53862e+06	2.70689e+06	280526	233364	3.94397e+06	177449	1.42533e+06	95092.3
POS32728	(2H,3H-benzo[3,4-e]1,4-dioxin-6-ylsulfonyl)[2-(2,5-dimethylindol-3-yl)ethyl]am ine	10.655	409.116	[M+Na]+	409.119	True	1397.16	1144.42	835.08	1340.93	718.93	375.5	472.2	1132.19	1967.22	1493.49	1083.27	1422.7	826.04	797.86	1344.27	901.62	833.17	1016.63	1361.67	1345.14	1111.96	1387.9	1001.83	1391.32	1104.02	895.68	2418.36	1134.25	1424.19	1165.86	1129.25	2260.42	909.92	1146.71	986.29	640	3053.19	347.81	318.03	1030.47	552.6	584.22	113.82
POS35700	(+)-Cyanocycline A	5.155	427.199	[M+H]+	427.198	True	40624.7	30560.4	39360.1	68151.6	47586.9	27608.1	24574	47690.2	62794.7	57366.3	42134.4	52187.9	34160.5	30320.7	29687.2	28705.7	46767	30652.1	45236	30501.9	33012.2	36281	29069.8	36935.9	36786.4	42443.5	36157.5	40451.7	31680.4	40599.8	23052	52623.8	34960.1	38506.1	44150.7	61616.8	86537.7	62240.3	46905.7	52815.5	47144	56207.4	83183.4
NEG11967	19-formyloxymethylenoxy-ent-kaurene	7.072	345.24	[M-H]-	345.244	True	6704.12	13209.7	2460.73	1008.9	1353.48	5847.19	7500.31	3239.99	4926.44	3766.92	4489.08	2944.79	11212.1	2019.65	1968.94	3773.95	1790.12	12370.1	6214.55	15843.6	13123.9	4801.18	18204.6	9737.98	13903.1	11071.2	1043.22	1203.18	30195.9	4075.63	34139.1	3671.9	4959.28	8572.44	796.59	1260.36	1166.7	1203.25	687.75	3323.14	1448.97	842.77	305.13
POS10640	Aspartyl-Proline	1.532	231.096	[M+H]+	231.098	True	466744	458772	172427	616350	515052	444991	559246	409160	456012	991456	475602	411678	173807	333750	476993	358348	821214	180063	184839	247257	198456	343793	229398	453609	387276	469488	20046.8	880737	159460	335574	275578	174424	193653	289796	226559	317848	17038.1	240767	431681	337771	338612	227558	195100
NEG8203	CHEBI:70567	5.188	285.185	[M-H]-	285.186	True	530.96	6966.17	1261.18	2286.03	4816.26	2391.77	214.21	835.23	4367.15	1957.26	2922.56	336.45	7118.18	1930.12	803.45	637.53	1905.84	17041.6	5385.48	16136.2	12340.5	1581.59	18826.9	545.74	5190.93	4635.08	1858.56	2122.28	17710	5624.35	38116.2	4799.79	30794.7	8384.68	384.47	388.01	640.72	713.25	417.85	1279.51	275.73	1129.52	149.02
POS11408	Securinine	8.094	240.098	[M+Na]+	240.1	True	28043.6	19002.1	19739.7	25481.6	11881.2	21422.7	14201.4	21754.7	37241.9	41483.2	14639.2	4603.65	41942.4	6308.81	24221.4	13737.5	18991	28167.2	28312.7	18333.3	21633.6	14590.3	19385.7	25445.4	24031	15931.6	24544.4	14817.8	20648.4	17042.9	13424.1	16906.2	28804.3	15856.8	55584.8	24200.7	28763	61123.3	37641.7	16956.7	36561.9	36796.5	31063
POS16595	(3S,12R)-3-hydroxy-1,7-diazatricyclo[10.4.0.(13,7)]heptadecane-11,16,17-trione|(7S,15aR)-decahydro-7-hydroxy-6H-7,11-methano-4H-pyrido[1,2-a][1,7]diazacyclododecine-4,15,16(12H)-trione|alopecurin A	5.642	295.166	[M+H]+	295.165	True	20503.4	39364.4	3108.79	15947	51585.1	44527.4	9921.08	21273.7	31006.7	6960.61	20214.9	40064.2	45493.3	40063.2	44616.1	35619.1	16139.9	12166.1	34974.8	27731.4	13163.5	55828.8	15127.3	48959.6	30753.7	26270.5	30270.8	35123.1	11287.7	25232.6	12580.7	36749.3	43368.8	26533.5	40282.3	78018.2	18836.1	37633.1	153675	31972.2	52725.7	69994.7	112212
POS36654	(E,2S)-2-hydroxy-2-[(1R,2S)-1-hydroxy-2-methylbutyl]-9-[(6R)-6-methyl-2,4-dioxooxan-3-yl]-6-methylidene-9-oxonon-3-enoic acid	5.64	433.19	[M+Na]+	433.183	True	64278	72174.1	4852.29	45956.1	50384.8	41607.2	24472.5	64382.7	53319.7	35890.8	33124	94304.1	92900.5	52192.6	75175.5	18448.5	34025.3	75805.5	70581.7	110158	78516.7	43635.8	100507	40031.2	59387	43014.5	52162.9	19451.2	62340.2	51061.9	175534	50692.9	62876.9	53378.3	38770.4	21746	27569.2	39269.8	41295.5	15561.7	31515.5	19890.5	62053.2
POS26754	Diethylhexyl adipate	11.742	371.314	[M+H]+	371.316	True	12753.3	7563.56	8523.11	24004.4	8926.68	9740.6	10462.6	19210.2	13536.8	14792.5	32893.1	14806.2	6355.14	15944.9	6403.01	13750.1	14946.1	17498.2	6050.04	12696.7	11619.2	10003.4	9589.99	6439.8	8400.62	12388.7	5210.29	11396.3	7326.06	6098.56	6617.48	15200.4	8160.97	15962.2	10283.3	5845.61	37190.7	16278.9	20926.7	25598.1	8932.89	21923	28743.8
NEG18662	Lankacyclinol	5.082	416.244	[M-H]-	416.244	True	12161	47957.9	4278.88	12311.1	48632.2	39159.5	4453.22	15574.2	45661.5	8676.11	25922.2	5242.48	53832.8	20097.7	10331.5	13966.4	7720.96	10788.4	72581.2	5703.26	7476.8	35257.3	7409.32	12350.3	51497.3	37118.9	62424.3	17504.1	5943.66	5068.3	11318.4	9227.98	21976.7	11809.7	8618.23	9828.33	9633.12	8433.6	4845.24	15947.1	5295.19	10892.3	10280.6
POS80575	Bisglaucumlide G	6.567	697.429	[M+H]+	697.431	True	29278.4	21384.7	1449.24	7720.52	9239.89	48478.8	38820	5355.2	4982.39	18303.4	8738.92	8904.93	51477.3	3528.64	8992	7137.7	1116.92	47525.9	23835.4	62650.5	39695.7	6741.78	56701	26510.8	25554.5	29567.2	1636.82	614.02	121626	4064.75	122385	9509.45	22899.1	27608.9	100.55	6663.86	9644.19	177.11	464.5	14196.9	137.43	4893.58	199.19
POS3892	6-Oxopiperidine-2-carboxylic acid	0.968	144.068	[M+CH3OH+H]+	144.066	True	769400	201517	1.11274e+06	674777	187819	386472	422003	540770	263319	882454	841800	752678	624047	362208	589174	654453	189900	639144	399062	912362	954552	154183	261599	531328	953016	52099.3	740201	505957	827184	483397	818127	1.10985e+06	740338	606369	463862	250418	474515	616272	354154	362740	438430	491847	130073
NEG1805	5-Methylhydantoin	3.867	113.034	[M-H]-	113.036	True	43824.5	2678.26	64426.3	25888.2	11680.3	5180.26	63777.7	12792.2	10785.6	80778.1	42246.4	37030.3	9572.76	17824.6	31964.6	58933.6	60609.5	8489.05	6636.47	40401.4	19173.5	21924.4	12606.9	31895.5	16601.3	6135.24	23856.3	16329.9	3235.42	20109.2	6864.25	10944.2	7158.3	33807.5	19202.9	6890.7	10045.9	18860.6	25471.7	5236.43	20046.6	18298.4	4700.38
NEG13117	Beilschmiedic acid B	5.762	359.221	[M-H]-	359.223	True	25946	78395.1	14214.2	23443.5	11701.7	6198.73	13019.7	34385.8	46279.4	41162.3	29649.7	10692.5	107822	36288.7	12141.7	9245.58	10221.5	110480	73636.1	108044	100342	28966.3	153840	26902.6	67998.2	50970.5	28014.5	2990.13	61791.3	69274.9	242812	45626.6	43946	56844.9	998.76	2806.91	454.46	19722.7	2769.99	8194.42	3335.37	1925.01	2959.02
POS19734	(2R,3R)-2-Aminooctadecane-1,3-diol	7.063	324.286	[M+Na]+	324.287	True	139427	134587	72210.9	96264	89452.8	65073.9	64871.7	92000.5	112046	96911.7	86918	145243	114633	134365	95608.5	152184	136244	67521.1	180018	39857.2	64461.6	101461	64297.4	79730	87665.5	53166.4	126890	165644	43139.8	72222.1	23126.6	66058.5	75315.4	67291.1	178468	345392	155168	338996	184921	243922	875732	213957	209925
POS10689	Isoleucyl-Valine	3.968	231.17	[M+H]+	231.17	True	277291	346108	78892.4	299325	373566	145110	580660	264081	510187	1.10474e+06	80889.6	903758	444881	865270	492239	764794	562314	605267	256224	439840	514883	968696	538799	562940	599253	412152	475580	401595	489834	499278	503994	342261	837313	400793	299125	127135	132449	151771	88509.2	171568	191294	137870	187051
POS15741	ES-285	7.115	286.309	[M+H]+	286.31	True	31382.4	31755.7	14814	31411.6	29272.1	22052.1	16685.4	35434.4	47030.7	31425.9	36490.5	18414.6	39073.8	23583.5	32675.3	20201.6	29250.2	15678.7	51452.2	9399.9	11314.7	29879	10617	27458.9	31897.2	34159.1	32643	33114.7	8832.28	10694.2	7144.82	10780.4	13091.9	8133.37	11926.8	17803.5	22430.4	20800.5	13002	15177.8	66722.3	15598.8	25736.9
POS13137	3-Methylpentanoylcarnitine	4.844	260.186	[M+NH4]+	260.186	True	4.72846e+06	2.11431e+06	1.97094e+06	28209.4	1.6234e+06	43653.1	3.08287e+06	2.77504e+06	2.72386e+06	3.84085e+06	307459	1.58828e+06	2.11501e+06	1.91091e+06	2.19289e+06	2.33549e+06	3.12618e+06	6.79567e+06	1.92784e+06	1.87518e+06	7.97699e+06	2.26079e+06	5.75925e+06	1.11689e+06	1.00927e+06	1.03867e+07	2.43817e+06	395611	2.04502e+06	3.96317e+06	991520	1.42583e+06	3.11025e+06	1.82155e+06	3.64053e+06	5.12656e+06	7.26919e+06	5.49844e+06	2.13918e+06	2.48882e+06	1.64274e+06	2.60366e+06	6.44039e+06
NEG8047	Vaccenic acid	10.613	281.25	[M-H]-	281.249	True	917363	806828	396105	832675	175106	575550	517649	612230	1.18802e+06	1.27844e+06	423856	68603.6	811643	339235	935400	193275	547959	591213	828628	194910	324459	274322	421025	745060	678157	504221	792348	580514	236859	257323	352488	252500	242912	202778	1.11396e+06	634573	438994	1.12033e+06	987431	672165	608679	1.09957e+06	138076
POS8095	Penidienone	6.568	203.142	[M+H]+	203.143	True	54611.7	46341.7	12317.6	39393	39284.5	87754.6	57087.9	32237.4	24876.5	58099.5	27936.4	30997.1	69319.7	20670.3	26576.9	23875.9	15930.8	73001.9	60665.3	88531	61797.8	26465.4	74314	50269.8	43181.6	66662	15880.6	8558.8	202760	25539.1	195643	26060.4	40210.9	54880.2	10100.5	24023.8	45675	5897.88	4216.63	57862	5474.1	27664	5405.07
POS34123	Magnolin	6.855	417.196	[M+H]+	417.191	True	11896.3	16866.9	3796.3	11655.5	7705.34	32757.1	13137.3	6740.7	14555.8	12908.9	8497.55	6605.48	27629.4	3940.87	15534	10348.7	3812	14521.8	30271.5	38909.9	13559.7	46940.1	22340.8	9438.61	15311.7	22429.5	10344.9	3118.89	55177.2	3971.18	82912.1	3494.97	15523.2	8878	4776.95	11896.1	7905.98	9547.78	1652.34	12283.1	896.65	10680.5	1179.35
POS56251	LysoPC(20:3(8Z,11Z,14Z)/0:0)	8.189	546.357	[M+H]+	546.356	True	47532	16732.5	34442.4	43228.3	8097.39	10538.4	36404.5	32700.5	148937	104917	23449.7	3543.96	52513.6	10124.3	45525.7	25407.7	30052.8	51413	45719.5	33142.3	49498.1	18136	54046.5	35394.2	37673.6	36689.2	35575.5	30867.5	4955.58	25596.4	27060.3	25758	33230	24372.8	58430.3	36553	38400.7	67890.7	63381.9	37581.3	51611.8	56327.3	35775.6
NEG10463	9-(4-Sulfophenyl)dodecane	9.213	325.185	[M-H]-	325.184	True	349615	362814	221360	195506	326783	154173	175424	133175	271964	377821	132453	138824	162426	162548	265955	143201	181612	242101	131213	157807	196999	246445	255450	185747	196452	171701	107875	304406	197414	164082	239834	253532	182675	164914	503780	167541	8298.04	194038	104029	148507	254953	71974.7	51145
POS18504	Phenylalanylphenylalanine	4.789	313.156	[M+H]+	313.155	True	35629.1	30027.2	23606.7	31260.9	24492.9	37677.4	63125.7	35064.7	51789.8	67165.8	27524.1	33565.8	31447.4	38461.7	59169.4	50470.8	76412.9	12287.8	29332	19797	11334.9	58562.9	13522.5	40252.9	57187.8	48761.6	43035.1	44674.9	12303.6	12060.6	14522.2	7361.59	14723.5	14457.4	22617.8	12856.1	26895.5	28406.5	18421.6	24614.4	19035.4	12413.2	19369.1
POS33396	(6b)|14-hydroxy-vomicine 21alpha,22alpha-epoxide|21,22alpha-epoxy-4,14-dihydroxy-19-methyl-(21alpha)-21,22-dihydro-16,19-seco-strychnidine-10,16-dione	6.417	413.171	[M+H]+	413.171	True	13811.4	27034.5	1692.25	1821.99	17964.8	24272.7	971.63	18228.9	15896.6	1190.24	951.61	15633.6	16074.5	18169.4	27057.8	15655.9	8650.47	16291.1	11213.1	11165.2	7365.67	19511	6974.15	8840.6	16416.8	13157.6	15598.4	6816.78	6710.78	3877.6	22513.1	4890.14	20060.1	8934.6	2284.27	1153.68	1274.58	9563.78	17100.3	4328.26	1549.2	10665.2	2595.83
POS36982	Coetsin A	5.802	435.201	[M+H]+	435.201	True	39521.3	55042.8	14495	32845.6	19683.2	10814	10835.8	46556.7	45869.8	45752.9	26753.8	25421	89037.4	32049.4	41472.2	9711.22	17613	78052.5	74210.8	64147.3	78518.4	4750.84	104519	30937.2	66473.3	49966.3	30315	8452.51	55975.6	10447.9	134243	49123	35100.6	46968.4	5749.52	7597.19	6649.16	36047.7	8695.12	9369.19	13073.1	3867.37	37832.3
NEG7006	Lysylisoleucine	1.856	258.181	[M-H]-	258.182	True	2.84	311.36	6116.43	5090.05	18662.4	2.84	11109.5	3021.72	2.84	486.64	2512.15	28474.9	3378.56	26504.3	1431.56	12838.8	476.96	13400	540.22	12294.1	37859	2.84	29304.5	3931.51	386.37	364.37	35.52	442.28	23228.9	32547.2	17412.4	12055.5	7566.18	32221.5	463.96	5212.06	2.84	80.27	1222.56	318.38	194.5	337.11	1210.57
POS60977	SCHEMBL7323359	5.506	574.348	[M+H]+	574.349	True	9875.08	428.17	100.74	7000.9	5586.4	23463.2	20781.6	1454.58	4249.61	4990.17	6794.11	3822.63	16518.6	595.55	12715.4	6711.23	912.3	6687.06	18372.5	15030.2	7246.24	6992.14	7347	12155.4	11579.1	12294.5	7348.48	2534.88	33632.1	1181.14	8419.67	1180.62	6566.42	3089.78	11070.3	19417.5	7177.41	13115.5	10665.5	24340.6	10754.1	15702.2	880.56
NEG25286	LysoPE(18:1(9Z)/0:0)	8.154	478.295	[M-H]-	478.294	True	3.99294e+06	1.07795e+06	5.98429e+06	2.2315e+06	599376	1.23694e+06	1.29844e+06	878463	4.43837e+06	3.79641e+06	952076	128683	5.60858e+06	307922	2.9523e+06	661365	2.52328e+06	3.53857e+06	3.23208e+06	2.291e+06	3.40505e+06	860884	4.00141e+06	2.06279e+06	2.44241e+06	927168	3.17975e+06	955775	2.55984e+06	1.74331e+06	3.36366e+06	2.25583e+06	4.39239e+06	2.75596e+06	1.10156e+06	298639	343542	870318	781328	352385	1.0963e+06	1.74966e+06	360772
NEG6344	1,11-Undecanedicarboxylic acid	6.944	243.159	[M-H]-	243.16	True	36760	34893.3	43314.9	49704.6	47562.5	32916.4	51292.6	46653.1	34548.2	41635	37644.2	42881.2	36235.4	37216.5	30330.6	32418.9	36561.1	36916.9	32929	34701.4	34091.4	37231.6	50816.7	31380.8	29870.5	37205.4	30775.9	41821.7	38857.1	40007.3	30529.9	36767.8	34054.6	32576.2	37424.3	57464.7	88721.5	63043	43044.4	46958.7	35801.7	40085.1	62602.1
POS34711	4-(6-amino-5-cyano-3-propyl(4H-pyrano[3,2-d]pyrazol-4-yl))-2,6-dimethoxyphenyl acetate	5.084	421.146	[M+Na]+	421.148	True	12105	23969.5	4611.93	31591.2	16378.7	12857.2	12347.3	18037	26724.2	9097.62	26186.7	26080.7	21109.1	20166.9	22899.8	18518.6	18898.3	8028.93	23083.3	22125.2	9747.72	21205.9	6119.28	13619.2	23959.8	28151.2	43892.3	9826.87	980.62	9835.8	3221.74	28523.7	9193.77	9340.59	17732.1	10844.9	9980.21	23103.9	16039.9	6402.97	16162.8	10351.4	16284.8
NEG2811	SCHEMBL4648895	0.925	144.065	[M-H]-	144.067	True	265341	852482	773315	808566	1.53993e+06	682944	567717	771603	131482	530890	439143	436197	631721	511580	518478	258480	674086	561819	867820	632153	585374	1.1604e+06	549029	762858	662143	1.002e+06	538741	472573	910000	457077	1.24871e+06	391706	593575	762009	84131.2	503653	1.22137e+06	102917	123706	415678	106101	271416	1.10732e+06
POS7281	2-(4-methoxyphenyl)-N-methyl-2-oxoacetamide	5.627	194.08	[M+H]+	194.081	True	69365.2	59096.3	6378.41	14190.5	50032.7	39439.7	20000.7	22449.4	21958.5	11603.4	52915.1	140924	16809.4	61016.5	91160.8	46336	64356.3	19938.5	27674.3	35700.5	42170.3	35296.5	19853.5	23923.5	23263.3	28278	27709.9	62985.5	7818.27	25482.7	9856.09	98047.9	50182.9	38435.9	55281.3	173180	32951.8	25024.4	260460	90782.1	97411.3	124228	226740
POS16075	Normethandrolone	6.535	289.213	[M+H]+	289.216	True	62269	65205.9	49596.6	47657.5	45717	168959	65301.8	36258.3	24026.8	67177.2	40165.3	28148.9	143139	11183.4	23342.3	37800.1	9151.28	167542	96557.1	233889	121325	35984	167235	66201.9	79483.9	76748.7	13448.5	8532.54	371173	31188.9	455070	40544.4	107955	95307.9	3858.3	30722.8	46410.1	9070.87	4099.26	57497.4	1828.86	25954.9	3070.09
POS32631	Isotalatizidine	5.961	408.271	[M+H]+	408.274	True	3147.74	6490.32	85.72	3212.73	9632.99	464447	9226.82	3369.71	10073.8	7868.94	5855.2	3270.99	10176.4	3873.43	6501.56	5717.39	3385.8	3845.34	6021.31	10365.9	3430.92	3736.49	4007.3	7343.94	14852.8	5500.84	4679.43	502.72	60520.1	2095.87	34399.6	1180.62	8720.77	5732.59	5012.78	106233	181753	27766.3	3829.38	272571	65172.2	195864	975.41
NEG9282	Methylgingerol	7.087	307.188	[M-H]-	307.192	True	6924.12	5555.45	835.46	3713.26	4950.61	39217	4381.49	534.95	8915.55	8862.21	14531.3	1123.05	7998.49	9680.85	4671.55	15001.4	5744.68	15661.5	8612.04	8681.62	9495.87	6034.38	18948.6	2627.36	6843.29	14176.6	935.78	3579.47	29683.2	2105.96	21275.6	271.55	13297.4	4357.86	4899.65	27256	88009.3	11374.4	6582.61	48310.8	18411.7	103964	2648.22
POS11917	Panaxynol	6.511	245.191	[M+H]+	245.19	True	22409.7	24777.3	15381.4	21837.7	15097.5	41496.4	25692.6	12409.3	12106.7	37552.2	7786.15	11659.4	46304.3	4430.04	11938.8	10290.4	4088.97	60800.5	39192.2	90567.4	56943.7	11337.6	72849.5	23458.3	12769.6	31205.2	5472.77	5411.16	148834	12933.3	190132	13725.5	46484.8	30329.8	10323.5	6043.51	16099.5	2611.8	974.15	14777.5	909.15	6358.24	1106.62
NEG3798	Caffeic acid	3.94	179.033	[M-H]-	179.035	True	6973.49	19022.7	28040.4	9064.15	12984.8	7185.17	4579.97	6625.08	6492.61	5227.91	3656.63	37797	10071.6	13453.9	1522.29	6750.3	7617.31	9185.21	12137.3	30428.6	6868.7	8099.3	7834.58	4367.9	4459.28	3701.72	4161.62	13014.4	46966.3	20816	29685	10336.8	7735.18	9771.09	18379.5	70270.6	62808.2	37903.6	10257.3	86446.3	14763.9	25060.1	15077.5
NEG8879	N-Acetylgalactosamine 4-sulphate	0.93	300.038	[M-H]-	300.039	True	232265	334936	633717	583891	712378	365845	196468	599394	120133	307077	431894	622061	326973	410261	350869	457622	454779	389288	417848	577659	485889	534586	279901	295811	385186	473558	391430	607422	424231	561721	275780	420519	380587	592112	267914	504316	372378	227281	333699	176526	162132	402873	525765
POS37474	Neoline	4.7	438.283	[M+H]+	438.285	True	165091	35583.2	1467.79	30070.7	34710.3	48471.6	8995.67	34336.7	54807.6	97021.4	16116.2	2003.73	289193	129283	54164.9	5271.01	19585.7	14069.2	40631.3	62037.7	15199	36465.8	28487	27746.3	55970.9	43350.1	41282.2	1564.45	68700.8	33933.1	76465.9	10715.9	31348.7	65271.9	162716	71719.3	51781.4	60435.1	54277.5	110478	37778.6	99005.9	111747
POS1645	N-PROPYLACETAMIDE	13.952	102.092	[M+H]+	102.091	True	63656.2	51617.5	22717.7	82015.8	82915.2	28686.9	28697.5	47007.1	34158.4	53377	22291.3	50708.4	48803.9	26036.9	60846.8	43481.4	42646.4	72742.6	67345	29100.6	18332.2	30255.6	18220.1	33955.7	40985.6	48500.9	52227.8	30347.2	26863.2	38717.8	67294.3	34684.7	34844.1	82208.1	96924.7	108091	132103	55985	176594	114215	60701.4	108904	111643
POS11909	H-ILE-LEU-OH	4.307	245.185	[M+H]+	245.186	True	282601	302406	93041.1	322092	293950	570928	237899	385585	660226	633920	428491	90005.7	636079	116846	607317	128632	461241	62636.8	310231	23330.3	75881.5	479794	86682.7	588482	796207	605189	535184	429493	68835.4	27913.8	73277.9	68012.9	112628	47949.2	108007	88609.1	139246	110911	133775	189176	72529	193068	206197
POS104692	Ophiopogonin D	5.431	877.465	[M+Na]+	877.456	True	2573.42	4865.76	329.61	2077.59	2836.82	10510.5	4188.68	2013.64	2546.35	5044.27	3438.05	4377.11	4433.79	2177.97	2576.18	2699.69	1248.06	2587.1	4803.31	9873.55	2032.14	1154.43	1891.96	567.28	3135.72	6808.16	1203.28	383.92	3577.18	606.32	1661.92	513.52	1380.97	1004.23	5987.18	5221.05	5972.29	2714.22	5334.25	10775.3	3245.44	15994.9	2697
POS1668	Diisopropylamine	14.34	102.128	[M+H]+	102.128	True	35101.2	66628.3	40973.7	41524.3	45450.1	52972.2	50872.6	60851.8	59134.7	40624.7	58426.1	41553.2	39728.2	35233.2	39506.1	23117.5	48766.9	56642	45712	33274.3	38329.8	29985.3	30412.5	47963.3	33965	47833.3	44745.6	33323.6	24605.2	31574.6	29013.4	59852.9	26495.8	28477.5	47725.6	80815.4	98986.3	39679.5	76742.1	73958.8	38394.6	51635.9	74692.4
POS23506	CHEBI:68872	5.242	351.217	[M+H]+	351.216	True	4.23913e+06	8.81824e+06	1.67555e+06	5.03201e+06	5.00328e+06	3.35962e+06	2.57001e+06	8.20513e+06	5.63871e+06	3.29955e+06	3.42093e+06	7.83283e+06	8.27503e+06	3.8128e+06	5.19527e+06	2.50157e+06	4.36743e+06	8.20448e+06	6.47002e+06	1.19948e+07	8.41231e+06	3.79e+06	1.01366e+07	4.42142e+06	5.20698e+06	4.6718e+06	3.9862e+06	2.24496e+06	7.37559e+06	5.07875e+06	1.17971e+07	1.41384e+07	9.31688e+06	6.45504e+06	3.28171e+06	2.88577e+06	2.06327e+06	2.07715e+06	4.99394e+06	1.85375e+06	2.2535e+06	1.92135e+06	8.85784e+06
POS23651	Neopulchellidine	4.663	352.25	[M+H]+	352.248	True	361246	1.74905e+06	2211.85	319972	1.17804e+06	2.10161e+06	99374.2	1.39148e+06	1.72458e+06	112002	858701	17399.5	2.41455e+06	647565	801607	246167	113504	155772	1.50927e+06	9534.59	22741.3	2.27683e+06	54134.7	733217	2.61824e+06	3.05027e+06	1.25148e+06	121133	6105.05	27458.3	11058.1	44932.8	113503	114662	92756.5	336153	224109	157612	111057	547516	131151	288020	478982
NEG3008	Tartaric acid	8.599	149.007	[M-H]-	149.009	True	2544.79	2956.95	3463.96	1802.49	1599.56	1602.45	1964.25	1670.46	2692.06	2779.73	1492.48	2631.79	1568.45	2930.07	2105.9	1945.87	2725.93	3180.83	2588.74	2283.26	2094.8	2021.78	2330.37	1829.82	1582.95	2684.1	1964.27	3108.22	1843.05	2313.42	2959.12	2195.04	2120.78	2392.38	1434.21	1686.9	2431.75	2302.81	1563.43	1574.01	2065.27	1866.43	1580.98
POS25455	2-methoxy-4-pentadecylbenzoic acid	10.655	363.286	[M+H]+	363.289	True	36389	263956	2339.99	21495.5	32284.5	376988	22780.2	121118	204415	112711	19194	6765.66	81096.7	75147.2	150093	36722.2	49851	6122.06	344580	1915.12	7528.85	74177.5	4695.06	29379.1	40080.9	162513	49462.4	69355.8	1765.69	1390.25	775.03	971.93	1757.42	2720.88	97525.2	331716	83250.2	387763	157507	160237	343972	269396	228365
POS45322	(2E)-1-[2-(2,4-dimethoxyphenyl)-6-hydroxy-3-azabicyclo[4.4.0]dec-3-yl]-3-[4-(m ethylethyl)phenyl]prop-2-en-1-one	4.468	486.259	[M+Na]+	486.261	True	312865	2.08998e+06	93681.7	381902	989698	1.54119e+06	171393	1.01884e+06	970565	96627	81342.3	185241	957885	774069	2.66287e+06	246752	653850	111408	314251	92045.5	121885	981236	166587	246558	723262	593893	966580	310947	82820.7	103057	68889.6	348644	644489	370087	112795	400681	122305	126300	596933	251920	105126	369727	595152
POS6613	1,4-Dimethyl-7-ethylazulene	5.211	185.131	[M+H]+	185.132	True	46710.3	44109.3	15235.5	68463.6	70294	25402.8	34988.8	51470.6	101503	54422	38832.6	43631.8	44679.1	51016.7	60376.7	23718.8	48859.6	54292.8	44511.5	79807.2	55183.2	38442.9	41355.3	31556	75113.8	27993.1	34135.3	29099.2	27078.7	33767.9	39728.9	67763.2	50280.5	71401.7	26636.1	29316.5	15860.4	22532.1	46955.8	14018	25944.3	28297.6	87663.7
POS5169	2-O-Methyl-D-xylose	5.925	165.07	[M+H]+	165.076	True	53531.5	72598.9	8341.95	101840	91580.2	170282	50208	39290.2	71037.8	53703	71135.5	67081.3	54651.6	61930.3	70823.4	68277.4	59674.9	35131.2	87876.1	75230.4	32292.2	81474.6	41077.4	34672.2	93401.3	118178	55283.2	138769	116190	29612.4	39280.5	51167.7	127845	64133.9	17245.8	77413.3	154801	31823.8	43693.3	57391.4	21221.8	83670.4	58398.2
POS27091	actinidione	7.418	373.166	[M+H]+	373.164	True	16220.3	21734.9	3098.19	19842.7	22117.5	65298.2	32589	7728.32	34905.6	27570.5	22982	9014.88	29573.3	10102.5	25252.3	29771.9	7653.38	11355.7	63076.3	26994.6	12700.9	22688.2	17027.7	34537.3	22766	78398.8	12343.5	7091.9	48902.4	4403.72	34701.4	3098.69	17355.7	13106.7	22890.2	52798.6	162132	34575.4	23319.4	221505	29059.1	84028.9	8574.76
NEG4017	1-Carboxycyclohexaneacetic acid	4.931	185.081	[M-H]-	185.082	True	459.93	29758.8	3638.59	5571.12	23655.7	1880.07	23793.1	1995.98	8279.38	26511.8	8683.05	19434.2	4300.61	58368.8	9720.83	33252.4	26602.2	1147.64	2353.13	13153.5	1665.24	783.05	2193.64	6073.32	5559.95	6552.14	6879.71	2745.04	6550.43	9622.78	6883.37	646.72	760.48	4897.41	77842.3	48357.4	5706.86	39250.6	38099.2	90938.5	58893.1	12688.8	14038.7
NEG30339	1-Stearoylglycerophosphoserine	9.115	524.302	[M-H]-	524.299	True	424514	265326	200674	331327	151368	447965	49130.8	142362	829595	320786	151137	27215.9	444129	47262.4	433058	294858	356984	156443	1.11214e+06	70773.5	211226	73676.7	203302	115777	253125	103724	1.00419e+06	179582	30481.2	81512.6	37838.5	84504.9	223461	106765	149953	155342	86277.9	346084	438531	559250	1.7762e+06	1.97837e+06	230201
POS28058	DS-007819	6.554	379.232	[M+H]+	379.228	True	183213	145859	26216.2	93491.7	96703	321263	224760	64692.3	76823.9	199446	95436.3	87660.8	254313	47968.6	85003.2	74745.1	25646.2	241873	154101	351718	212949	87250.7	268099	198233	145127	463513	35362.2	26222.9	822304	65355.9	815158	97276.4	141965	196617	8099.6	55608.4	99724.5	17517.6	12185.4	207571	9734.4	56933.8	11208.5
POS20361	Nepetaparnone	6.717	329.172	[M+H]+	329.175	True	99430	213199	9095.73	209988	280521	1.11681e+06	108684	55271.4	100218	179753	208644	49805.1	340739	192049	112104	350101	50026.2	125385	422260	255444	103265	128987	174886	63342.5	243747	409829	97288.9	80030.6	1.1315e+06	36614.3	450747	21356.7	721949	110815	34322.5	44206.3	183757	22119.2	17039.1	107575	29458.8	262084	21288.3
POS3860	2-Methylnaphthalene	5.908	143.086	[M+H]+	143.085	True	9776.78	30472.3	2346.17	30640.9	19596	32088.1	13258.6	29889.8	21364.9	10326.3	23553.6	10791.1	25550.4	23226.3	13818.2	11873.8	8763.52	4966.97	19448.1	16432.4	7513.71	31148.7	5452.52	10442.6	32904.8	36259.5	13581.2	33464.9	25901.6	6107.15	7024.97	7312.35	25536.2	17258.3	4124.3	16917.9	22976.4	5430.57	4348.06	6544.67	5174.26	30508.8	14988.4
POS16058	15alpha-Hydroxyestradiol	6.722	289.178	[M+H]+	289.18	True	38659.8	85105	1700.2	83870.5	110506	422143	41624.3	16170.5	36734.9	71380	78481.6	17227	139994	73434.7	31961.8	136814	17546.3	44799.4	154305	97561.6	39774.8	52587.1	69931.3	24899	99680.4	166557	36052.3	30958.8	391629	13473.7	165102	4455.17	284052	41454.4	4244.04	17397.9	75969.4	6772.75	4129.35	40916.3	11515.2	113327	4598.82
POS12296	(+)-Conagenin	1.061	250.128	[M+H]+	250.128	True	589287	84794.4	148430	13270.4	422497	460771	40270.4	210048	216542	108475	222985	169219	264491	364871	207165	221111	13931	25267.9	85046.6	44443	41384.7	1.03545e+06	47735.8	157973	435505	26316.4	4748.25	298565	5878.97	11532.5	1526.09	1287.31	9843.29	2092.38	20358.2	18682.1	13283.8	38971	14953.4	45814.1	20245.3	53328.6	15845.3
NEG4040	8-Amino-7-oxononanoic acid	4.765	186.113	[M-H]-	186.114	True	12931	6677.88	35317.6	15972.7	5126.38	2829.55	17695	13565.6	7007.04	19110.5	18266.2	35242.6	7821.85	3543.99	5668.67	5864.59	10468	7070.11	5201.13	7173.94	7721.34	4221.63	12477.2	3377.75	4864.84	3727.98	7124.92	5714	6528.73	6416.8	19919	8273.98	5953.43	4695.82	5286.71	6055.51	4100.59	7038.87	3947.57	5139.92	3967.29	3234.39	4689.02
POS16292	9-Geranyl-alpha-terpineol	10.843	291.268	[M+H]+	291.268	True	32816.1	31179.5	4448.45	32984.6	10946.8	23412.8	21745	30191.8	40171.7	42875.6	13775.3	2431.2	35458.5	16434.1	25008.9	9447.08	23510.7	16923	26291.4	4749.9	11179.3	14074.7	9550.52	31179.7	16645.7	28229.7	19698.8	23954.4	8585.22	7420.05	7851.49	5611.18	6111.95	3932	41135.1	51428.8	18626.1	71051.9	51195.6	28569.8	32223.8	42969	19386.5
POS23345	tricalysiamide D	4.579	350.233	[M+H]+	350.233	True	354350	131612	4853.18	555834	1.8996e+06	2.57852e+06	111764	918835	1.85777e+06	97717.6	811344	39392.1	2.63631e+06	456210	751098	324154	95244.5	139214	2.7819e+06	14546.7	91198.3	2.63269e+06	36415.9	68104.6	1.92716e+06	2.85553e+06	2.03016e+06	329128	10367.1	25317.6	14862.3	15327	226223	124230	78872.6	382080	285612	125992	66354.6	208146	26129.8	210825	713723
POS46071	pyrrocidine B|pyrrrocidine B	5.227	490.291	[M+H]+	490.295	True	1.64375e+07	1.65107e+07	1.39294e+06	1.13169e+07	1.54637e+07	6.59769e+07	35417170	4.47647e+06	7.18567e+06	1.61792e+07	9.57081e+06	7.52855e+06	3.87366e+07	4.48061e+06	2.02668e+07	1.92154e+07	2.21088e+06	5.75781e+06	3.50696e+07	1.47929e+07	7.25764e+06	1.29396e+07	1.0845e+07	2.70005e+07	1.49214e+07	3.32253e+07	5.617e+06	2.174e+06	4.19202e+07	1.92622e+06	2.69588e+07	971030	9.95953e+06	7.89563e+06	1.54801e+06	5.43899e+06	1.9665e+07	3.24377e+06	1.92936e+06	3.09031e+07	1.4248e+06	9.84733e+06	287187
POS66198	4-{2-[2-(3-{1-[2-(4-carboxyphenoxy)ethyl]benzimidazol-2-yl}propyl)benzimidazol yl]ethoxy}benzoic acid, acetic acid, acetic acid	6.954	605.239	[M+H]+	605.24	True	15441.6	21694.3	39005.7	28824.1	21921	17669.4	14100.7	28680.9	64936.5	498.3	21931	12271.6	14128.5	22949	29254.6	13620.2	12073.6	22416	13214.4	18434.1	29157.4	7199.78	18471.2	20390.3	22278.6	10836.3	26646.2	77752.1	6894.89	20315.2	11898	7676.97	15809.9	14633	9950.6	1644.91	16750.5	10935.8	14889.1	14759.6	11609.4	9219.39	7147.22
NEG5670	Valylisoleucine	3.965	229.154	[M-H]-	229.156	True	24484.8	51548.1	196758	29273	57412.2	16464	94975.7	26616.4	57080.6	112199	30739.2	174750	58666.3	12655.1	35207.2	129429	56085.4	119692	38123.2	96420.2	127719	110617	99913.2	43912.7	70496.3	47157.2	44194.8	43559.7	87593.1	139931	102258	55778.8	166465	87827.2	32040.8	21559.6	23265.5	15368	23695.4	9093.85	18357	17051.7	18216.8
POS14846	Stearidonic acid	6.569	277.214	[M+H]+	277.216	True	97204.5	71551.6	13211.9	49875.3	47232.7	162431	122177	40210.1	32547.1	76875.6	49350	44639.4	135475	21792.1	40390.1	34417.2	13389.5	117529	90284.7	187732	119810	40032.4	147696	103779	73685.6	106194	15287.8	12774.4	438547	30732.5	444354	50274.3	81058.7	89513.9	3063.06	30443.5	48151.5	8107.45	1726.58	89396.7	2545.8	27907.4	1661.52
POS25823	4,8-Dimethoxy-7-(2-hydroxy-3-methyl-3-chlorobutyloxy)furo[2,3-b]quinoline	2.418	366.113	[M+H]+	366.11	True	932.17	606.67	14113.3	2731.67	2378.56	239.53	5226.36	1221.74	291.54	1396.68	1810.84	39752.3	690.87	12860.8	3127.1	10379	3592.68	1234.08	659.6	9954.72	3129.8	919.97	3558.04	2870.43	1370.17	315.06	291.97	10398.4	16256.6	14904.1	2518.62	3747.04	1432.66	1619.06	192808	24864.5	605.79	91664.6	42483.4	34549.1	54790	65765.3	483.75
POS14429	Octadeca-8,10,12-triynoic acid	5.336	273.184	[M+H]+	273.185	True	103152	218114	24797	122759	226363	130295	115914	168929	278764	166121	97512.8	151278	267015	120253	194527	87626.8	87810.4	247504	229723	291143	222716	87372.9	275641	96892.2	263602	195928	202285	63196.8	290634	132212	297644	227064	219094	229566	116010	57788	29372	111492	257668	65565.1	135480	38248.2	378380
POS46595	Ingenol-5,20-acetonide-3-O-angelate	6.666	493.251	[M+Na]+	493.256	True	222	1733.01	440.96	3566.64	7061.04	4759.99	2017.57	2172.27	4832.68	502.58	7744.57	940.25	6886.16	4340.75	11251.8	10949.3	1135.01	2190.3	1938.81	7032.53	1574.57	14291.3	3232.21	4446.09	8708.39	6354.28	13462.2	1689.5	5436.35	5486.5	2507.97	416.21	2520.07	11133.4	19930.5	6975.44	2148.54	14435.3	7669.8	8813.37	6814.76	7619.55	3172.85
NEG7653	(15E,8Z)-3-Hydroxy-8,15-heptadecadiene-11,13-diynoic acid	5.496	273.149	[M-H]-	273.15	True	4313.5	27700.4	10446.7	4453.95	6961.99	6216.8	2079.22	13006.6	14279.5	1348.69	2547.06	3287.1	10324	9125.07	18454.1	837.16	13614.6	18279.3	1580.25	7811.39	11946.7	8017.45	20016.2	4255.54	17936.7	6773.17	2303.06	7279.25	3974.5	14115.8	10502.6	67752.1	32328.1	23340.7	285.98	4859.81	435.09	2729.26	2622.05	793.97	921.72	1463.54	2064.93
POS85907	{[(2S,3R,4E)-3-hydroxy-2-octadecanamidooctadec-4-en-1-yl]oxy}[2-(trimethylazaniumyl)ethoxy]phosphinic acid	8.747	731.603	[M]+	731.606	True	374198	364009	243096	462906	757269	248766	34606.5	97070.4	56971.8	54879	20975.9	21294.1	30442.2	15895.5	108716	22936	27890.2	67674.4	66466.8	4782.9	27386	25809.7	8744.35	57869.3	85935	93724.4	86620.6	98420	98826.4	18928.7	20132.1	23401.4	46085.9	15215.7	113570	145874	99509.7	151419	110429	116028	100955	184362	44328.2
POS18110	Hexadecanedioic acid	9.298	309.205	[M+Na]+	309.204	True	1.28889e+06	1.89541e+06	1.15749e+06	2.23013e+06	1.93068e+06	1.68723e+06	1.96125e+06	2.22951e+06	2.95602e+06	2.77976e+06	1.81291e+06	1.85567e+06	1.96848e+06	2.46172e+06	2.48718e+06	1.55605e+06	2.25273e+06	1.86051e+06	3.07238e+06	1.47866e+06	2.02887e+06	1.50881e+06	1.53275e+06	1.63175e+06	1.57218e+06	2.74935e+06	2.35821e+06	2.07523e+06	1.50905e+06	2.0049e+06	1.5527e+06	1.77909e+06	1.47921e+06	1.56374e+06	1.18638e+06	2.04391e+06	3.1317e+06	1.19385e+06	1.20526e+06	1.54227e+06	2.58848e+06	1.25172e+06	1.69489e+06
NEG1397	D-alpha-Aminobutyric acid	1.035	102.054	[M-H]-	102.056	True	112653	188150	50856.9	161833	211002	260214	53585	196229	1103	67244.1	228488	107786	214308	153049	162024	106297	133684	97415.2	287886	34840.7	75658.6	234094	46936.1	219439	267128	290405	242325	173863	41913.7	45455.5	43232.3	70044.8	84909.6	50047.2	106269	89753.8	88240.2	62851.5	64431.6	155990	69570.9	67883.1	57118.4
POS12219	Methyl dihydrojasmonate	8.055	249.144	[M+Na]+	249.146	True	11204.9	14905.7	8819.14	16323.2	13065.8	11467.8	8695.18	12561.6	15359.5	15740.7	12671.3	11251.8	10570.1	12984.3	11070.5	9159.33	12012.5	10604.9	16627.3	12460.4	8544.92	14315.1	8889.63	11145.9	14514.4	17050.6	12366.1	16144.7	10135.3	16609.4	13499.5	14140.5	11320.8	16092	6191.02	15343.1	29191	7492.91	10101.7	12327.2	8964.61	10811	16689.5
POS11010	Lidocaine	4.608	235.181	[M+H]+	235.18	True	20197.5	27966.5	18430.1	31895.3	15024.9	33125.4	3497.72	52584.8	63187.3	38358.1	25848.3	7438.63	35687	6822.67	14153.2	8816.24	26251	11990.4	47773.2	6920.14	15046.8	19631.2	7852.54	20987.2	29206.1	32728.6	21605	28626.5	8549.93	5743.36	14390	21662.7	7619.7	7546.83	15581.3	55431.6	89699.1	28591.1	18253	49581	226161	61548.8	91435.7
NEG4615	dl-Alanyl-dl-isoleucine	3.864	201.123	[M-H]-	201.125	True	46375.3	10791.9	27292.8	28399.4	12269.2	13094.8	30417.9	20395	14295.1	34605	16219.5	20991	13410.4	14453.8	33386.5	32378.4	27829.9	5491.47	9978.37	21769.8	9364.94	27654.6	6298.43	30206.1	25739.1	12882.1	13888.5	31461	3626.15	11763.7	3661.11	5682.33	6098.43	16784.2	13680.3	10820.4	5468.45	20919.3	25128.9	6800.49	16159.7	20400.2	10222.5
POS9150	3,4-Dihydro-5-methyl-8-isopropyl-2-naphthalenecarboxaldehyde	6.508	215.144	[M+H]+	215.143	True	21127.4	26659.4	15247.9	19958	15364.4	42740	26353.8	7965	8207.68	28877.5	9952.69	11341.8	41468.2	5597.39	10107.6	11704.1	4520.81	53555	39116	70878.3	48009.4	11808.5	59817.3	21449.2	15252.5	27277.3	6610.19	6050.19	128298	14713.1	171320	11466.2	42987.5	28268.7	1129.79	7079.29	16311.1	3080.17	1238	19003.9	1298.37	6114.91	2396.63
NEG7510	19-norabieta-4(18),8,11,13-tetraen-7alpha-ol|7alpha-19-Nor-4(18),8,11,13-abietatetraen-7-ol	6.873	269.19	[M-H]-	269.191	True	26208.4	19023.6	98.16	14114.8	15529.8	59018.1	38330.9	9747.73	13228.7	20686	14953.4	10543.6	44066.9	9855.26	10608	33277.6	1833.39	11566.5	37783.1	37845.1	13155.3	16888.7	15601.8	13894.2	22522	22898.5	12620	1026.05	74079.7	4595.49	67380.5	6552.96	17739.3	25042.4	1906.81	6703.57	14331.2	3873.97	1990.28	37870.8	7188.62	9419.51	1538.41
POS4456	Camphor	4.956	153.128	[M+H]+	153.127	True	36352.6	17845.3	20444.8	23233.7	21028.6	19283.1	9480.25	25880.5	22573.1	17153.1	44206.2	11738	10027.3	18092.5	16826	7714.67	24291.9	14499.5	23816.7	24541.6	8122.68	21637.1	17115.9	33557.4	22020.1	28183.8	20619	31805.4	16166	14353.1	15434	37954.6	20802.3	13869.9	4299.8	17754.4	28651.5	8278.16	10767.8	14721	9936.22	7972.19	20412.5
POS42509	3-[(3-Benzyl-7-Hydroxy-4-Methyl-2-Oxo-2H-Chromen-8-Yl)Methyl]-1,2,3,4,5,6-Hexahydro-8H-1,5-Methanopyrido[1,2-A][1,5]Diazocin-8-One	6.294	469.219	[M+H]+	469.212	True	8037.24	20549.8	90.14	5847.41	11889.6	30875.1	9791.47	6017.88	4359.92	5827.32	6600.09	13174.9	10664.5	18896	5958.53	14375	5487.38	3659.48	12758.4	12833.2	4842.32	41705.5	4867.21	6067.83	8976.73	15845.9	7415.33	2148.46	9474.27	2920.85	5700.41	3852.55	3709.89	2833.11	29832.6	10697.5	40623.5	27145.4	17649.1	30698.2	13135.5	18896	17173.2
POS15187	Phenylalanylaspartic acid	4.078	281.114	[M+H]+	281.113	True	205592	142887	9854.82	634126	63724.9	127963	255945	469254	1.79603e+06	504333	491982	521439	488717	142144	874754	67206.8	336137	31988.4	535321	28091.8	16326.1	82081.6	31419.4	301879	370745	415946	235192	196281	149015	23066	85124.4	3993.24	102417	35440.7	337901	749142	497619	572800	781324	1.18691e+06	862876	585022	656181
POS12202	Glutamylthreonine	0.969	249.108	[M+H]+	249.108	True	1.17729e+06	723585	480659	1.0345e+06	961504	831127	1.57459e+06	965050	459944	1.78768e+06	1.26383e+06	1.0767e+06	453765	973012	1.16693e+06	887375	2.10409e+06	858894	636686	826385	605937	1.3345e+06	528722	1.09157e+06	764557	867296	1.06088e+06	1.48958e+06	489549	764361	598120	515549	902306	800746	648747	794787	606093	713481	816299	1.0333e+06	796143	741762	843563
NEG21107	7-Deacetyl-21-hydroxyneotrichilenonelide	6.564	441.219	[M-H]-	441.228	True	23730.3	37945.4	16003.9	25922.7	20599.7	48634.6	38637.4	9795.68	19989.5	39169.8	20839.7	20106	45762.5	13762	19792.4	23773.1	12124.3	46864.8	29108	36787.8	41341	18433.8	45555.8	28665.2	29138.8	33389.8	8276.45	6511.67	22940.5	23894.1	56603.9	15689.2	45383.5	30058.4	4122.06	17704.2	23384.7	14056.8	6318.7	29714.2	7030.83	14844.1	9583.83
POS29008	Cholestenone	12.149	385.347	[M+H]+	385.346	True	425.22	21807.2	5732.44	8128.17	7600.24	1591.17	22894.1	7825.55	7539.25	25261.2	2120.35	2839.72	1525.49	20988.5	3747	14892.2	32301.3	13809.9	6832.06	43276.3	843.64	2988.4	5837.13	7920	15982	7497.42	1675.16	40035.3	588.56	567.17	1286.39	635.45	515.91	5077.74	751.37	15539.6	32447.8	852.46	98273.8	61489.9	1912.48	21220	75764.3
POS77299	Tert-Butyl [1-(4-{[(7S)-7-(Acetylamino)-1,2,3-Trimethoxy-9-Oxo-5,6,7,9-Tetrahydrobenzo[A]Heptalen-10-Yl]Amino}Butanoyl)Piperidin-4-Yl]Carbamate	1.917	675.328	[M+Na]+	675.336	True	85873.7	146454	84164.5	912666	172853	54890.3	591448	481670	2.84	118562	557630	126280	25321.9	110725	44399.2	47715	316754	54040.1	3153.07	24374.8	104916	22394.1	78475	38353.5	22271	5126.64	160124	453405	2.84	125.08	97.66	2.84	359871	2.84	95873.5	30136.1	499.17	59928.3	34144.4	1584.92	56064.4	2252.24	13537.2
POS14976	Monooctyl phthalate	11.771	279.157	[M+H]+	279.159	True	20946.3	45861.5	13794.3	43054	16674.1	12501.5	26016.2	16266.5	17115.3	41554.3	37033.3	19452.5	25870	38779	12423.6	11757.9	45395.8	18143.2	15057	16839.2	19559.4	10722.7	13214.4	36878.8	45495.9	26770.3	20209	34647.9	11248.5	8145.73	11654.7	13316.3	12350.7	20264.1	21170.8	45096.1	67698.4	13085.6	28770	43566.1	11402.8	29703.5	44065.8
NEG24045	17-Hydroxyandrostane-3-glucuronide	6.371	467.263	[2M-H]-	467.264	True	11836.1	12124.7	1083.13	14153	10820.3	21578.5	11980.1	2967.47	19865.9	23504.2	5019.01	6599.99	12720.3	4725.31	8530.05	21862.3	12288.3	8489.05	9952.74	17268.6	6891.43	7728.78	6446.21	3882.35	6572.92	14147	3139.19	1970.77	31358.8	2546.21	24520.6	3955.36	4235.31	11570.6	9705.99	10001.7	18330.5	79724.6	5606.96	33683.1	10542.7	12218.1	19894.3
NEG18221	Gagaimol-7-methylaether	5.635	411.232	[M-H]-	411.239	True	48717.4	72574.5	11671.3	37014.5	52466.7	48950.8	41929.2	23315.8	61734.2	58086.7	24010.9	51170.5	45956.6	55317.8	72491.4	64870.1	27041	29089.2	42114.8	49613.9	19421.3	26769.8	25999	21913.7	34953.6	38616.9	55944	9831.56	82015.3	29068.6	99227.9	47868.1	12497.3	39289.9	166596	38033.7	21549	103061	57720	66630.9	71694.8	40202.2	30819.2
NEG10346	Marrulanic acid	4.828	323.185	[M-H]-	323.186	True	1473.35	9450.32	3268.79	1502.28	5514.35	6440.21	145.43	3034.34	3837.16	1823.57	5084.59	1165.26	12040.9	9089.02	427.46	1571.8	1862.57	26737.6	4620.49	26559.4	22904.3	2937.56	33685.8	246.79	11223.1	4228.03	138.63	4046.26	61229	12146.1	62308.1	10207	53937.6	25949.5	90.72	2789.03	1776.13	1249.24	265.9	1233.74	2275.39	965.08	2152.92
POS17065	Abieta-8,11,13,15-tetraen-18-oic acid	6.507	299.2	[M+H]+	299.201	True	622580	738755	432191	531999	443869	1.40396e+06	791043	180755	239234	740740	239091	307552	1.30748e+06	138266	296597	340434	76824.4	1.81224e+06	1.21277e+06	2.67078e+06	1.56742e+06	376951	2.0096e+06	735182	410001	914871	159213	102722	4.2469e+06	361222	5.44298e+06	326447	1.38356e+06	835275	39743	165210	470995	64756.1	39841.8	600569	23369.7	200225	17687
POS39412	Icosa-5,8,11-trienoylcarnitine	7.694	450.36	[M+Na]+	450.358	True	515.79	1554.51	1574.72	1116.79	375.23	1724.44	806.53	3268.64	1151.7	4222.78	538.17	275.82	3417.87	224.16	1717.78	795.37	508.72	12036	1793.9	1331.76	4322.51	1366.04	6659.25	1484.59	998.87	4201.98	1900.28	148.82	397.78	1031.23	2117.35	2504.28	1042.55	690.96	12433.2	44153	5636.28	67419.1	21217.6	11516.8	11297.1	84909.4	18279.9
NEG34503	LysoPC(18:2/0:0)	7.969	564.332	[M+FA-H]-	564.331	True	58827.3	19776.1	80985.9	50916.5	5673.8	12674.2	38669.9	13074.8	108326	107313	22389.3	3462.95	7174.47	3953.26	32733.1	18445.3	41237.1	88488	7556.23	38720.8	63143.8	12339.7	9432.06	45914.1	44010.1	24047.5	36198.2	4292.47	66022.2	53287.2	72012.2	64183.8	12173.9	40957	16860.6	6652.66	6703.7	16704.2	13682	9452.03	17435.3	13664.2	6340.97
POS15459	11Z-6s-cis-fixed bicyclic retinal	6.568	283.203	[M+H]+	283.206	True	70651.9	65777.6	9944.95	42652.9	39226.7	135336	97397.1	35091.5	28277.8	76731.8	43385.1	38296.4	120174	16871	31087.7	32369.8	11588.6	120521	77456.3	158852	108867	36080.3	126915	81793.9	65621.2	95559.2	12050.5	8622.58	439619	27098.3	419919	45408.8	76657.3	83438.7	1279.7	23811.9	40000	3860.08	2839.18	66488.2	334.44	27275	2165.82
NEG13121	2beta-Acetoxy-(3beta,7beta)-3-Hydddroxy-8-kempen-6-one	6.29	359.222	[M-H]-	359.223	True	169954	448424	19205.3	83470.9	159906	132753	169083	147079	309599	170086	249908	85491.6	460644	305633	165942	257055	109424	143843	410218	177756	125065	302669	192769	209676	513952	295754	338368	31056.6	119226	151638	229729	70242.5	58377.4	147212	110960	41323.6	38358.1	240061	95710.2	127122	237927	32119.8	83653.1
POS48847	Dipyridamole	6.113	505.322	[M+H]+	505.324	True	1318.74	1048.39	118.41	538.73	358.41	3714.52	3735.47	95.95	241.63	2044.47	77.38	581.97	1397.83	189.02	1748.34	2791.18	90.44	251.83	1801.4	1642.17	659.44	2093.27	742.34	1058.85	2415.04	2373.2	1514.92	207.59	2422.94	45.83	929.5	49.24	534.44	794.4	1301.64	2684.91	16650.4	2619.26	2686.69	41977	1475.2	11704.4	1800.64
NEG5337	moskachan C	6.118	221.117	[M-H]-	221.118	True	756.16	3910.24	1414.12	1855.4	1860.72	2488.69	1563.34	1124.16	2444.91	754.03	447.43	302.45	1976.09	1256.91	2708.71	712.17	1938.04	869.18	1020.31	615.69	537.77	2050.54	757.02	1008.21	1614	818.47	1953.01	1126.31	922.04	496.94	404.26	1456.61	1506.35	1551.44	6402.11	1176.43	829.95	3524.45	2746	4947.89	2626.9	1537.54	1168
NEG8396	fusicoauritone	6.501	289.219	[M-H]-	289.217	True	4485.87	2809.92	3527.88	2315.56	1836.86	7645.95	4402.12	233.41	719.47	4147.68	1194.2	1376.27	3589.18	467.42	1275.41	1623.96	176.09	8955.88	4247.86	12178.9	8060.02	901.4	11781.5	2743.73	1978.45	2622.82	277.27	303.02	21629.8	1324.37	26797.8	2174.79	7998.06	5081.21	116.64	345.36	1536.23	242.49	666.76	2758	153.1	769.8	56.77
NEG7184	4beta-hydroxy-5beta,8beta(H)-guaia-1(10)Z,7(11)Z-dien-12,8-olide|chlospicate C	6.289	261.146	[M-H]-	261.15	True	15849.1	40908.1	3274.5	6530.81	13328.9	12142.8	16963.9	14805.8	29304.2	15421.7	24089.1	8647.98	40003.1	26656.6	16290.7	23164.3	10129.9	14962.3	37302.1	14533.9	11091.9	25476.9	15544.5	19859.2	47857.4	28798.5	27896.6	2100	11094.5	13337.8	20781.2	6597.03	5062.55	15596.4	9395.82	3595.33	2911.54	19185.1	8035.08	9795.29	22671.1	2036.01	6282.78
POS4989	L-Carnitine	0.917	162.112	[M+H]+	162.112	True	2.60225e+06	2.57251e+06	1.09002e+06	4.07594e+06	1.17965e+06	1.5431e+06	2.31925e+06	3.37481e+06	1.85324e+06	4.7847e+06	3.00193e+06	2.34101e+06	3.41633e+06	2.39326e+06	2.78832e+06	2.79975e+06	3.00142e+06	1.07226e+07	6.37663e+06	2124041	7.98891e+06	1.8692e+06	5.47006e+06	5.4155e+06	3.09146e+06	8.74605e+06	4.09681e+06	5.0094e+06	4.55457e+06	5.80176e+06	3.60124e+06	2.63759e+06	2.76005e+06	2.53821e+06	2.64459e+06	1.57261e+07	1.20283e+07	4.48609e+06	3.78386e+06	5.78401e+06	4.09053e+06	4.12222e+06	5.90182e+06
NEG6153	Dinoterb	8.189	239.069	[M-H]-	239.067	True	4405.32	4640.59	6166.65	7609.85	5523.14	3953.16	3915.73	7031.34	3200.08	53539	4213.01	5560.17	1476.24	4553.23	2838.7	3312.66	5730.59	4505.58	2185.54	6746.45	6376.38	34493.1	6549.76	3496.12	5079.49	4461.1	6496.74	5951.3	5097.08	7381.73	3286.9	4301.94	4696.39	5086.15	1411.75	3002.3	2677.6	1377.17	1993.28	2120.24	1352.11	951.71	2953.35
POS6927	cis-2,3-Dihydro-2,3-dihydroxybiphenyl	6.51	189.093	[M+H]+	189.091	True	19957.8	25770.3	10580.3	21555.8	19237.6	36876	21669.8	7972.67	10830.2	27991.9	16759.5	11270.7	36697.6	15653.3	11609.6	18003.6	5946.35	38583.5	33846.8	56218.3	33905.5	13965.4	42629.2	25273.1	18987.4	27737.2	8828	7215.71	80554.2	11205	105745	13263.5	30962.5	24701.7	1245.88	6536.14	21333.5	3340.5	1675.42	21176.3	1393.51	11380	2515.2
POS29574	(9R,10R)-10-acetoxy-8,8-dimethyl-2-oxo-2,8,9,10-tetrahydropyrano[2,3-f]chromen-9-yl 2-methylbutanoate	5.737	389.167	[M+H]+	389.159	True	1.684e+06	1.87929e+06	432553	2.00778e+06	1.90954e+06	1.72795e+06	1.49116e+06	1.78678e+06	2.10336e+06	1.86452e+06	1.72176e+06	1.63293e+06	1.77233e+06	1.59065e+06	1.64339e+06	1.40972e+06	1.6151e+06	1.34944e+06	2.20736e+06	1.57754e+06	1.14053e+06	1.7134e+06	1.11636e+06	2.00946e+06	1.88283e+06	2.00172e+06	2.04413e+06	1.61615e+06	1.23947e+06	1.37476e+06	1.10814e+06	2.11985e+06	1.53533e+06	1.54149e+06	1248744	1.46585e+06	1.77247e+06	1.12224e+06	1.29081e+06	1.65167e+06	1.1243e+06	1.44476e+06	1.72172e+06
POS81989	PC(16:0/14:0)	9.836	706.538	[M+H]+	706.538	True	85987.5	63424.3	39891.2	115569	24992.2	6013.47	11669.5	10134.7	9157.15	6378.3	3275.22	4801.75	3732.2	8909.46	5512.09	3202.15	6522.9	4332.28	848.23	2662.62	628.32	3764.31	3963.64	19795.6	9726.98	8183.06	28593.7	6191.5	3990.22	1616.54	4778.9	7196.28	5878.86	4282.36	17432.3	22016.8	30872.7	14259.2	17804.6	20744.3	13956.3	6896.62	29976.9
POS11908	Isoleucyl-Leucine	4.418	245.185	[M+H]+	245.186	True	185474	237464	347207	282609	200873	359328	269196	303402	687310	580052	369977	221258	379567	187302	400457	188268	392633	127932	245347	150011	176891	387354	192990	350112	723835	420967	352086	418431	108105	80192.1	120324	78242.2	166111	132954	112732	125771	129445	135020	107616	220977	68459.9	146607	197790
NEG4092	N-Lactoylvaline	3.919	188.091	[M-H]-	188.092	True	2800.31	16643.3	1157.32	4354.29	3951.19	3288.69	1083.83	4507.98	2918.15	9638.69	369.15	1699.82	6265.05	1284.81	1041.61	1871.24	3161.64	7448.9	9115.79	2776.03	8863.96	2122.43	6041.06	2354.49	906.11	23270.6	2784.81	960.32	2190.37	1634.35	1299.28	1331.55	914.87	2708.59	4601.57	12164.7	26291.8	5972.76	3172.85	7970.55	1255.25	1744.12	20488.9
POS13127	Leucyl-Glutamine	1.867	260.159	[M+H]+	260.161	True	45447.9	75684.2	131695	20762.8	73304.3	30113.3	204716	37595.2	902.19	64993.2	53189.9	446203	4160.23	180197	92660.8	159971	156035	4800.63	17395.6	169045	23331.8	151281	13803	25672.5	17323.7	25211.9	6773.38	54409.2	1847.73	1186.86	1129.25	372.83	930.4	1662	4162.69	14835.1	1726.91	23858.2	30740.4	12294.1	17519.8	12751.8	17623.8
POS34151	Lapiferin	5.645	417.226	[M+Na]+	417.225	True	372186	366059	20278.7	347637	312373	301895	168191	401068	404149	273566	162924	516226	594373	326432	630292	226205	180820	425723	403529	708215	394400	229124	591214	180438	400679	294011	327932	97373.3	465262	222327	1.07509e+06	312947	324030	287418	207162	146570	133705	314407	415589	206195	207330	127596	353039
NEG8207	9-cis retinol	0.693	285.23	[M-H]-	285.223	True	103.94	285.41	208.86	876.02	514.77	132.24	818.52	348.22	7505.9	28903.2	834.56	438.44	120.35	632.52	116.03	321.01	590.67	1637	3675.1	250.19	100.63	484.43	112.6	1249.98	1986.67	175.07	521.61	1051.67	857.95	347.38	4700.9	702.7	2803.02	142.3	2833.86	4775.88	16810.7	4562.98	5084.15	15992.8	6055.22	16129.8	334.93
NEG4069	3-Hydroxycapric acid	6.774	187.133	[M-H]-	187.134	True	2693.77	17327.5	3828.05	1588.41	3717.66	9043.89	3003.86	4863.77	8748.04	8306.05	1824.61	2734.95	2229.41	21444.1	3218.18	3453.83	3849.91	4539.37	8664.28	4020.45	4868.04	9061.52	2936.58	4545.46	2941.19	10095.2	2292.66	2821.91	3497.97	4676.3	4919.42	1335.13	1902.76	3652.3	3877.56	8993.13	34525.8	12278.3	5120.14	22910.7	4552.35	3084.34	20064.6
NEG3128	UNII-2HHW84CWN3	4.925	153.054	[M-H]-	153.056	True	299.69	839.9	1186.99	1423.54	998.16	317.04	928.57	818.83	215.11	853.49	393.48	777.23	244.58	420.91	212.86	1025.09	656.08	97.26	486.99	4203.2	135.25	163.69	511.72	367.17	269.46	231.97	307.59	806.58	2077.7	1075.9	1479.56	398.99	309.82	365.63	565.04	572.39	168.37	6931.84	885.68	1294.43	2048.87	1011.33	557.74
POS9015	Guanadrel	4.446	214.154	[M+H]+	214.155	True	448.42	654.12	238.59	861.19	635.89	537.59	958.43	2205.53	7435.5	2393.29	888.1	2.84	717.69	1153.1	1189.54	3564.42	1113.53	632.84	4141.21	1408.47	352.43	1034.22	2.84	587.03	1113.88	2854.84	1671.23	944.17	842.31	2.84	870.91	342.35	2187.51	614.83	4507.3	9611.22	2245.47	7592.13	2158.98	9067.89	962	11421.1	27733.6
POS62516	Biliverdin	6.952	583.255	[M+H]+	583.255	True	378476	510386	1.22886e+06	745832	590501	450247	328691	838267	1.83863e+06	9584.54	628167	291457	364220	718155	924209	415604	346926	555576	322389	515729	801782	160285	482102	500134	671303	309895	730870	2.41435e+06	166527	689332	265514	164391	422969	407126	211126	26080	456552	299917	389122	349021	328878	200820	187581
POS44282	Cytochalasin Z6	4.043	480.268	[M+H]+	480.274	True	359343	1.42665e+06	44749.6	930843	1.52979e+06	3.23299e+06	210635	426248	966412	311342	1.26851e+06	92228.4	2.76792e+06	1.91736e+06	616064	1.16145e+06	525307	355424	1.28964e+06	233645	329105	936360	394330	1.01671e+06	3.59359e+06	2.17923e+06	740067	420641	566985	120124	286788	66315.3	910118	561386	296654	723960	210554	37778.2	567182	306370	57148.4	1.68564e+06	512475
POS45909	1-[2-hydroxy-5-(2-methylprop-1-en-1-yl)oxolan-3-yl]-3a,6,6,9a-tetramethyl-7-oxo-1H,2H,3H,3aH,5H,5aH,6H,7H,8H,9H,9aH,9bH,10H-cyclopenta[a]phenanthrene-11-carbaldehyde	5.819	489.298	[M+Na]+	489.298	True	16411.3	31156.9	995.91	3309.73	55972.2	19120.1	7863.89	2872.06	12865.7	13672.1	7985.94	8461.35	11289.9	3797.45	11792.9	10280.1	1794.08	1783.28	18029	37094.7	4287.18	25879.3	6096.61	10313.1	35180.8	9193.42	673.41	398.93	41589.7	8844.67	87817.9	5450.55	2271.38	3190.3	4670.92	38675.1	10127.2	13766.3	4503.56	46174.6	25237	25535.2	36569.2
NEG7659	(1E,3E,6E,11E)-8-hydroxy-1,3,6,11-cembratetraene (alcyonol-B)	6.564	273.222	[M-H]-	273.223	True	52403	49965.4	12234	18507.2	20013.4	66223.8	49494.4	11946.8	16345.5	36787.9	17229.6	20655.8	59664	8809.97	17446.6	15668.6	7799.44	66845.6	35741.5	96476.8	74589.5	14090.5	89451.7	33761.4	35156.4	42830.7	4444.95	5710.66	223115	20315.4	231882	29667	46603	66580.4	1056.65	12373.8	16158	3040.31	2263.18	36606.2	2779.99	7699.02	3640.24
POS16289	sterculynic acid	6.577	291.233	[M+H]+	291.232	True	75460.8	57128.3	12747.1	63871.9	38650.7	146045	101617	42494.9	30575.9	73138.3	33918.6	37302.2	140143	19280.7	35958.2	44653	13638.2	111850	78179.6	175274	114840	34910	129258	86571.4	68755.9	109918	16562.8	11879	447430	25843.7	431335	40924.3	77087.4	89889.6	1897.62	21578.9	46101.5	47173.4	11377.8	60137.5	499.74	22905.7	22806
POS62215	3,4-dihydroxymanzamine A	5.188	581.347	[M+H]+	581.349	True	29399.9	2555.46	2856.94	22400	6552.33	15196.7	64853.5	7362.44	9905.69	45555	40601.8	15800.5	14575.8	10345.6	57770	54631.3	42060.8	9319.69	1940.06	74360.7	25047.7	34683.5	25337.9	58424.6	58185.5	6891.45	54073	4026.79	20917.4	17009.5	28182.5	8046.28	8941.18	63247.8	78914.7	41146.7	9019.02	65302.4	88819.2	51328.3	76516.3	98486.3	18826.8
POS48822	Gelsebanine	5.058	505.267	[M+H]+	505.27	True	243425	646010	42490.1	167915	487251	321200	533330	163613	265438	182381	432987	286937	738859	706200	629210	483894	200505	282879	168639	675016	397286	200917	603198	362888	872608	236510	288701	66020.6	671785	419124	563682	148198	286000	779318	595631	203729	43862.5	206805	254816	166628	196543	115793	54969.2
POS12947	Myristamine Oxide	7.088	258.279	[M+H]+	258.279	True	128717	81269.6	47072.8	96315.1	61686.9	93804.1	57012.8	78836.3	67040.3	60925.6	64682.1	66160	68596.7	62461.2	69296.8	119462	80966.5	31690.1	152579	19347.5	40541.1	61018.8	49564.8	44830.6	45976.7	34102.3	89188.4	115684	12635.5	32505.6	7746.73	29725.4	33730.3	26018.2	143710	321008	81192.2	407696	228474	231836	1.64157e+06	253106	303538
POS17420	Dihydroneopine	7.758	302.171	[M+H]+	302.175	True	1699.78	1595.18	881.03	1571.63	1121.48	565.51	849.46	724.09	1581.13	738.91	1102.9	369.66	306.81	413.18	1164.9	944.41	661.33	845.64	833.24	902.7	1915.23	574.23	293.91	410.37	658.25	853.43	933.92	1410.63	468.37	760.05	1022.72	593.24	1058.16	604.1	571.3	750.88	1352.13	293.4	342.11	705.78	1308.94	860.46	486.91
NEG1989	D-Erythrose	3.563	119.034	[M-H]-	119.035	True	8032.81	1150.3	50887.7	8006.03	2233.61	1620.52	12440.9	1785.28	441.2	5446.1	6662.75	9672.57	8033.43	3709.09	8871.14	39701.5	9544.28	10415.8	1552.65	11073.7	8179.04	3133.32	9826.15	9522.3	6050.45	781.27	8147.35	3100.42	5873.37	47080.2	8896.48	10868	10763.5	12452	57726.2	3682.01	1074.32	31368.9	18925.1	4419.57	13871.1	19442.3	4337.06
POS12521	Serylphenylalanine	3.94	253.118	[M+H]+	253.119	True	41128.3	43059.8	56314.4	41221.5	27084.8	43735.9	35736.7	28801.2	79919.2	34481.3	23611.4	40910.6	34755.9	27421.8	102222	25654.1	101217	17128.4	43698.2	37438.1	25998.1	35562.8	28429	37177.3	54034.5	47643.8	54363	53846.4	26773.5	23863.3	17654.3	9616.14	15817.7	56154.8	31523.7	22780.3	22467.6	31833.4	35368.4	42190.2	26198	31363.3	28437.1
NEG7591	2-Hydroxyhexadecanoic acid	9.352	271.229	[M-H]-	271.228	True	3185.75	5874.5	6876.56	5138.03	4552.6	7438.15	5480.05	10950.1	14215.5	10728.5	11198.4	3562.59	5736.08	6392.66	8827.53	4753.17	7604.23	3483.87	3563.7	2294.14	3220.11	4062.37	3238.19	2048.52	4446.5	3131.63	4152.96	9660	1865.79	4423.01	2083.22	1467.33	1930.93	1153.2	15412.6	8207.47	8025.36	32409.9	9039.71	9615.21	15008.4	4937.4	5567.5
POS34743	Lyfoline	6.122	421.193	[M+H]+	421.201	True	23988	62498	1592.39	36268.1	64803.3	43523.4	33163.5	32953.8	64718.6	32035.3	52736.1	29443.6	91203.3	87983.3	52429.4	62093.7	26280.4	24907.3	78964.1	44870.3	23972.7	56640.5	31910.6	46764	84895.6	71905.7	88405.9	15290.5	32511.3	13065.1	40867	9442.63	24924.7	23350	26565.7	20946	37240.8	35553.7	32332.5	32427.6	34947.4	25555.2	27517
POS14822	Ethyl 12-cytisineacetate	5.589	277.16	[M+H]+	277.155	True	15966.2	26927.2	1954.7	5016.37	22875.3	13493.9	5988.31	6969.69	5095.33	2148.41	7948.99	21709.3	14210	13598.8	19679.1	17282	4336.54	3590.71	7867.68	19205.7	4776.71	13853.1	6333.42	52531.2	11098.2	6590.87	11565.9	9716.82	5176.89	22503.7	6938.86	26448.5	17329.4	8303.18	25356.4	30124.9	7783.2	15474.5	56840.8	23761.4	26303.8	21684.3	39884.3
POS6336	2-hydroxy-3-formylaminobenzoic acid	1.664	182.045	[M+H]+	182.045	True	324.71	10415	153.76	196.62	1059.47	146.78	231.97	154.8	675	249.15	621.32	1683.36	127.66	2692.79	153.74	532.71	435.24	2.84	693.33	161.45	250.65	1632.29	256.96	165.69	337.34	272.81	330.31	382.67	365.35	139.41	125.18	150.07	306.23	223.49	17486.2	37093.3	2570.17	40631.1	1888.11	184561	31830.7	275.07	106993
POS16950	(+)-Lepadin D	6.907	298.271	[M+H]+	298.274	True	3422.76	6412.36	536.39	2448.54	4108.6	22773.4	996.4	13310	9472.32	1312.68	7130.18	2758.21	7946.07	2481.92	3033.47	3878	3216.23	1224.78	13909	402.29	1572.89	34172.9	1341.09	3252.27	11069.8	57845.2	7706.32	4475.74	279.5	701.81	395.95	758.55	1186.89	134.68	31325.3	16324.2	36174.6	61001.7	10799.9	11044.9	15904.3	34544.2	196747
NEG21100	17,19-dihydroxy-15,16-dimethoxy-1-propionyl-aspidospermidin-21-oic acid 19-lactone|18-Oxoaspidoalbine|21-Oxo-aspidoalbin|21-oxo-aspidoalbine	6.565	441.206	[M-H]-	441.203	True	80376.6	72680.2	30601.6	47519.4	44512.8	83602.8	69699.9	28430.7	36021.9	63820.5	37224.2	44763.9	85751.1	26639.2	33205.9	43482.7	20373.5	85584.6	39055.8	109510	87300.1	33997.6	106429	58314.6	59304.3	70780.1	13235.2	12885.2	55116.9	41478.8	84789.2	51838.9	48327.4	97924.4	8026.4	29696.9	50889.4	18486	9224.65	67476.6	7802.58	25310.9	18839.8
NEG22293	1,8,15,22-Tetraazacyclooctacosane-2,9,16,23-tetrone	5.007	451.324	[M-H]-	451.329	True	2672.99	13267.3	19863.8	15288.6	23669.5	5687.03	9477.33	14161.1	11691.8	11370.3	12734.2	10969.1	14664.4	17943.2	4860.85	6171.21	12972.6	12838	12157	10261.1	15864.7	11959.3	24991.6	13842	12822.5	17426.4	13848.7	16205.1	15910.4	16489.5	15434.8	16443.2	18870.1	11545.9	2813.99	15464.2	23775.1	4406.61	2200.2	6045.32	3618.91	6908.67	15294.7
NEG9826	5,8-Epoxy-13-cis-retinoic acid	6.501	315.196	[M-H2O-H]-	315.196	True	646311	707932	724568	336691	340738	928535	546495	110551	177277	649374	195946	256529	838882	119805	220805	255773	81186.3	1.48296e+06	756140	2.03036e+06	1.43419e+06	228949	1.73764e+06	444814	290574	524066	80070.7	95075.9	3.21828e+06	425561	4.35661e+06	401498	1.32236e+06	941739	28044.9	128305	327940	59460.8	40081.4	550112	36254	121584	57460.4
NEG8560	Leucyl-Tyrosine	4.069	293.149	[M-H]-	293.15	True	4489.33	5090.33	8883.04	9097.37	4378.08	9527.66	5802.35	3990.69	8196.08	5677.12	1880.67	2161.7	17003.5	2849.84	2275.14	3625.58	6660.37	5055.34	7180.64	2670.51	2768.91	1061.77	4276.7	2522.02	10404.7	5453.55	1922.68	5333	11662	3178.24	12909	7378.34	15584.1	4260.03	1136.14	5825.72	4926.08	1758.46	499.82	3125.14	2162.13	1631.07	1640.59
NEG11815	Beilschmiedic acid C	6.961	343.226	[M-H]-	343.228	True	34087.9	40216.2	22990	8750.4	10016.7	25172.7	20275.3	8272.83	9166.36	31588.9	13103.4	14384	41222.2	8615.79	8459.39	19539.6	5502.18	53421	37630.3	96232	63037.8	11420.6	99155.2	21163.3	26993.2	37166	5174.52	5941.27	130701	13698.4	237328	15714.2	31140	32911.2	1403.97	3626.97	6638.13	6206.88	2901.95	20147.8	3949.33	2877.75	1860.57
POS13654	Valylphenylalanine	4.273	265.147	[M+H]+	265.155	True	235057	165667	801078	160643	139675	325442	386492	435775	177203	101892	248584	601619	234649	346211	196157	628309	135804	439075	260679	671088	537060	273356	502208	596024	468326	125099	118371	154058	275460	556737	618933	242787	760159	389299	123400	107723	94228.8	106410	158455	74194.1	87706.7	160053	326666
POS16150	Caryophyllen-beta	3.765	290.157	[M+H]+	290.16	True	48236.7	43711.6	10046.6	274945	13507.2	129719	11397.9	331559	255917	70813.4	133645	43899.1	30154.7	32852	92907.2	68961.3	45637.7	113902	197085	73121.7	105973	42656.2	61848.7	49225.2	49975.5	277361	95321.8	103302	8486.97	63592.3	22256.5	29619.9	15393.5	37358.4	103720	268164	156530	359344	33862.5	218914	34702.3	302922	502194
NEG10771	3,4-seco-mansumbinoic acid	10.147	329.248	[M-H]-	329.249	True	725598	605378	206548	750315	238778	451357	255218	472595	751559	1.62747e+06	358213	37906	520248	151179	648074	188561	401767	385036	540440	157608	296525	182507	288570	424534	424891	624287	847679	401306	124672	161811	320307	148679	450710	175276	711400	316958	815210	852560	618695	522488	433721	1.31764e+06	466434
POS30612	13alpha-Cinnamoyloxylupanine	5.006	395.228	[M+H]+	395.233	True	1.77598e+06	1.50455e+06	304308	1.89953e+06	1.81615e+06	2.69922e+06	1.58074e+06	2.80479e+06	1.91083e+06	638513	2.27734e+06	1.89269e+06	1.88867e+06	1.27655e+06	1.45953e+06	1.39686e+06	1.49676e+06	1.15595e+06	1.50511e+06	1.51654e+06	1.16847e+06	2.41214e+06	1076371	1.7946e+06	2.95364e+06	2.02166e+06	1.13566e+06	1.23005e+06	1.40141e+06	1.24326e+06	948128	1.3589e+06	1.41722e+06	1.76572e+06	1.23936e+06	2.32478e+06	2.15648e+06	1.42836e+06	1.54193e+06	1.07253e+06	619907	836048	1.78252e+06
POS35058	5,5'-Dimethoxysecoisolariciresinol	6.851	423.209	[M+H]+	423.201	True	8375.2	11785.4	1270.73	8971.01	5265.83	18431.2	9278.82	11053.3	6937.79	6954.91	5886.38	4794.16	20025.5	4230.57	4623.13	6961.36	2944.91	9895.84	17461.8	22894.1	10106	4439.88	16089.7	6189.63	8826.68	17505.7	3721.92	2451.09	33998.4	3434.56	48582.7	2769.24	10882.9	6430.37	3902.18	7170.52	6269.53	3078.04	1076.48	7405.93	2980.19	5584.77	2289.13
POS8179	N-Acetyl-D-glucosamine	0.982	204.088	[M+H-H2O]+	204.086	True	3.5458e+06	1.02723e+06	5.22359e+06	2.49984e+06	566921	1.98506e+06	3.55677e+06	1.94552e+06	1.24013e+06	3.00151e+06	4.35175e+06	3.93304e+06	2.77981e+06	1.10286e+06	3.14735e+06	3.24353e+06	1.95895e+06	1.77929e+06	1.70997e+06	2.95067e+06	2.22001e+06	1.69438e+06	1.8344e+06	2.98474e+06	5.01291e+06	25517.3	4.67151e+06	2.37237e+06	1.47546e+06	2.22609e+06	2.01311e+06	4.0906e+06	1.24285e+06	3.28222e+06	3.00853e+06	1.12553e+06	883442	2.99138e+06	2.62649e+06	871666	2.98405e+06	3.05937e+06	463689
POS46265	Hemibrevetoxin B	5.037	491.295	[M+H]+	491.299	True	992261	311750	30910.3	624992	494830	6.15823e+06	1.33065e+06	600508	287044	491629	559712	689833	1.00416e+06	292479	1.13496e+06	1.07352e+06	125511	131716	2.31697e+06	1.00351e+06	185546	757355	354471	1.03163e+06	832051	2.10392e+06	176475	160394	3.39786e+06	121601	1.274e+06	55727.2	324087	446323	1.08258e+06	1.3128e+06	7.10973e+06	1.40171e+06	856143	9.1638e+06	157354	2.94275e+06	277436
NEG3405	Phenylpyruvic acid	4.854	163.038	[M-H]-	163.04	True	4234.68	9202.38	11077.8	5855.34	7611.1	5452.94	4876.72	8700.54	16708	11483.6	16696.5	16265.5	10421	10012.2	4777.11	1992.63	9631.83	4366.35	4851.17	15520.5	3861.75	61111.4	8288.99	5768.35	7594.12	10164.1	3144.39	11429.1	15754.3	14708	6465.45	4068.51	4979.1	12072.6	36760.8	63631.7	94015.6	30092.9	20958.4	96809.7	20029.4	23950.1	63105.9
NEG10607	9alpha,11alpha,15S-Trihydroxy-2,3-di-nor-13-prostensaeure	5.011	327.215	[M-H]-	327.218	True	98841.6	71301.2	18181.5	56896.1	75365.2	114746	99432.9	136704	65571.4	44255.4	111924	141821	75450.4	77332.8	88405.2	91553.9	67614	73721.2	69239.4	107496	67744.6	109447	73820.8	89794.7	150211	84174.4	46017	54459.6	66941.1	73427.7	33470.8	107836	75016.1	94345.2	47776.5	75899.5	95757.5	43776	58397.8	48282	21684.6	32135.3	54968.3
POS22394	9-Phenyl-1-(2,4,6-trihydroxyphenyl)nonan-1-one	9.828	343.193	[M+H]+	343.19	True	68345.8	73642.8	36472.2	88793.8	47814.9	87977.9	52110.8	107716	160226	124143	68139.8	12431.8	97139	43505.3	96904.5	34381.8	67590.6	71212.1	134952	48916.4	52894.6	57052.8	57265.3	88447.7	72023	162741	117788	72557.3	70065.9	32639.3	43601.3	36924	69181.9	52924.4	52999.8	67084.9	75858	57548.1	61090.5	43245.5	59518.4	52222.4	45947.1
POS11807	N-(2-HYDROXYETHYL)DODECANAMIDE	6.107	244.227	[M+H]+	244.227	True	15255	9778.97	6507.43	10249	8005.95	6237.7	7310.79	12420.8	12282.6	10810.4	13159.8	7466.12	11022.8	7349.83	8887.54	5947.59	9908.7	7187.93	30110.3	4220.05	5572.41	4729.98	5079.67	8297.46	8457.58	10864.1	8446.57	9786.85	2734.87	5796.83	2558.57	7855.18	6690.28	3632.4	9405.82	16167	17509.8	15347.5	9973.25	14690.8	52852.6	14708.9	22334.8
POS32750	Eudesmin	7.227	409.16	[M+Na]+	409.162	True	7820.76	3966.49	3456.08	1962.24	5789.25	7646.96	15536.2	1353.51	11092.8	8723.18	6955.8	7581.75	13657.5	4822.32	8386.88	9719.34	6612.21	2412.4	8273.68	922.33	2415.69	7647.84	1319.25	8645.29	11193.5	13093.6	4728.59	7365.77	11364	1024.54	8792.53	807.79	5111.33	1876.71	603.29	13598.6	12668.3	7568.66	8568.71	32173.1	8688.79	18678.6	4054.99
POS24412	Arnicolide C	7.264	357.171	[M+Na]+	357.167	True	36172.5	31778.3	1166.46	22053.9	18623.8	149208	40828.5	21782.8	25105	23770.6	34684.3	24180.3	65887.9	15808.1	29382.7	21474.3	6227.84	13047	61693.4	21139.5	15475.7	37374.9	12495.5	50510.1	58918.3	54127.2	12532.2	4665.82	33199.1	5502.74	28184.2	5688.55	13240.1	17671.1	10904.9	14148.8	32231.3	15528.9	4285.86	48839.5	9212.56	22943.3	2262.26
POS54934	1,3-Dicaffeoylquinic acid	7.225	539.108	[M+Na]+	539.116	True	7043.21	7146.69	16740.5	60653.9	5982.65	14798.7	5639.94	17315.5	13078.5	385.83	11038.3	4415.03	21715.2	9311.25	46440.3	5163.28	3355.28	12587	5279.26	29846.3	16000.6	1140.52	8577.24	13232.9	31451.4	9320.17	21034.8	69798.5	11923	14442.9	21263.1	4690.83	11444.7	14176.3	5704.73	84.21	5198.5	6673.52	5879.01	3271.65	2974.43	12931.6	1615.67
POS18281	gamma-Glutamyltyrosine	3.796	311.125	[M+H]+	311.124	True	5.97022e+06	3.65738e+06	3.74774e+06	5.55485e+06	5.06553e+06	3.55787e+06	3.21033e+06	4.21196e+06	1.88532e+06	4.89751e+06	5.57371e+06	7.61056e+06	2.07266e+06	5.93607e+06	4.48657e+06	3.34837e+06	7.01795e+06	3.52958e+06	3.74321e+06	6.23984e+06	3.12438e+06	4.62165e+06	3.19546e+06	4.37065e+06	3.12144e+06	2.46887e+06	5.92553e+06	6.58767e+06	4.09564e+06	4.43096e+06	5.18449e+06	1.83569e+06	4.91747e+06	4.04049e+06	2.88229e+06	3.26362e+06	2.89235e+06	3.34599e+06	3.97915e+06	6.04578e+06	2.46387e+06	3.10604e+06	2.7894e+06
NEG5572	dendrodolide L	3.861	227.119	[M-H]-	227.129	True	1.18946e+06	129047	5.89536e+06	969437	763365	188306	2.77428e+06	320180	99395.6	1.70338e+06	1.03102e+06	3.22106e+06	314103	1.91881e+06	852330	4.48851e+06	2.13709e+06	1.16648e+06	222635	2.51479e+06	1.63432e+06	1.62439e+06	1.50025e+06	1.24213e+06	324189	55887.9	811787	730195	176344	3.93907e+06	793770	704514	623385	6.75798e+06	1.32622e+06	292835	30136.1	772082	1.15559e+06	201819	1.04903e+06	350649	239061
NEG4498	Valylvaline anhydride	4.053	197.129	[M-H]-	197.13	True	95974.6	73317.3	68734.8	81920.6	82142.7	81299.7	66270.6	85041	74121.7	108199	113294	97812.4	44651.2	128935	127671	100954	164652	58353.5	58403.3	58374.9	40525.1	118926	41373.6	94890.9	64506.2	97405.6	102548	168663	38330.9	59982.6	62764.3	23135.5	74985.8	61457.7	85606	66528	51689.5	84141.2	89020.6	85365.8	58907.1	54264.2	58889.5
NEG6652	o-Methylpellotine	8.829	250.144	[M-H]-	250.145	True	57355.7	66084.9	74646.9	89841.8	82531.9	45734.4	81792	77775	55403.6	82297.9	65522.2	71929.4	57666.6	73262.1	59278.5	52038.5	57888.6	59635.3	57940	64699.3	72285.9	69535.8	73184.4	59815.3	54616.7	60861.1	60360.4	70799.5	65887.8	77424.9	50534.5	59226.8	69465.3	56236.2	41879	67847.5	89782.4	39437.1	52089.1	43486.3	48203.5	44875.5	57622.2
NEG10746	15-Hydroxy-7-oxodehydroabietic acid	5.38	329.174	[M-H]-	329.176	True	32791.3	112672	60719.2	30413.6	42604.3	36602.7	13731.1	46672	42141.1	10345.7	9381.16	37784.1	47532.8	37471.1	64003.3	8273.55	53277.9	60584.3	16028.3	59091.8	41946.9	28225.3	73974.6	5886.73	29042	19124.6	18723.4	44595.7	32834.9	44560.6	68895.6	212154	203878	73345.5	3592.44	25127.4	4909.69	6315.59	28727.6	8212.33	9551.5	12537.8	27969.5
POS6827	Indoleacrylic acid	5.773	188.069	[M+H]+	188.071	True	2356.94	2031.26	4021.63	5150.07	6301.12	3897.32	1906.12	5462.66	42427.8	7421.89	4454.34	2341.16	2593.98	4993.29	5217.41	1620.26	2014.52	5749.42	6191.21	877.73	3933.07	1690.91	2798.06	3469.53	2531.14	6640.37	3093.73	4708.34	1598.76	4519.25	1482.59	2623.86	2763.88	1547.82	24357.3	5209.82	11101.3	28381.9	3628.73	27389.4	10808.9	4539.75	37982.5
POS2343	Indene	5.915	117.067	[M+H]+	117.07	True	8821.41	4098.67	2037.77	13249.4	9740.2	15673	6855.1	5808.08	20050.4	8432.74	9103.86	4610.28	11950.8	14776.6	5351.44	7394.46	7957.49	5447.4	6362.35	17796.3	3104.57	5952.96	4659.79	4295.76	12254.8	15037.1	4004.06	18677	14293.4	2859.74	5076.3	7145.87	19523.7	8767.72	2232.17	9160.7	16173.8	2808.11	3813.33	6433.24	4056.56	14343.4	4002.82
NEG21293	Andibenin A	5.66	443.203	[M-H]-	443.208	True	7284.45	17724.4	1968.81	9679.33	8117.09	7721.51	6325.1	6635.17	5705.4	5826.85	6603.52	9683.12	7989.75	14478.2	4835.55	12261.5	9771.69	9218.99	9129.59	18460.8	11295.3	10657.5	12390.8	4477.25	6909.06	8689.13	4752.55	3455.81	16914.1	9864.02	23540.9	6159.93	7705.97	8006.21	21122.7	9588.92	12985.7	14030.9	8238.01	14813.8	16707.3	8620.93	9094.2
POS27780	Macrolactin H	5.401	377.232	[M+H]+	377.232	True	54570.8	150950	1443.05	54744.9	69577.2	56079.8	79242.3	55723	29723.6	50024.1	49283	57741.3	31303.7	119792	25051.3	31643	55588.2	17484.3	19389.4	148655	34096.4	37637.1	72501.8	50767.9	54056.4	79982.6	38839.3	12379.2	141152	54789.6	84681.4	71495	12477.5	45412.8	129647	54958.6	22703.4	77931.4	48700.5	208310	85476.1	18267.2	63397
POS41651	N-{[3-(3,4-dimethylphenyl)adamantanyl]methyl}(3,4,5-trimethoxyphenyl)carboxami de	4.7	464.273	[M+H]+	464.279	True	122803	134933	81273.1	184017	219769	2.24898e+06	110399	98609.4	97507.2	55619.3	218837	123948	290457	217581	177075	498351	63135.3	53915.6	347303	193050	77799.2	157287	81641.7	97262	298943	555410	182641	90060	745801	44314.1	287314	66689.3	228375	131972	193274	620287	1.47015e+06	458738	248372	1.27856e+06	261190	2.56591e+06	150273
POS56923	1-(9Z-Eicosenoyl)-sn-glycero-3-phosphocholine	9.888	550.391	[M+H]+	550.387	True	2.39416e+06	1.05954e+06	925667	988837	367314	1.19621e+06	273444	712968	1.41067e+06	2.53842e+06	421957	15778.6	2.31257e+06	147248	862434	388214	909866	761968	1.2101e+06	423152	1.40334e+06	295952	1.05102e+06	514918	464909	617428	801856	234029	128065	140206	147482	227417	245462	198991	317533	111516	341329	569110	247209	193905	197624	250297	26491
NEG8208	(13Z)-spata-13(15),17-diene	10.147	285.257	[M-H]-	285.259	True	17914	14215.8	4262.9	18463	5405.11	10771.2	7503.26	13816.6	21470.5	41414.7	9190.77	968.31	13848.1	3526.54	16257.5	5076.89	10880.6	9720.64	13395.2	4723.16	7454.08	4949.39	6403.99	11184.6	11619.5	16206.4	22937	10840.9	3231.29	3543.71	8650.64	3963.7	12956.3	4889.5	18460.7	7937.79	25330.7	23554.9	15931.2	12080.7	9929.56	33130.2	13669.7
POS52934	Arjugenin	4.489	527.344	[M+Na]+	527.334	True	482638	373152	170429	1.21481e+06	1.23205e+06	503162	324626	737744	1.46937e+06	618092	639679	432388	1.25731e+06	660925	1.62186e+06	716990	873870	1.3342e+06	812355	258171	777509	695383	1.23099e+06	694384	2.50778e+06	79888.4	1.79561e+06	665667	809538	388478	1.75672e+06	308169	1.11235e+06	667285	523537	390672	71675.6	545223	2.09909e+06	502032	723278	624863	94056.8
POS13682	Farnesyl acetate	6.511	265.215	[M+H]+	265.216	True	79831.2	102239	57281.1	71715.6	54572.2	160008	90802.9	26414	25915.3	92753	31720.9	37723	187642	16812.1	35228.9	36271.4	11442.8	248391	150551	388853	219711	41581.3	276931	91368.6	52002.8	107422	16995.4	11132.5	627165	43481.5	822898	42460.2	255627	113454	3076.77	30826.7	63096	10753.4	4541.69	75327.7	2444.89	20912	888.46
NEG3325	Aminoadipic acid	0.944	160.061	[M-H]-	160.062	True	34863.1	20047.1	31408.5	33217.6	30828.6	49773.8	19147.3	41540.8	18713.5	26369.5	39368.3	29884	41708.4	36208.4	36674.5	28791.5	15347.3	40888.1	41174.3	23946.5	34219.1	45547.6	22651.2	53238.4	51653.5	13743.3	49425.6	34743	34114.6	45770.3	26869.7	47390.5	26321.5	28398.2	73403.1	36326.2	21842.5	61724.3	43827.1	28210.8	43373.1	59516.1	33671.8
POS22956	Cortexolone	8.06	347.22	[M+H]+	347.219	True	400.92	847.3	265.99	529.56	1547.16	749.21	853.59	557.78	731.47	1390.98	2197.72	455.91	3290.21	2720.33	1933.62	652.97	699.77	496.23	1011.88	1007.96	939.53	1312.39	712.11	1351.82	1263.93	2012.27	1653.53	2254.75	478.86	1789.37	862.92	697.59	708.04	1129.15	258.68	696.14	1382.82	484.38	126.41	1953.63	342.13	89.34	1158.79
POS15000	H-Ile-Phe-OH	4.646	279.17	[M+H]+	279.17	True	205708	224042	188619	268885	242113	395795	274517	251199	510738	454057	316937	174261	395118	173435	458009	250334	391944	135699	262821	76292.8	129120	317126	141347	94741.6	459340	353375	87299.9	347723	107533	85845.8	107205	71449.3	157154	97050	189022	130769	140293	169335	162006	190149	122117	129907	148689
NEG62223	Saikosaponin H	6.033	925.519	[M-H]-	925.517	True	92.68	2.84	122.12	66.44	105.47	211.91	245.65	83.27	79.64	79.15	74.04	112.54	132	402.3	116.9	670.8	48.3	246.73	91.68	335.04	358.15	236.69	782.15	59.19	107.78	154.28	279	92.47	565.42	148.36	977.88	53.6	1607.54	3001.09	3228.7	287.57	728.63	731.65	545.8	2043.63	743.62	610.5	184.5
POS11793	2-Ethylacryloylcarnitine	4.136	244.156	[M+H]+	244.154	True	539128	512458	346066	1.05791e+06	625057	1.02652e+06	193485	1.4999e+06	1.19508e+06	1.2812e+06	1.35971e+06	748296	664225	419059	1.0144e+06	354660	1.42734e+06	1.88183e+06	2.34899e+06	778231	1.89869e+06	859496	1.0553e+06	1.11205e+06	1.0038e+06	4.08742e+06	1.17072e+06	1.7729e+06	530601	551342	274946	605218	385061	226443	1.07317e+06	3.68385e+06	2.53724e+06	2.43393e+06	751292	1.11755e+06	771170	2.34612e+06	3.45848e+06
POS13230	Ile Glu	2.827	261.144	[M+H]+	261.144	True	44774.2	52125.9	47384.8	51152	371727	505357	260693	49902.1	58399.3	229968	49269.2	236462	108532	237199	203724	228057	481068	7072.7	272784	13879.5	37333.9	496600	8869.48	200923	258685	327534	119466	325667	5880.88	1163.95	842.5	732.76	2390.36	1531.23	26309.8	161549	69877.6	59393.8	30523.7	14795.3	39794.9	89632.5	55527.3
NEG10042	(12S,13S)-12,13-epoxylabda-8(17),14-dien-19-oic acid|12,13-epoxylabda-8(17),14-dien-19-oic acid|fokihodgin H	6.565	317.212	[M-H]-	317.212	True	1.97178e+06	1.72852e+06	540053	693718	761934	2.51688e+06	1.88932e+06	476785	704381	1.40138e+06	687327	794623	2.24585e+06	378867	647022	606026	312126	2.64149e+06	1.32462e+06	3.57256e+06	2.55924e+06	528683	3.24059e+06	1.2512e+06	1.44915e+06	1.70244e+06	202783	210971	7.88671e+06	757107	7.55615e+06	1.09598e+06	1.88982e+06	2.45768e+06	57128.3	544522	795225	135719	105785	1.5501e+06	133827	382458	145544
NEG9173	Trocheliophorol	10.393	305.248	[M-H]-	305.249	True	87232.3	89036.1	26399.2	60082.8	26847.3	44624.8	16458.8	34400.9	112182	173504	30232.5	2736.13	89414	19514	94053.9	9587.28	28252.5	38828.3	37706.2	14017.2	33645.6	25001.3	31377.5	43721.1	49217.5	51608.5	81360.9	18513.4	20305.6	9675.85	33819.6	15130.6	24268.5	26222.3	73982.9	42471.1	44796.6	71845.3	66531.8	43611.7	48969.8	116622	31950.3
POS69222	Isotetrandrine	9.706	623.319	[M+H]+	623.312	True	98299	34277.2	29313.5	38510.8	12698.9	40939	11211.4	24038.3	179998	93785.2	13747.6	2912.7	34652.9	19091.7	63994.6	35092.3	29660.5	57811.1	169344	21114.5	93752.7	32164	36571.3	40421.9	15634.8	9909.25	109418	9110.3	11592.9	25086.5	3850.28	30052.5	33007.6	41551	1350.09	682.1	678.49	243054	179228	31816.7	333276	142598	70824
NEG13837	2,4-dimethyl-docosanoic acid	11.844	367.357	[M-H]-	367.358	True	79.69	2495.68	893.67	1355.87	577.55	226.69	2801.44	827.66	465	2556.2	63.46	229.77	192.17	705.77	349.82	1646.44	991.16	736.09	521.49	8685.97	148.24	2157.82	408.17	599.91	3140.32	357.81	270.34	5142.49	55.82	22.92	405.17	208.43	505.94	1429.89	19.87	2390.01	759.92	88.63	6049.8	2175.96	702.22	2546.81	11230.1
NEG18757	7alpha,15-dihydroxy-8,11,13-abietatriene-18-succinic acid|abiesadine L	7.399	417.226	[M-H]-	417.228	True	12510	20526.6	1683.47	32440	6808.81	4257.06	33501.3	13406.6	30956.4	7441.86	13750.7	5823.94	6252.43	11447	4658.46	1678.81	14760.7	1056.52	5325.35	1602.31	743.35	8539.49	1962.41	10599.7	16111.7	3953.38	20531.7	8539.25	1185.63	652.54	4950.38	458.54	832.46	655.16	797.46	8515.68	3631.23	7793.1	5225.1	8780.44	1045.13	1114.1	4193.72
POS35692	Asteltoxin C	0.908	427.181	[M+Na]+	427.173	True	50135.3	39605.1	34630.6	19002.4	55642.2	37556.8	46787.1	45828.8	8014.64	43708.4	67966.5	39039.5	15244.2	46531.5	44706.7	26037.8	35537.9	12251.5	3965.07	18757.9	7864.46	21288.4	21257.5	32321.9	25292.8	3765.01	35416.2	61296	18681.4	29268.7	12342.8	46394.8	54786.2	36595.3	24659.9	14727	21637.2	11697.6	33470.2	59949.1	29394.5	6062.02	912.18
POS4844	1-Methoxynaphthalene	7.154	159.079	[M+H]+	159.081	True	23594.8	23330.1	8168.75	17076.9	23396.7	62476.9	37638.7	13572.2	19622.3	27072.2	16794.2	10725.7	44530	8764.14	26428	20983.7	10879.8	13374.1	41350.9	24983.1	13918.8	23982.7	16906.8	38028.7	20272.1	50163.1	12340.5	11273.8	59822.8	8710.04	49432.3	7518.69	19085.8	17954.1	5377.49	9807.71	32538.2	7492.91	3661.84	29560.4	6717.69	16810.7	5542.61
POS4071	Glutamine	0.934	147.076	[M+H]+	147.076	True	193963	217166	921918	126707	350210	61333.3	303707	127399	4857.63	91098.6	276536	418939	23505.7	591211	167781	309939	294384	486407	49507.2	532038	369688	241075	507050	126024	29408.8	36123.1	161844	130317	384220	1.46875e+06	866029	581475	635127	1.60706e+06	101387	141732	68840.5	219320	154597	100926	122742	31892.3	56162.8
NEG5437	Vomifoliol	5.493	223.134	[M-H]-	223.134	True	9650.81	42929.1	12484	6500.05	11701.7	10438.5	4606.5	16603.7	21033.9	3773.34	4180.22	7615.2	15447.6	12445.8	23937.9	2176.07	28112.6	24122.9	3119.1	9865.13	16855.8	9451.95	23900.8	4556.5	25886.1	8401.35	5298.42	9667.79	6473.94	18380.7	14935.8	92577.6	39710.7	24719.2	8296.83	7731.4	1811.89	2382.25	21874	2135.16	3813.41	1714.32	4153.98
NEG5810	Neotriptonolide	6.502	233.116	[M-H]-	233.118	True	53694.4	63044.4	63594.2	34583.3	33639.8	83478.7	52800.9	11839.6	18646.7	61568.1	18395.3	24677.9	84442.7	13108.6	19448.7	26040	8175.78	143671	69275.8	172539	125968	21340.4	160519	34251	26123.6	47430.8	7627.47	9320.21	276532	37426.1	382569	33030.4	111002	86886.4	2970.37	13664.5	31362.4	14926.5	4241.46	49461	4362.54	13582	7640.95
POS14245	Dehydroepiandrosterone	6.485	271.206	[M+H-H2O]+	271.206	True	58155.9	55075.6	42368.1	42587.4	40373.4	116722	62599	159080	132423	62376.4	18271.2	26141.4	97225.9	118859	82264.4	47853	79447.1	135183	96169.8	209646	122010	182833	150249	61350.9	34264	69341.8	15299.6	147157	327589	30383	383446	28299.7	116429	66101.4	99790.3	38913.7	36833.7	70253.9	46395	167930	36310.1	18961.9	54142.4
POS13366	3-Hydroxyisovalerylcarnitine	3.689	262.164	[M+H]+	262.165	True	580735	895305	377334	940691	669923	1.18242e+06	209115	1.05202e+06	2.91315e+06	1.42788e+06	762709	970605	789687	686679	764057	233269	1.11543e+06	939485	2.70052e+06	553912	842173	1.10153e+06	488946	961658	1.19094e+06	2.28113e+06	971134	1.4832e+06	539100	449306	451433	567361	315184	182576	721113	2.58965e+06	2.8645e+06	1.29024e+06	1.0328e+06	1.40873e+06	439523	1.20777e+06	3.04652e+06
POS49195	alachalasin F	4.663	507.267	[M+H]+	507.271	True	18586	93871.8	3171.53	18981.5	71697.2	76552.5	27599.5	37210.1	42582.8	13850	47226.2	58002	110308	53594.5	45531.6	64566.9	23782	13898.2	30039.1	53154.3	27677.8	55113.5	29991	35434.8	53069.6	48339.1	52429.3	9570.5	34446.8	10252.1	25744.6	17331.8	16362.9	14636.9	86225.5	97173.3	34549.5	62701.2	40761.8	156686	31394.4	33976.4	42178.2
POS90563	Alliospiroside B	6.562	761.4	[M+Na]+	761.408	True	9264.3	8639.07	245.66	9832.19	5270.03	35830.5	12864	773.98	5670.52	17318.2	2037.19	2780.96	15436.2	615.49	7701.94	3523.84	481.59	20397.6	5464.15	39957.1	7112.5	4916.75	22909.3	5433.62	3218.96	12579.4	1039.11	373.92	72016.6	922.37	87182.3	1358.83	7736.73	7934.28	711.15	3597.19	1943.38	767.11	712.3	10626.7	405.56	3073.91	104.34
NEG12635	Prostaglandin F2a;PGF2alpha	5.011	353.232	[M-H]-	353.233	True	37152.4	25747.6	6337.85	22358.3	32968.1	47181.6	47191.1	58290.8	27997	19733	47229.5	51005.2	34068.1	32192.4	38327.6	35257.7	30413.9	28965.3	34802.1	48563.1	37787.6	42962.9	23133.8	36977.7	63885.1	37745.9	19524	22629.9	27848.4	34097.1	15857.2	46591.3	32060	46554	24947.5	31024.7	41005.9	17534.5	30920.8	21846.1	9296.07	12804	23669.3
NEG10750	Citlalitrione	5.92	329.176	[M-H]-	329.176	True	481683	1.19423e+06	167604	179627	445531	546912	177024	369108	398597	86422	120746	346511	316063	540036	981777	333130	566314	180074	158068	167508	171592	442391	248436	90679.5	327242	249505	368254	267664	84312.1	232615	118477	805508	585302	373692	116237	224883	134445	312196	335035	161375	231379	166126	261311
POS5220	AKOS006382104	5.873	166.068	[M+H]+	166.063	True	38961.3	62002	7335.44	47948.5	55570.8	43815.2	29289.4	47998.5	67370	40136.3	69248.4	28060.7	54978.8	27521.5	27148.5	21004.3	37628.2	35558.7	56992.6	25073.2	39174.2	50056.7	40024.3	45672.2	67136	71515.8	54154.6	24415.8	30467	41939.4	38708.8	49375.1	37305.6	47035.7	34981.6	45379.6	31564.1	24185.8	31774.8	34300	43573.7	30276	69682.6
POS54937	Dicaffeoylquinic acid	7.111	539.112	[M+Na]+	539.116	True	16835.5	11057.8	17823	76467.2	9377.58	28442.9	17001.5	27766.2	21426.6	1826.64	13631	8765.6	23658	11631.7	56447.4	9154.9	6851.87	16174.9	11015.8	30642.9	16681.1	2087.31	12098.3	19750.6	36647.3	18436.3	27681.4	74788.2	17698.9	18247	22963.2	8732.14	13776.5	18648	10053	321.4	8862.32	10071.6	13097.4	6433.24	5202.13	24633.6	3120.68
POS11993	H-Ile-Asn-OH	3.789	246.141	[M+H]+	246.144	True	92919.2	15504.5	280628	20541.3	214313	25959.3	42842.7	29635.3	17898	47723.4	25399.1	162059	16919.9	255988	42408.5	103187	27460.6	37510.2	32275.2	309447	41287.1	24914.6	47678.7	37973.9	10719.3	22168.8	12075.1	19816.3	93267.9	187081	98607.9	101151	75104.7	423670	13294.3	10753.7	18983.1	16439	12463.3	35428.2	15319	30643.9	19125.6
NEG8600	12-hydroxy-(13betaH)-19,20-dinor-crotalanane-11,15-dione|Crobarbatin|crobarbatine	4.708	294.137	[M-H]-	294.135	True	3041.11	5142.23	2425.34	1943.99	936.64	1485	248.6	1098.92	2469.63	1705.92	400.89	3754.85	758.02	2026.63	1052.95	6991.29	2720.9	967.46	837.94	1835.09	1057.14	2968.53	810.3	2517.01	1267.82	1148.92	564.07	2163.5	1419.24	2313.42	350.54	9799.67	1128.72	2176.95	23081.3	7353.02	3243.82	10718.9	3436.75	2655.52	1342.74	2633.15	5048.08
NEG1542	Benzyl alcohol	3.944	107.049	[M-H]-	107.05	True	2381.95	5791.85	4442.09	2315.56	2630.36	970.01	133.64	1951.82	2087.92	1447.09	798.6	4608.27	1566.5	1551.08	1002.35	921.68	1522.46	756.56	3315.28	5342.11	1875.15	1082.78	2440.95	725.31	1145.42	734.22	735.63	1166.42	8419.33	3054.01	4010.75	2211.71	1311.28	2310.36	1982.84	15826	15936	10401.9	974.65	20508.9	1812.19	5666.09	3546.57
NEG9656	7-Oxokaurenolide	6.872	313.181	[M-H]-	313.181	True	108901	123811	857.15	62378.6	119304	252579	149847	24181.3	56579.9	83978.1	60739	48950.2	163924	44175.4	59016.8	128289	15623	49057.7	163914	154456	52571.3	66264.3	62263.4	56771.6	84221.3	97992.1	45731	7693.68	252288	21720.6	267048	31031.9	73624.5	101775	10042.1	34040.7	73786.8	30690.8	9899.4	172408	27896.8	44614.4	10594.3
POS31429	L-Palmitoylcarnitine	7.755	400.342	[M+H]+	400.342	True	155800	105083	135710	202182	33646.6	121915	58077.7	114450	506893	348241	34303.2	6371.36	646098	17303.2	211834	44592.5	58157.8	245035	202528	85262.7	246868	45383.3	266554	69619.9	131275	76946.6	445003	32450.7	189059	53697.3	128569	77096.8	503675	111517	578136	217259	162573	1.80951e+06	502223	112152	357743	509059	378461
NEG9060	Arachidonic acid	9.798	303.232	[M-H]-	303.233	True	2.56809e+06	2.70833e+06	1.64999e+06	2.57341e+06	1.01604e+06	2.68912e+06	1.32463e+06	2.25129e+06	5.96752e+06	3.841e+06	1.69383e+06	185971	3.17405e+06	1.05815e+06	2.54444e+06	845883	1.85722e+06	2.68263e+06	3.83663e+06	1.1633e+06	2.14242e+06	1.38691e+06	2.2384e+06	1.99019e+06	1.79819e+06	3.59164e+06	3.40072e+06	2202429	1.7472e+06	1.09759e+06	1.86393e+06	1.31487e+06	2.12032e+06	1.18336e+06	3.36164e+06	2.28625e+06	3.5203e+06	3.04568e+06	3.03066e+06	2.48849e+06	2.3227e+06	3.71562e+06	1.80053e+06
POS46784	Vinylamycin	7.746	494.322	[M+H]+	494.324	True	36721.5	47790	120101	161607	20451.6	52100.6	34113.7	43212.6	177760	252115	37576.1	805.66	323432	3103.12	118856	9602.76	16048.4	127482	150939	83265.5	126964	10776.3	138744	85338.1	116383	54278.1	144349	27112	121497	46536	111379	86912.2	150582	107248	42898.4	10057.5	10214.5	33296.1	7985.82	6986.31	29142.7	17279.8	14579
POS14345	Hexadecasphingosine	6.698	272.26	[M+H]+	272.258	True	164365	142837	62087.5	110320	112789	94712.7	105839	138528	101092	124758	140320	105474	95460.1	113601	109589	97962.2	95471.7	66076	246451	47464.2	40028.8	96035.1	48122.1	86097.4	103584	81553	93756.8	127784	29102	56526.5	26333.2	61118	66549.7	45729.9	157488	308825	150270	307300	173825	150833	755361	158231	240830
POS53205	cytoglobosin E	5.327	529.264	[M+H]+	529.27	True	4508.45	13917.2	780.29	4679.5	14676	25401	7962.95	5371.83	4562.16	7676.74	23365.4	10107.7	23641.9	35646.4	17308.9	35111.5	10320.2	6132.28	7475.42	23955.5	10581.3	12094.7	13420.9	10786	13760.8	9037.71	15489.3	884.14	23785.8	11477.2	23528.7	1233.38	5616.52	17427.1	42027.3	5427.37	15984.8	27984	13230.8	23326.7	14856.8	21232.9	31314.3
POS61299	4-((9S)-10-((E)-((2,3-dimethoxybenzyl)imino)methyl)-3,5,14-trihydroxy-13-methylhexadecahydro-1H-cyclopenta[a]phenanthren-17-yl)furan-2(5H)-one	4.688	576.29	[M+Na]+	576.293	True	37831.4	270405	7061.5	48327.3	148091	71137.8	86736.4	46995.5	38664.1	29904	52462.4	109186	81097.8	212865	82126.4	83962.7	68991.2	10737.8	61106.3	75671.9	23630.4	59362.7	45456.7	43914.4	43187.1	88938.2	49636.4	9320.39	71200.1	23888.2	41850.7	20887.7	17262.1	17696.5	155250	83058.2	92627.9	122866	108695	332481	163677	65433.8	148734
NEG24460	Betnesol	5.841	471.162	[M-H]-	471.159	True	99077.1	88953.5	46240.2	83415.5	116808	94140.7	235825	139360	209552	81186.6	236691	195425	51493.7	112056	210913	201106	277218	78961.9	106949	82709.8	198598	110093	196506	104674	98690.7	114506	73925.7	84511.3	94480.5	206024	156010	94760.7	138701	95935.2	103630	245818	192980	151409	183749	158246	169817	178942	214135
POS47343	Triptotin F	4.403	497.321	[M+H]+	497.326	True	480363	1.26722e+06	36166.4	877595	1.02347e+06	1.48842e+06	237743	860230	2.00843e+06	490083	636117	191736	1.82877e+06	420349	567887	314734	388728	19232.3	2.25606e+06	234732	189187	267976	269896	521030	1.62892e+06	1.51146e+06	1.23004e+06	308910	461538	110021	574701	153324	408283	222810	164116	427354	435065	342784	314604	661942	143329	599002	850467
POS18436	SCHEMBL10213257	7.674	312.325	[M+H]+	312.326	True	4307.44	5925.45	1504.03	2189.01	2623.45	5167.01	2010.14	2272.06	3657.34	2837.49	2462.19	4845.35	3270.9	3221.84	3453.31	9104.73	5192.32	1997.01	7436.69	580.69	3275.32	2687.37	2233.74	2318.5	4220.03	1083.99	10243.6	10832.3	185.06	1546.84	170.45	622.55	1403.4	1337.99	18138	40757.9	5017.57	58489.1	29924.8	25240.4	286861	36421.5	27148.7
POS20028	His Asn Gly	7.01	327.139	[M+H]+	327.142	True	61090.5	12744.5	4681.74	15749.1	4076.02	4180.98	5110.78	5217.04	5568.09	6045.15	5918.72	3791.35	4630.11	3573.28	8919.07	87736.7	66842.2	17280.8	9451.71	6761.36	34058.6	5898.31	5985.76	11198.6	6683.26	18341	12136	4855.91	4119.95	4953.7	4121.94	2830.21	7760.14	10026.7	2726.68	3602.81	7485.96	2821.98	1928.24	2538.35	1390.63	4982.91	5866.69
NEG10471	2,3-dinor-11beta-Prostaglandin F2alpha	4.951	325.2	[M-H]-	325.202	True	17679.3	12764.8	13774.8	17734.6	22062.4	32242.9	25724.9	22480.6	14565.1	13311.5	23860.7	27977.9	14839.1	22325.5	16330.8	37643.2	17610.4	19249.8	21317.2	29105.9	20238.2	21616.9	18263.9	17594	21288.9	15623.1	19627.1	22045	21173.9	23899	11482.3	18843	28475.7	24157	11098.7	15420.1	23962.8	8943.67	20390.6	14204.9	9510.88	12279.8	19505.4
NEG18839	8-Ethoxysachaconitine	5.287	418.292	[M-H]-	418.296	True	26754.1	70132.6	16173.9	41008.3	99223.1	57655.5	41552.9	36632.9	87153.6	45612.7	61887.7	34191	95700.4	66577.6	36701.5	72771.4	39100.9	70025.4	77881.9	127196	56768.5	89827.8	70640.9	42904.5	89598.6	87010.6	86248.6	27385.8	100641	83080.6	125380	72940.1	135991	95399.6	21379.3	37243.9	32469.5	25417.9	24421.1	47063.2	41674.1	28404.5	27315.2
NEG7838	gamma-Linolenic acid	9.447	277.218	[M-H]-	277.217	True	3725.38	4415.72	2290.67	2244.2	777.18	1970.42	1994.71	1574.58	17402.7	3073.86	2001.26	293.07	2235.23	1088.31	3772.13	981.03	2718.89	3870.85	3272.89	1180.25	2101.3	1628.04	1998.61	2253.17	1950.14	5542.18	4061.11	1781.38	2501.51	1841.81	1885.64	454.97	777.17	798.45	2658.48	4610.77	2667.17	4206.77	3147.86	4994.65	4939	2896.25	984.92
NEG2213	1-methylimidazolidine-2,4,5-trione	1.013	127.013	[M-H]-	127.015	True	6835.77	8168.36	18253.4	12275.4	16020.7	14647.1	10876.6	5054.29	831.14	2848.18	3569.9	14835.3	8607.04	9151.81	8108.69	9139.48	4269.52	5263.17	3660.31	8424.9	9675.48	16623.3	7920.03	9116.01	5592.83	861.14	13024.7	3910.34	13128.8	10868.8	7929.53	4673.54	2469.21	7872.81	10271.9	3635.23	8782.3	2117.18	3536.71	7505.91	1852.81	4532.46	1322.69
POS13949	C17 Sphingosine	6.978	268.262	[M+H-H2O]+	268.263	True	19816.4	895.88	376.45	150.74	391	5336.31	955.12	3534.74	2600.19	142.37	3475.01	770.59	1045.96	5519.5	455.32	1093.45	904.39	450.7	2973.18	187.32	2356.81	8387.98	210.78	501.45	1394.26	1605.47	1096.13	2337.29	236.57	206.25	506.03	128.97	322.81	48.8	5902.17	4009.82	3142.04	26519.1	3254.52	2849.28	3737.5	5272.09	25073
POS34454	2,4,6-tri-O-acetyl-1,3-di-O-isobutyryl-chiro-inositol	6.508	419.235	[M+H]+	419.228	True	59764	73576.1	28197.4	55128.9	49607	75473.7	48941.7	20937.2	38859.8	79885.4	23702.6	31157.3	85963.9	21166.2	44086.8	28713.8	13490.1	100413	82584.4	113040	65089.9	34036.8	95689.9	72158.9	51854.9	86946.4	20278.8	12870.7	140136	36301.1	118614	43231.6	86307.5	76506.7	9969.8	21139.6	38307	13687.4	7266.5	65175.7	6871.46	29731.8	6993.87
POS24777	6-O-acetylcespitularin F|cespitularin J	5.401	359.219	[M+H]+	359.222	True	19867.2	216361	5477.94	20256.8	66807.7	21179.5	65569.2	24101	25890.3	23020.3	39451.6	41451.8	47455.4	99824.9	34276.8	34661.4	42126.4	18720.2	35483.2	138976	22402.3	60101.8	66542.9	44325.9	35388.8	60834	30504.8	6339.07	96281.3	47633.1	76584	39987.5	11765.5	34139.8	100568	55615.4	21115.5	75106.2	50712	168985	61921.9	17478.4	78298.5
POS24248	D-Tetrahydropalmatine	6.896	356.188	[M+H]+	356.186	True	42450.3	37837	1592.39	50454.7	47827.6	147069	61313.7	18692	26993.4	31346.2	25954.6	17554.9	135153	16117.8	28525.3	66254.3	5927.13	16103.4	115020	59873.7	15279.8	31342.4	24629.1	29753.2	38384.4	83475.9	25155.9	4460.73	98745.3	5525.65	76108.2	17263.8	43528.7	25498	41498	12252.6	34056.8	6480.41	4394.21	59781.2	9022.27	21727.8	3008.44
POS73012	31570-04-4	13.277	647.458	[M+H]+	647.459	True	350.12	36.15	2275.48	45.88	26891.4	1447.09	12162.4	11232.4	8629.23	36211.1	6717.89	11377.8	8016.87	89.28	11260.7	6600.56	18061.8	7792.89	21490.6	135128	14239.3	20005.8	847.31	17987.3	38.33	3326.82	3160.58	5633.75	2665.23	19325	39657.8	109.03	87.77	1036.43	163.62	85.61	105	34.14	125.41	171.97	222	38.79	401.55
POS1375	3-Methylpyridine	3.621	94.0638	[M+H]+	94.0651	True	18463.4	15234.5	6115.08	10260.8	6535.51	9436.24	2757.23	16957.3	50547.5	13801.6	12183.9	3416.01	8400.93	12821.8	14491.3	2184.69	12971.2	9325.26	41251	884.86	5391.57	9575.2	8901.39	11242.5	19483.5	9059.43	8421.01	13175.9	10906.1	6032.67	6953.06	31860.4	7249.1	8582.29	3517.35	3816.14	8077.21	4427.68	3908.64	8250.67	2498.71	8936.1	15148.1
POS7729	Cycluron	6.781	199.18	[M+H]+	199.18	True	239287	137778	83039.5	176705	64715	98038.2	119728	173463	100076	146647	131419	92979.1	182689	67280.7	108124	80856.5	183658	105202	250833	51329.2	101029	105972	88415.1	140616	143558	145192	67654.2	173785	101071	63657.2	68361.4	113163	56296.8	94978.1	135374	194568	217306	115204	113368	213257	514335	186331	239550
NEG12481	furanocembranoid 4	7.194	351.217	[M-H]-	351.218	True	11874.3	16507.8	3849.73	12970.6	14605.7	19383	26410.8	7903.16	30052	26101	14197.1	9582.3	15474.8	11143.6	14619.2	11168.1	6865.64	12282.1	20679.3	13060	13415	13730	52578	15459.2	20066.8	18704.4	9190.57	6566.26	19329.8	7191.15	20614.6	4111.38	8899.36	12795.9	22194	19060.9	13945.3	21893.4	18970.1	39505.5	16991.6	15149.3	13483.8
POS28332	4-hydroxy-3-[(2E,6E)-4-hydroxy-3,7,11-trimethyldodeca-2,6,10-trienyl]benzoic acid	7.265	381.196	[M+Na]+	381.204	True	566498	479096	14028.4	293804	374038	1.33346e+06	822195	292888	498021	459176	485183	301158	805055	213984	512495	404841	142050	136847	399957	336253	172701	369912	203244	752374	685159	753048	178777	101224	820762	50321.9	590092	47054.8	127257	236910	115442	331544	487817	164512	144647	595296	161665	359431	30972.8
POS98422	3,3'-(6,7,9,10,17,18,20,21-octahydrodibenzo[b,k][1,4,7,10,13,16]hexaoxacyclooctadecine-2,13-dicarbonyl)bis(3,4,5,6-tetrahydro-1H-1,5-methanopyrido[1,2-a][1,5]diazocin-8(2H)-one)	1.559	815.327	[M+Na]+	815.326	True	700.23	559.22	32290.6	1061.73	1703.77	693.38	11652.2	186.78	173.35	331.73	1762.33	6388.43	110.5	4175.48	1945.44	2762.41	3272.75	7278.07	304.81	8300.06	13230.8	19392.8	9156.67	2667.43	319.82	165.38	133.7	3386.51	221.31	7901.29	8185.3	1116.14	14518.7	26722.8	904.93	116.49	121.16	269.93	2126.88	125.2	4638.95	332.66	131.21
NEG12144	Sibiricinone B	4.771	347.185	[M-H]-	347.186	True	2738.81	11904.7	8676.45	4980.55	2767.22	9886.59	2073.32	3308.12	7092.16	7921.01	3753.94	1795.95	9227.23	4556.72	9425.1	4880.86	3964.63	13326.3	2793.79	30690.8	10413.4	1469.88	15646	1765.62	4551.54	2456.5	4186.75	3700.9	8630.2	13898.6	21006.1	15927.4	14817.3	14294	4488.39	423.79	691.38	2941.64	2033.26	1297.42	2453.49	514.91	3310.98
POS37153	francheline	4.921	436.267	[M+H]+	436.269	True	19386.8	30344.6	3760.95	9157.14	17918.5	25016.5	16199.1	23359	20095	6687.25	25817.2	7222.52	99115.1	46790.8	30524.9	37806	5366.41	16204.7	59216.2	25673.5	16938.4	55533.8	7124.47	29922.2	96970.8	44096.1	71202.1	6569.17	18379	12734.7	38299.6	10824.9	30819.2	16217	47691.8	39504.5	13057.6	60310.3	55589.8	76241.3	91321.2	30075	71138.6
POS27443	gorgiacerolide	7.271	375.182	[M+H]+	375.18	True	612565	490057	16995.8	296723	343831	1.41358e+06	863909	284797	466522	437322	468552	263932	795864	204276	294811	410032	145108	134995	351142	336277	187462	276910	200670	791544	772564	881043	177936	94774.6	752275	55931.6	502669	48778.3	137736	245966	105325	310052	500269	146405	128517	569618	125952	379414	22877.1
NEG13306	(+)-2-hydroxy-6-(10'-hydroxypentadec-80(E)-enyl)benzoic acid	6.962	361.238	[M-H]-	361.238	True	20753.3	23815.1	11109.8	5010.07	5572.1	15296	12244.4	5301.58	5363.06	18161.8	7572.41	8451.04	23142.3	4171.86	4704.7	12029.5	2500.53	34092.3	19787.2	55346.5	36045.6	6850.61	58717.6	12596.1	14364.3	20081	2816.87	3235.22	78351.9	7157.38	135638	8683.69	17467	16649.8	491.61	2567.5	4009.7	3582.15	1631.41	15801.8	2448.8	2338.18	1443.32
POS6501	Phosphocholine	0.772	184.074	[M+H]+	184.074	True	292.68	10796.9	15766.6	10395.8	2330.21	4434.92	358.27	3440.07	1469.5	1221.56	5836.72	209.47	4846.81	6131.19	3788.39	2993.35	254.36	5576.57	8700.92	4506.38	6753.34	5982.76	7155.54	3475.01	11614.1	5809.87	5699.86	2972.57	5208.37	5092.16	4443.32	5574.83	2880.92	10610.3	4285.18	11448.4	11489	21968.8	5314.18	6431.86	3314.64	7406.78	16378
POS12106	(S)-Panaxjapyne A	6.505	247.203	[M+H]+	247.205	True	17508.1	22189.1	11789.2	16741.3	10317.2	33046.2	19271.7	4347.1	5870.13	24839.8	5141.49	7175.13	29581.9	4677.94	7751.22	6263.38	2283.58	45566	33289.6	76272.2	41708.5	7581.28	64069.8	16553.2	9610.88	21124.6	4437.6	3337.73	136552	12286.9	183204	9517.66	41018.4	22840.6	1321.75	4613.33	23170.3	1656.91	1022.31	15143.4	1011.98	3840.34	855.26
POS14693	N2-gamma-Glutamylglutamine	0.951	276.121	[M+H]+	276.119	True	809232	488044	3.43555e+06	262631	832157	117808	1.40902e+06	712572	41314.2	1.03865e+06	868414	1.9127e+06	57301.4	2.807e+06	496641	1.29596e+06	2.46892e+06	2.24473e+06	72197	1.64408e+06	1.3254e+06	513161	1.81089e+06	372568	157114	60166.5	257792	538812	3.26522e+06	6.12366e+06	2.71743e+06	2.79632e+06	2.45266e+06	5.9487e+06	323999	626198	459440	516107	426611	392550	404727	43597.9	106853
POS34158	1-acetyl-15,16-dimethoxy-aspidospermidine-17,21-diol|N-Acetyl-N-depropionyl-aspido-albinol	8.188	417.234	[M+H]+	417.238	True	28835.5	13047.3	8997.64	23900.8	6311.63	32668.9	15332.4	22256.2	54011.8	31329.1	15461.4	1435.03	51490.1	5323.83	45559.2	20715.1	25927.7	18402.4	76314.5	10255.3	26434.7	8934.4	20074.3	32748.7	24274.2	13718.9	78382.4	30851.2	9716.56	8480.88	7918.07	12100.5	16822.2	12763.2	29626	48736.8	8206.45	67101.2	54878.4	24516.7	68094.7	62980.6	27784.2
POS86361	PC(18:0/14:0)	10.607	734.569	[M+H]+	734.569	True	81033.9	84126.7	66289.4	211571	91837.7	102987	104096	124031	142250	266194	56249.2	16567.2	56394.9	21677.2	29534.5	18309.1	17852.6	18473	19305.7	14222.9	18607.2	19174.2	14233	20576.9	8811.34	16530.3	18923.2	13884.9	26386.2	27656.9	20265.3	26001.8	21904.3	13193.5	64455	87208.4	69462.4	75019.8	65372.4	74088.1	51860.8	59838.5	67203.8
POS3463	2,3-Dimethylquinone	2.154	137.057	[M+H]+	137.06	True	1.96033e+06	3.89345e+06	1.893e+06	2.67077e+06	1.54105e+06	1.42442e+06	2.25128e+06	2.33326e+06	1.26303e+06	2.69005e+06	2.11543e+06	1.57214e+06	1.21361e+06	2.30613e+06	2.11474e+06	2.2735e+06	1.07222e+06	1.91314e+06	2.15094e+06	1.58685e+06	944491	439344	2.5874e+06	3.32093e+06	3.97252e+06	1.4919e+06	1.09975e+06	3.91479e+06	2.71216e+06	3.03795e+06	3.15686e+06	1.20673e+06	964271	1.66279e+06	1.21627e+06	1.15274e+06	624083	1.883e+06	892873	1.69365e+06	1.80732e+06	1.41771e+06	764657
POS22359	3-hydroxy-de-O-methyl racemosol	5.148	343.151	[M+H]+	343.154	True	14861.8	14692.2	591.18	2327.95	6164.48	10334	4624.55	6079.29	3040.12	1640.13	997.81	17486.7	1198.29	13880	20722.8	12666.2	25908.5	3048.02	1823.88	12713.7	3162.61	8518.13	5494.51	672.62	4046.97	7577.09	1341.9	12107.9	4879.27	5855.07	2076.51	11768.7	31975.8	5783.34	16267.8	58781.7	23606.5	23126.3	86663.2	19872	504.55	59152	2281.23
POS36561	Glycoursodeoxycholic acid	7.072	432.309	[M+H-H2O]+	432.309	True	105401	729.81	333221	78745.3	9951.46	3725.33	100291	14084	348364	160278	38815.2	87971.6	69745.6	36211.6	289337	107840	32652.9	96179.9	2852	209098	113554	8291.62	51802.7	216476	25520.6	64757.2	52675.1	45115.1	25536.3	122370	12246.9	60197.6	8162.92	23638.9	63998.8	6169.82	14392	19861.6	24892.5	14737.6	22452.8	16942.4	1720.01
NEG6381	GLY-GLY-ILE	3.777	244.129	[M-H]-	244.13	True	31616.8	23879.5	740586	38163.7	82279.5	37969.4	160951	25467	41877.4	54437.4	33407.9	381217	30722.5	191207	49552.4	170507	81864.5	105971	21337.9	275982	91126.1	88709.6	116393	43169.4	32755.9	32279.2	30029.9	43410.4	115403	295986	135699	102049	137386	545231	21439.7	22932.8	29815.7	20208.5	31690.5	27820.8	10920.8	19628.3	29469.6
POS28604	Cimicine	8.295	383.196	[M+H]+	383.197	True	29904.7	102698	4702.95	101885	32619.7	65225.2	42743.7	97089.6	176009	65044.4	40925.2	3141.13	24931.4	22744.8	96448.2	9929.62	22744.2	5216.02	197736	9076.99	4209.8	15571.9	8253.1	95889.3	88842.9	169994	49347.4	23275.3	47269.3	5157.09	29522.1	7522.21	2958.94	8659.39	32423.1	282369	96637.4	63215.5	98871.7	107933	61970.9	123899	75184.1
NEG55173	cyclo(-Thr-Phe-Phe-Gly-Phe-Phe-Gly-)|cyclo-[Phe-Phe-Gly-Thr-Phe-Phe-Gly]|mahafacyclin B	3.657	802.362	[M-H]-	802.357	True	28211	82241	27283.7	63447.8	51354.2	17127.6	34790.5	31954.5	194.06	6458.95	63855.1	156251	4399.61	143910	18194.2	24883.6	129393	40497	3023.48	70314.4	25186.3	76546.8	17137	11010	3752.3	2560.45	8693.22	67056.3	12171.6	55387.1	3526.36	21763.4	58446.2	27564.2	50640.6	15420.1	9682.29	28624.6	52639.9	5309.06	31081.4	4986.74	11572.1
POS18520	2alpha-Hydroxyjatropholone	5.377	313.181	[M+H]+	313.18	True	70045.6	309855	74466.1	76020.2	103691	112155	27351.9	129987	143771	31071.4	31310.9	64683.3	168284	89456.5	137726	30397.6	74011.7	134075	52461.6	159035	138685	81018.6	207553	25940.3	83040.2	66217.8	74245.7	74101.7	65608.3	80644.8	136412	479479	464424	145947	25444.2	52783.1	15810.3	19850.9	53639.4	43812.3	27976.9	32541.2	81792.2
NEG30098	1-Oleoylglycerophosphoserine	8.324	522.284	[M-H]-	522.283	True	476347	235811	1.5187e+06	638981	113774	380355	314512	397919	615144	1.07386e+06	294872	84815.2	642562	64974.2	515558	229791	637308	1.40372e+06	557086	697805	1.05824e+06	148150	1.99725e+06	730692	762983	360593	1.00069e+06	454109	1.54325e+06	725676	1.55969e+06	1.36541e+06	1.23611e+06	443144	392380	123294	219404	390936	378453	120747	353455	237309	68178.1
POS44485	Emetine	4.465	481.302	[M+H]+	481.306	True	70762.4	270499	27670.7	80043	356010	355728	122228	245972	124031	16888.3	237141	95034.9	122462	388097	249490	171663	88992.9	255706	192574	242752	339892	1.06486e+06	311674	161542	260004	244937	342181	40813.1	470527	288267	482223	300258	296465	720451	488413	302060	127299	233314	379213	487356	350569	270768	1.02307e+06
POS39590	Ergosterol peroxide	5.124	451.316	[M+Na]+	451.318	True	3117.92	23161.8	290.73	3161.61	11369.4	99213.3	11614.2	9754.76	20565.2	16056.8	2539.56	2472.91	16106.7	4504.12	6914.5	818.98	1010.65	1061.23	62987.6	11611.2	2497.28	41910.1	2189.24	6379.45	8820.11	66804.4	3055.39	991.69	19529.5	1837.11	17339.2	1668.35	3124.73	4701.03	5422.28	182682	360502	12756	8754.31	282654	13377.7	28503.4	25291.1
POS1432	1H-Pyrrole-2-carboxaldehyde	0.976	96.0429	[M+H]+	96.0443	True	81148.8	30757	126934	50214.8	11662.6	36360.9	44315.5	18214.8	16759.4	56040.8	100424	97835.8	76847.4	16749.4	43819.8	74841.8	40512.1	85542.5	29685.6	49130.5	84344.8	40122.8	102143	122632	122368	1225.23	107126	21899.7	33079.8	59076.8	28042.2	49358.7	43576.5	33460.6	65196.3	17017.5	36206.9	42005.3	42251.6	25111.1	60436.2	45632.6	13015.5
POS18285	MS000200431	8.205	311.127	[M+H]+	311.128	True	107069	191269	141547	153051	285961	105357	149207	229533	60756.5	115961	265451	279662	40188.4	286437	107849	155958	221479	97856.3	63843.4	167634	91853.5	239366	190523	119342	166114	236423	52091.1	391159	79950.3	173118	92200	197743	123215	125787	265816	440.7	617.1	268272	132.43	152.71	227408	132690	150.18
NEG2286	Itaconic acid	3.648	129.018	[M-H]-	129.019	True	54831.7	45833.2	58326.9	58872.1	30390.4	46865.4	29911.8	70622.5	100192	76847.5	50911.5	28075.2	56629	22418.5	37452.7	13175.1	45043.8	57408.6	75114.8	37440.5	40605.2	36643.2	63810.7	40943.3	61612.5	65453.5	45125.4	63335.3	29682.1	45824.6	38535	81384.4	93656.6	52109.5	30272.2	29084.6	68434.6	38286.5	24206.2	36128.7	24815.3	30051	43556.5
NEG11083	(ent-6alpha,7alpha)-6,7-Dihydroxy-16-kauren-19-oic acid	8.039	333.202	[M-H]-	333.207	True	15726.1	14011.1	5707.83	9072.76	13278.6	57727.8	41795.6	3209.71	36584	18881.7	10069.8	12013.6	12930	7077.51	16186.9	19980.2	9477.87	9852.7	23531.3	21377.2	10594.1	15729.6	9609	20503.2	12107.3	21186.1	5461.31	5973.58	56046.2	8492.61	91095.4	3627.83	13138.9	13914.5	14408.6	34310.4	69573	28459	12620.4	161418	16526.1	37404.6	5270.89
NEG20715	LysoPA(18:0/0:0)	9.108	437.267	[M-H]-	437.267	True	5528.73	2621.56	2482.41	5369.34	724.45	5928.51	137.57	1024.48	11150.8	3690.98	1158.23	26.96	4960.6	309.28	4016.4	2067.26	5400.54	1982.01	13826	400.31	2460.53	504.34	2026.76	900.87	4050.08	1288.98	13767.2	2453.16	444.48	1061.42	104.71	952.81	3008.53	1709.55	1152.55	910.87	524.49	3539.5	5719.92	7236.28	21933	25622.3	2141.57
NEG19905	19-Hydroxyconopharyngine	5.015	429.203	[M-H]-	429.203	True	35828.1	50331.5	13597.9	46337	48410	32529.6	29191.6	100556	32320.2	31160	45052.6	94759.7	48128.8	60825.6	29896.2	48752	44314.2	35451.9	42983.3	60408	40187.6	49925.2	34252.8	39682.3	43032.7	37677	16611.8	30310.2	31332.9	41348.5	20801.2	60645.3	47806.8	42089.4	20657.8	62266.7	66062.5	66631.8	31417.6	33160.7	6149.73	18568.7	59258.5
NEG14766	11R*-acetoxy-3beta-hydroxyneocleroda-4(18),13E-dien-15-oic acid	6.482	377.233	[M-H]-	377.233	True	100957	210646	5958.93	50249.6	78708.8	112758	127222	39706.3	116836	94037.1	168813	98121.9	94138.8	159868	99899.6	81812	16871.8	24783.3	174109	110357	27512.7	156790	81022	45978.3	229817	151914	58409.1	5931.24	90225.8	23061.9	110564	40077.6	27403.3	65613	246953	52309.1	79051.2	287638	149154	382419	190987	47212.6	79492
POS18164	N-Acetyl-a-neuraminic acid	0.921	310.113	[M+H]+	310.113	True	4590.18	9016.4	5439.94	431.25	11261.1	2081.03	5839.72	2117.26	2631.71	619164	7863.52	44670.6	4885.43	22460.8	6503.53	8434.79	9520.95	7818.91	5805.19	28764.3	9731.74	2754.93	6303.19	11001.1	6679.97	3713.1	10693.9	17392.7	64040	35066.5	29744.9	44271.5	4677.34	29728.7	122298	219540	106538	205784	128658	269968	215429	57305.3	3587.05
POS18744	phyllanflexoid A	7.419	315.195	[M+H]+	315.195	True	17017.7	49686.8	2416.87	23903.5	110414	111563	27290	32358.9	60721.1	7753.62	44451	16410.9	52417	45765	39594.8	61460.6	11474.4	12819.3	67247.5	9846.79	16412.7	131955	9712.59	35813.4	74444.6	90844.2	112292	14644	7967.08	5132.26	6124.77	6295.87	17920.4	12157.1	85554.5	53477.9	97559.8	78124.5	76881.6	77336.4	82984.1	102631	167394
POS56604	LysoPC(20:2(11Z,14Z)/0:0)	8.716	548.372	[M+H]+	548.372	True	676357	26770.2	256139	352978	107465	346459	252252	229203	819033	808445	144133	11717.2	866841	46372	248286	11434	320261	502287	748095	166550	43441.2	15856	489645	480798	368605	385043	290713	14869.1	184196	178874	218563	186538	376784	122094	790755	281561	258277	967243	591994	131777	517747	711008	230271
POS34140	ethyl 2-(adamantanylcarbonylamino)-3-indol-3-ylpropanoate	5.064	417.214	[M+Na]+	417.215	True	8538.67	9144.06	1512.86	9421.91	10939.5	11548.8	1754.23	61130.7	30245	76834.3	31444.9	49614.6	8434.18	13783.1	9069.86	15884.6	9527.73	9465.59	51660.8	30584	7946.05	3531.84	19658.6	50117.2	13809	44373.7	12592.2	37965.6	31152.9	31881.1	3496.06	71051.8	25565.4	53172.3	11778.8	40419.6	22682.4	5773.05	3390.97	6138.81	2978.27	2703.63	37361.2
POS18972	Cespitularin F	7.154	317.211	[M+H]+	317.211	True	2.14305e+06	2.33556e+06	225721	1.39997e+06	1.74359e+06	6.5931e+06	3.55976e+06	513218	1.16551e+06	1.99593e+06	1.08326e+06	779928	4.62915e+06	562700	1.81859e+06	2.46506e+06	280345	1.00255e+06	4.64665e+06	2.76855e+06	1.279e+06	1.89609e+06	1.55312e+06	2.98943e+06	1.62772e+06	4.30546e+06	729410	313945	6.49656e+06	329656	5.05979e+06	196180	1.27297e+06	1.2419e+06	137244	770195	3.1711e+06	324181	206187	3.68127e+06	328434	1.6295e+06	72986.7
NEG923	1,3-Dihydroimidazol-2-one	14.525	83.0235	[M-H]-	83.0252	True	39174.9	33803.6	60090.3	63668.1	36120.7	28836	50013.2	30198.3	35101.1	25336.3	26067.1	27493.7	45114.2	35950.3	21739.5	27219.7	63730.8	38318.4	33798.5	62887.1	31656.8	43461.7	94511.6	55098.3	52563.3	51965.2	49918.7	66732.1	37036.8	146590	44848.4	57000.8	29010.8	57484.2	36745.2	56534.6	90096.8	68816.7	57355.2	49161.5	27815.6	83084.9	65426.3
POS13742	3-(diethylamino)-1-(3,4-dimethoxyphenyl)propan-1-one	10.871	266.172	[M+H]+	266.175	True	16186	11440.8	26864.8	8067.88	5382.49	6940.98	6702.38	4015.76	8532.05	4641.35	5401.34	6163.79	8059.78	4428.14	10728.5	20442.8	13585	4724.43	7043.18	4148.69	23318.3	10980	3602.54	7954.02	12816.7	2317.67	9101.3	18663.3	728.79	3511.9	2123.56	6377.93	16169.8	3171.76	19265.9	20909.5	1967.61	45699	34978.1	15102.1	191926	19268.7	36548.7
POS35365	Citreoviridin	4.345	425.191	[M+Na]+	425.193	True	4170.48	1845.98	118549	10622.6	1764.73	5061.66	12538.8	5749.23	4996.84	5360.34	15185.4	172792	2121.96	50992	5232.19	26360.2	3251.28	62944.4	5659.03	96244.1	9627.44	21098.6	75746.6	12440.7	1753.51	2008.65	7403.53	15630.7	397210	125891	15696.8	39315.8	115480	91339.8	277346	40168.4	9600.58	107643	183296	9508.15	79667.6	6616.85	8609.54
POS2460	L-Threonine	0.909	120.065	[M+H]+	120.065	True	164635	180351	107700	43400.1	157199	54115.9	135370	81209.5	37192	186864	125947	44242.2	42347.9	152676	66732.4	109344	150492	139798	118781	114162	82073.8	109839	122199	163287	118369	86497.4	86686.5	196656	255996	170846	295313	25729.8	176424	247141	72119.5	124090	176582	60786.1	62098.8	135899	84133.6	50811.9	67611.6
NEG22675	Lobaric acid	4.945	455.172	[M-H]-	455.171	True	122134	252958	17033.3	122237	49737.1	67726.1	76294.2	169809	79681.6	144386	136664	207278	91064	221128	58589.3	92035	260087	55685.6	57453	136286	51785.8	514937	50675.9	61454.5	50681.7	84101.1	38621.7	27835.8	16196.7	87683.4	34776.5	263223	31025.2	90353	59880.1	51769.7	72839.2	49802.2	54215.3	68089.5	46740.5	26175.2	59071.2
NEG12483	Prostaglandin E2	6.502	351.217	[M-H]-	351.218	True	3.75908e+06	4.12498e+06	3.88518e+06	1.89007e+06	1.88416e+06	6.07021e+06	4.04582e+06	641522	1.25944e+06	4.12991e+06	1.16493e+06	1.42597e+06	4.80949e+06	766386	192285	1.73319e+06	479277	8.32896e+06	4.85363e+06	1.13886e+07	8.16078e+06	1.4088e+06	9.31714e+06	2.45164e+06	1.87706e+06	3.67085e+06	519880	533148	1.75434e+07	2.20831e+06	2.3373e+07	2.22601e+06	7.2407e+06	5.38085e+06	429385	967060	2.64227e+06	516690	418363	4.52681e+06	420436	911600	434115
POS88991	2-((7-acetamido-1,2,3-trimethoxy-9-oxo-5,6,7,9-tetrahydrobenzo[a]heptalen-10-yl)amino)-N-(3-(3,4-dimethoxyphenethyl)-1H-1,2,4-triazol-5-yl)-3-methylpentanamide	5.691	751.334	[M+Na]+	751.343	True	1192.83	6180.77	160.83	3124.91	3764.91	3663.19	1739.37	5440.91	707.83	2109.96	1818.92	9953.24	3816.95	5700.92	6408.92	6480.3	3094.14	2662.37	5417.93	6437.56	1048.87	9387.43	748.22	3514.52	4585.84	2874.15	7361.26	2512.37	672.51	1263.25	382.63	7695.73	2384.51	3787.57	12826.3	8996.49	3531.36	4201.49	27243.1	3273.03	7220.32	4977.04	20385.6
NEG4156	2-BUTEN-1-ONE, 1-(2,6,6-TRIMETHYL-1,3-CYCLOHEXADIEN-1-YL)-	7.145	189.126	[M-H]-	189.129	True	102932	118091	27598.7	43604.4	86257.1	219294	166175	17247.2	60235.8	104370	49355.5	38437.1	128462	31326.1	72593.5	99715.1	14709.4	66388	160574	141104	66507.9	73292.9	94797.1	100055	63525.2	115225	24092.9	16157.2	340288	29955.1	308389	15639.2	86122.8	91792.8	8345.21	43504.4	112838	27695.6	12135.6	159785	19978.6	49004	9007.63
POS12654	Maybridge4_002255	1.988	255.095	[M+H]+	255.099	True	453654	5594.44	339786	264022	37974.9	5734.32	613261	63305.5	35457.2	1.46615e+06	303616	291416	16514.3	103369	303745	290534	730492	28912.5	9243.08	90134.8	131445	105917	22822	228261	105704	7913.88	46111.1	338367	41870.1	444018	135900	332.97	47821.8	447324	110941	16144.5	17393.5	124907	95694.4	1850.45	336977	74238.3	3182.34
POS6619	2,7-Dimethyl-1,6-dioxaspiro[4.6]undecane	10.653	185.152	[M+H]+	185.154	True	41256.4	25184	8672.45	39372	8537.78	27734.2	18606.3	36492.4	57950.2	48990.5	20792.3	4651.99	55169.8	20049.2	48667.6	10120.7	18736.7	17239	37801.8	9610.41	16155.4	16560.4	14143.1	39436.5	28543.5	30794.8	47520.8	12089.1	12149	9188.42	10078.9	7851.66	9062.11	7883.53	53877.3	52393	24814.8	89080.6	63441.1	23960.9	31443.4	52281.2	17230.2
POS43440	(1S,9R)-11-[1-oxo-2-(pyridin-4-ylmethyl)isoquinoline-4-carbonyl]-7,11-diazatricyclo[7.3.1.02,7]trideca-2,4-dien-6-one	6.654	475.172	[M+Na]+	475.174	True	3128.97	3541.71	58.32	2995.14	2262.94	2989.63	4310.86	3820.03	1565.37	2297.9	2530.32	3234.02	1541.58	1384.86	342.97	2312.34	2334.45	827.98	864.47	4611.64	628.32	2828.45	1189.93	2621.35	2273.75	902.93	2055.61	117.55	2401	1247.97	1171.86	2745.79	233.09	124.92	1106.94	1633.68	3654.13	177.11	1527.94	326.06	255.64	753.49	290.88
POS544	3-Aminopropionaldehyde	0.925	74.0596	[M+H]+	74.0606	True	67391.5	95883.8	56032.5	33238.9	75401.1	19589.3	41747.3	33138	19745.7	76983.8	64567.8	54127.2	43163.2	67737.6	49655.1	31611.3	77589.7	54335.6	71794.8	39932.2	50957.5	57320	65690.6	59293.6	26091.2	16010	42779.4	35867.2	98453.4	82605	115689	83572.1	69469.6	126668	11115.1	66345.2	93950.9	17254.1	23987.6	60998.8	36807.9	18328.3	35620.7
NEG7585	18-Norabieta-8,11,13-trien-4-ol	7.145	271.205	[M-H]-	271.207	True	365257	413019	97829.8	167563	255321	770672	623076	61804.6	205516	336283	173466	152861	482463	106011	274821	333824	55511.8	246279	549673	491943	253636	268625	338720	353680	217895	427188	80464.1	55809.8	1.25813e+06	110879	1.03327e+06	54124.5	286695	345351	26273.7	130428	422513	94452.8	36976.6	575552	73002.4	176664	32725.2
POS31202	Decarboxy-Norlobaric Acid	9.107	399.18	[M+H]+	399.178	True	20978.3	10069.3	8091.87	16779.3	10585.2	4149.46	18666.6	12259.6	3768.97	12931.7	27468.6	12178.8	7678.95	9997.98	12445.3	10692.5	10478.5	21088	11656.6	9210.79	66856.3	8499.25	64687.1	9498.96	12913.1	56087.6	19390.2	11825.3	11930.6	6481.45	6439.93	3904.14	8608.61	7459.98	207.49	160	3696.13	358.48	209.68	425.12	458.42	2382.72	629.2
POS12308	N,O-Didesmethylvenlafaxine	10.871	250.177	[M+H]+	250.18	True	34566.6	27550.8	48601.6	21850.8	12210.2	18893.2	16062.9	12628.1	22336.7	13008.6	13196.7	16373	20108.2	12503.6	24113	38485.6	29095.3	11204.3	21028.4	11399.8	45297.6	25839.5	10375.2	18401	29339.8	7866.8	21658.1	47573.7	5365.76	11310.1	7338.36	19724.7	33093.5	11011.4	37229.3	39461	10973.7	90970.1	69845.9	29549.4	347932	41710	65965.9
POS13853	Sporol	8.373	267.159	[M+H]+	267.159	True	130553	145782	141022	188803	137664	107284	123704	174643	201525	185819	156813	145783	132910	156152	132850	107012	167764	130406	167354	118288	118413	169419	97470.2	141782	138201	159738	172930	198925	125421	142892	147870	161579	126982	144419	78770.3	133308	255812	103416	127624	147766	106958	102280	210675
NEG2704	4-Nitrophenol	5.798	138.019	[M-H]-	138.02	True	3313.95	4675.19	21306.5	16491.9	9614.95	3257.47	2054.65	11298.3	3828.93	81536.4	8020.9	7213.1	4423.87	4392.77	3040.21	2518.66	5017.16	9620.31	10168.6	10959.4	15463.2	59701.2	16761	5600.82	5844.93	6628.73	9009.48	14495	10781.3	11270.4	6975.33	11261	11594.9	6855.97	528.76	4039.76	11698.3	2904.02	1242.55	1094.45	2694.85	3845.91	6453.08
POS30626	chandonanone F	5.006	395.242	[M+H]+	395.243	True	6.01324e+06	4.19641e+06	643126	5.59042e+06	5.14315e+06	5.89744e+06	4.84021e+06	1.09058e+07	5.22521e+06	4.60945e+06	6.25864e+06	7.12852e+06	5.22103e+06	3.67215e+06	4.97846e+06	3.97197e+06	4.47735e+06	3.19471e+06	5.36659e+06	5.24272e+06	3.77839e+06	5.17435e+06	3.21152e+06	5.37205e+06	9.29247e+06	6.63176e+06	2.89823e+06	3.84774e+06	3.33647e+06	3.25471e+06	1.65119e+06	4.64399e+06	3.70069e+06	4.6698e+06	2.60532e+06	5.74542e+06	7.13325e+06	3.03735e+06	3.64933e+06	3.05274e+06	1.2596e+06	2.34011e+06	5.94883e+06
NEG15963	15-O-butanedioylpodocarpen-5,8(14)-dien-6-hydroxy-7,13-dione|abiesanordine A	5.19	389.152	[M-H]-	389.161	True	24095.8	84473.4	49390.3	28235.8	51291.5	19192.5	13351.8	62542.7	15497.9	17120.1	55547.6	70881.4	31453.3	70413.5	18189.8	36440.1	41006.7	38903	24584.1	29815.1	35529.4	48181	23634.4	57986.5	22271.8	44605.5	30665	57351.7	14324.7	66664.7	12694.2	114204	62556.3	22612.5	20123	38057.1	31882.4	52482.2	16378	23541.5	9780.36	15613.9	43966.7
POS22640	1-methyl-N-(2-(nicotinamido)ethyl)-1H-indole-3-carboxamide	5.066	345.128	[M+Na]+	345.132	True	7214.41	9411.81	4129.44	5330.96	6859.24	8180.05	1306.8	6965.85	4312.64	2433.15	2644.66	9894.48	2881.48	4647.55	6337.96	3480.31	6212.02	2947.66	7230.57	3698.23	4625.31	23085.6	2271.53	5457.76	4249.6	4151.28	4323.56	4527.01	842.31	3799.3	782.13	8538.69	7560.21	3466.49	1190.12	3093.33	3985.3	5539.4	3301.68	968.56	1024.47	1677.43	10084.5
POS11517	Pirbuterol	3.648	241.153	[M+H]+	241.154	True	151234	179976	63533.2	281174	118544	139570	52487.3	256575	292325	240799	125491	134456	181397	111314	138371	57652	147500	98600.6	271654	110305	79704.4	101426	63950.6	126254	186673	180701	202455	193211	107030	120589	86007.8	160853	133723	143917	99952.1	159554	347346	260658	220159	317338	128931	356692	373949
POS44158	BIBN-161	4.186	479.314	[M+H]+	479.312	True	1.4382e+06	5.24428e+06	151247	3.62592e+06	5.37187e+06	5.27186e+06	1.63735e+06	2.66167e+06	6.52089e+06	2.57445e+06	3.14788e+06	1.00533e+06	8.66747e+06	2.62835e+06	3.52394e+06	2.09502e+06	1.25405e+06	1.46736e+06	6.88518e+06	2.61928e+06	1.15716e+06	2.49291e+06	1.62349e+06	3.2008e+06	6.96232e+06	6.81795e+06	7.96214e+06	1.12679e+06	4.45932e+06	913592	3.36339e+06	686655	2.46999e+06	2.11606e+06	2.23763e+06	5279380	4.52966e+06	3.89945e+06	3.34898e+06	9.81059e+06	4.97212e+06	9.01467e+06	6.74077e+06
NEG3357	2-Cyclopentylphenol	6.72	161.096	[M-H]-	161.097	True	2342.98	6178.17	45.65	3880.59	6302.83	25070.1	2555.78	434.02	3010.6	4401.16	4635.05	534.56	7739.35	4374.17	1524.91	8394.94	1239.7	3772.57	7559.19	7494.84	4565.07	1843.72	5443.89	695.21	3874.7	6911.04	1606.42	1548.54	35618.6	743	15358.3	53.6	21826.4	3446.76	64.8	888.86	4330.06	207.37	67.98	4322.07	622.55	4286.83	140.5
POS4465	2,6-Dimethyl-1,7-octadien-3-one	8.367	153.13	[M+H]+	153.127	True	54659.2	93426.7	45889.6	37822.7	101208	52901.1	22273.3	101281	43764.7	44766.3	30363.9	55442.8	43033.4	48357.1	43847.3	32396.3	100478	52571.8	35319.6	33764.9	26160.5	75533.6	84630.4	57252.7	30346.3	71891.2	43904.1	78793.8	72756.9	38530.6	34876.3	74885.6	40806.8	31845.4	33993.5	33037.2	30170	25802.2	36578.3	84281.4	33228.1	33743.7	49148.4
NEG10034	SCHEMBL9249136	6.569	317.197	[M-H]-	317.197	True	285099	289872	77267.5	138630	156894	290388	273638	78766.6	110066	223925	45820.6	110786	174050	35624.7	97676.8	95872.8	49275.1	344143	210621	493476	204808	52472.3	487567	108745	114910	305475	28124.5	36701.5	870647	100051	989152	90910.1	122750	381740	14825.1	98847.4	67652.3	34333.9	14849.6	185465	16452.7	30730.3	14722.7
NEG3304	3-Oxoadipic acid	2.646	159.029	[M-H]-	159.03	True	393.24	65265.2	10851.8	7890.37	22484.3	17259	546.33	4046.21	577.59	888.79	2775.53	47140.1	516.34	92082	4276.36	8724.05	1796.16	1482.41	646.69	46308.1	11513.9	15473	3024.05	10131.2	381.81	7833.46	610.86	2837.51	56698.4	22988.3	50093.8	1725.78	433.96	8624.81	329245	53744.2	1552.62	143794	34510.5	376566	211186	21308.7	117292
POS4204	Phthalic anhydride	8.72	149.023	[M+H]+	149.023	True	651167	730307	699297	803098	535138	520486	576771	834755	943284	1.01865e+06	764386	543846	642146	543996	580433	440040	657966	503287	915832	470668	448740	581304	488386	690099	746233	773462	674271	933176	542068	541889	532549	652388	647863	684777	495672	569625	955014	509536	446520	650661	728739	595892	736570
NEG12638	Prostaglandin E1	6.564	353.233	[M-H]-	353.233	True	7.6235e+06	6.71858e+06	2.06324e+06	2.7609e+06	2.99857e+06	1.0058e+07	7.82517e+06	1.91296e+06	2.65803e+06	5.68734e+06	2.72235e+06	3.11483e+06	8.76642e+06	1.5313e+06	2.3681e+06	2.45211e+06	1.08236e+06	1.02418e+07	5.18408e+06	1.46608e+07	9.98132e+06	2.16475e+06	1.23725e+07	4.8582e+06	5.64356e+06	6.71388e+06	756912	757972	2.79441e+07	2.90472e+06	2.8081e+07	4.22222e+06	7.23503e+06	9.30259e+06	300439	2.69948e+06	3.74751e+06	570318	463273	6.7695e+06	568924	1.64836e+06	623654
POS8333	(+)-Theonellin	7.301	205.195	[M+H]+	205.195	True	1932.82	2597.26	1454.54	4552.35	2427.96	1520.93	619.96	3058.84	2912.74	4756.67	4171.4	3345.87	1382.81	2144.73	1237.83	3146.81	4120.62	1606.71	2021.26	2669.76	2122.98	2700.29	2831.65	1933.37	1543.22	2706.36	1849.16	2608.66	809.87	1703.43	1344.09	2273.31	1471.67	2470.07	2984.45	3736.14	5104.8	3950.77	2726.82	1784.41	2788.95	1477.59	5144.23
NEG31127	Deoxygaudichaudione A	5.191	531.277	[M-H]-	531.275	True	4822.81	5950.41	1395.86	4620.05	2168.32	11113.7	5469.24	3021.72	7453.73	5786.21	4581.1	3472.32	3608.59	4933.44	6056.87	4338.64	7712.91	2016.81	3247.26	9321.23	1406.63	3423.1	647.44	3483.08	5721.62	12592.2	4710.09	4166.58	4491.34	1494.44	2998.27	1210.07	469.43	1851.84	4365.71	5880.76	3129.09	10983.9	10493.2	18850.3	8790.69	4525.27	4894.8
POS21002	Adrenic acid	10.512	333.278	[M+H]+	333.279	True	135487	186227	45373.5	235292	57455.3	258787	108006	234425	334771	417297	202426	30607.6	379130	113186	294653	135607	147592	206363	291102	61997.6	167082	110156	154405	263194	163014	431747	329716	271971	147366	84240.7	73067.5	67136	86224.6	51187.3	379444	477904	327625	513891	569116	258938	256032	366690	209549
POS29593	(8S,9S)-15,16,17-trimethoxytricyclo[12.3.1.12,6]nonadeca-1(18),2(19),3,5,14,16-hexaene-3,8,9-triol|myricananin H	5.38	389.193	[M+H]+	389.196	True	383551	1.88372e+06	353769	558047	606023	669045	359639	792371	973193	290245	205347	406715	1.05816e+06	588660	1.08237e+06	257464	656995	811573	385942	994420	775318	432558	1.05256e+06	215470	508408	458797	558914	481986	454574	471001	817952	2.73206e+06	2.48159e+06	841977	195371	359788	119357	165194	584085	419020	334123	306741	462636
POS31587	5-[5-(acetyloxymethyl)-1,2,4a-trimethyl-7-oxo-3,4,8,8a-tetrahydro-2H-naphthalen-1-yl]-3-methylpentanoic acid	6.851	401.231	[M+Na]+	401.23	True	86154.3	116925	19791.8	79050.8	55006.3	225818	74090.2	47758	68554.5	104919	47487.2	44512.3	186092	26945.9	83010.4	71834.4	15322.6	119075	174504	317630	106273	344877	215519	87403.1	83199	178754	58245.2	18895.9	518774	24925.1	764445	25352.3	123286	63887	28483.4	72377.5	83862.5	18788.3	31349.4	103251	21551.4	54388.9	126906
POS48573	6-(2-oxo-2-(4-(2-(pyridin-4-yl)ethyl)piperazin-1-yl)ethyl)-6,6a-dihydroisoindolo[2,1-a]quinazoline-5,11-dione	5.571	504.198	[M+Na]+	504.201	True	4708.36	4588.98	712.25	11392	5249.01	6975.2	5633.34	3913.42	6644.94	3822.71	3931.18	1725.06	17366.1	4109.94	4040.68	4833.48	2464.46	9034.4	9160.64	18937.2	10007.6	5959.91	9548	2337.16	7090.69	9135.48	4153.49	1015.45	32071.5	1029.32	24669.5	1197.04	30119.9	6344.49	4882.07	874.39	5366.5	3018.29	738.39	7572.4	839.95	6900.14	2042.51
POS25721	Gibberellin A18	5.7	365.204	[M+H]+	365.196	True	66140.1	87867.2	15060.6	55121.1	30505	79922.1	29617.9	103510	20947.3	24202	36334.6	154985	29473.5	38006.8	59589.3	63011.5	64338.2	18224.9	41820.6	59754.2	22997.9	45395.3	18103.4	60635.5	32173.2	27249.5	37430.5	46948.4	21875.1	43742.1	14798.3	127846	30581.2	33153.2	123353	63108.7	116320	87175.1	143492	46817.1	35219.3	45664.4	208762
POS3143	Creatine	0.945	132.077	[M+H]+	132.077	True	1.65443e+07	1.22813e+07	1.53701e+07	1.62306e+07	2.16077e+07	9.01149e+06	8.21396e+06	1.7264e+07	1.21647e+07	1.94791e+07	1.38029e+07	1.75955e+07	1.42092e+07	1.8842e+07	1.62215e+07	1.32689e+07	2.3675e+07	8.22731e+06	1.20773e+07	1.87925e+07	7.59199e+06	1.29583e+07	8.10212e+06	1.56047e+07	1.75329e+07	7.30824e+06	1.45705e+07	2.18541e+07	2.38092e+07	1.82567e+07	1.82728e+07	2.54959e+07	1.5013e+07	1.8865e+07	1.12599e+07	1.94452e+07	1.62459e+07	9.87249e+06	1.29589e+07	1.52118e+07	8.39493e+06	8.38845e+06	1.25001e+07
NEG3976	Cyclo(Ile-Ala)	3.869	183.112	[M-H]-	183.114	True	126403	12141.1	170899	72727.3	27182.5	10383.5	181742	27748.1	14251.1	206478	118821	107179	23834.3	48664.7	77668.1	184823	174898	30300.3	12603.6	115144	48975.8	63168.6	37167.2	69814.1	17872.8	5871.54	92290.4	50148.2	5261.43	67033.8	18637	23377.2	23102.2	94821.5	68734.2	29141	27045.7	65015.5	80057.9	16130.1	67399.4	31058.2	14908.6
POS44657	deltatsine	5.103	482.311	[M+H]+	482.311	True	82900.5	165974	15641.2	118958	188328	242068	179470	97606.4	256724	179746	142428	109546	254253	206652	183974	211589	125571	52998.4	249136	271413	75275.9	152502	86986.7	137560	244894	251787	283358	50618.8	330816	63303	212471	35301.4	63112.9	125210	151297	75070.8	51652.2	61714.3	114374	176631	84926.4	63681.2	215000
POS28050	(1alpha,6R,11alpha,15alpha)-6,20-epoxy-11,15-dihydroxy-6-methoxy-6,7-seco-ent-kaur-16-eno-1(7)-lactone|(5alpha)-13-deoxy-1,O1-dihydro-5-hydroxy-O10-methylenmein|11alpha,15alpha-dihydroxy-6beta-methoxy-6,7-seco-6,20-epoxy-1alpha,7-olide-ent-kaur-16-ene|isojaponin A	5.004	379.208	[M+H]+	379.211	True	63117.2	51096.7	13579.5	74976.8	66961.1	144201	50321.1	91562.9	63910.9	63946.7	82034	77172	73324.4	54843.6	66433.8	56999	66438.6	43766	91802.5	61046.7	53278.1	64743.4	49005.5	64085.3	85396.1	71339.6	48184.4	50141	43752.2	46975.2	33762.1	81855.6	61433.5	58263.7	27440.5	74516.5	123384	47781.6	48576.1	75162.6	21394.7	45831.3	68743.5
POS13800	Dihydrocitrinone	7.255	267.09	[M+H]+	267.086	True	12371.2	12578.5	828.01	8011.51	11364.1	7779.34	10862.2	7732.16	10001.5	14408.1	10326.9	6754.29	19354	7252.95	9350.74	5861.26	2692.82	6685.2	16997.1	9010.98	6220.91	9547.38	8900.55	13519.3	15427.8	16307	5212.26	3241.44	15995.2	2229.55	15590.2	2097.45	4746.59	8394.91	1389.39	13193	14514.8	3298.89	4149.42	13451.2	5274.2	8557.59	1297.91
NEG11375	(8S,9S,10R,11S,13S,14S,17S)-11,17-Dihydroxy-10,13-dimethyl-17-prop-1-ynyl-9,11,12,14,15,16-hexahydro-8H-cyclopenta[a]phenanthren-3-one	7.41	337.179	[M-H]-	337.181	True	23846.4	34614.6	7226.95	10418.8	23829	5591.75	32082.4	5850.41	9960.88	20356.5	7689.82	7577.68	19095	6681.02	13781.7	19910.1	3477.6	28737	34353.5	31343.5	24757.8	8136.9	29984.1	18178.8	10074	36798.3	6202.14	3748.8	72719.4	6067.01	71612.5	4568.73	32791.3	27449.6	1727.97	6854.93	31308.8	2881.44	2355.14	32322	4264.9	9315.7	2389.93
POS24636	Tridecanoylcarnitine	7.011	358.295	[M+H]+	358.296	True	14526	22009.5	24375.5	9913.46	37400	25978.2	8921.37	29996	98486.9	46732.4	15201.6	5189.41	24848.8	6094.15	22893.9	25001.9	27418.8	31519.1	60120.7	11053.7	30207.1	24201.3	15297	24354.7	23642.2	32425.7	146970	6574.17	45150.6	10454.5	13040.5	51858.2	32010.9	7229.66	64847.1	44753.7	99509.7	37747.3	32280.4	31585.6	16124.4	48699.5	22274.8
POS20004	Triphenyl Phosphate	8.219	327.078	[M+H]+	327.078	True	6725.12	10586.7	5221.67	8086.23	9606.71	5224.65	6676.79	8168.41	7631.17	7853.28	9461.87	12729.5	4161.31	9308.4	9219.66	7823.87	8970.4	5886.95	10813.4	8201.05	4470.54	6704.03	6016.83	7016.96	10205.6	11240.7	4595.87	11919	7195.37	8803.62	7198.98	9153.04	5653.58	11979.5	1152.65	13490.5	18306.2	1947.11	3054.88	12761.9	2541.96	2989.28	10076.6
NEG7275	12-Oxo-2,3-dinor-10,15-phytodienoic acid	5.925	263.165	[M-H]-	263.165	True	669.55	2699.4	174.62	108.27	342.76	446.81	711.41	865.51	407.33	712.31	933.99	106.68	3170.86	431.37	488.53	306.63	249.55	2507.2	1810.93	2592.19	2839.24	558.53	3087.39	1683.36	4897.72	428.93	811.88	222.81	373.16	1875.59	2799.78	2401.09	262.88	1479.3	93.31	163.74	131.12	391.33	115.96	123.37	85.92	85.3	68.12
NEG18547	14-hydroxy-7-methoxy-11,16-diketo-apian-8-en-(22,6)-olide	5.011	415.207	[M-H]-	415.213	True	12728.3	8760.33	4454.64	9694.1	11317.5	10560.9	10477.6	18301.9	9675.29	14105.1	13462	14935	10304.6	10908.7	10977	10506.3	10483.1	10197.7	9325.76	14685.1	10506.5	11362	9400.89	11152.5	15212	11738.7	7715.85	11758.9	10309.9	11778.2	6728.58	17008.9	9449.12	15282.2	7086.39	12423.4	15304.2	12527.5	13574.1	7681.02	2903.41	8091.63	10937.7
NEG11092	8alpha-8-Hydroxy-12-oxo-13-abieten-18-oic acid	7.221	333.209	[M-H]-	333.207	True	4.8276e+06	3.67753e+06	523164	1.79841e+06	3.68826e+06	1.66052e+07	1.38027e+07	711688	6.11044e+06	4.66412e+06	2.90879e+06	3.28101e+06	4.77543e+06	1.53024e+06	5.01572e+06	7.21206e+06	1.16204e+06	1.15816e+06	6.05643e+06	4.04322e+06	1.44902e+06	4.55554e+06	1.83368e+06	5.85934e+06	3.30834e+06	5.88869e+06	1.44906e+06	1.0994e+06	1.34244e+07	741528	1.008e+07	279329	1.57586e+06	2.23879e+06	4.54887e+06	5.06328e+06	1.33145e+07	5.86946e+06	3.7286e+06	2.93881e+07	4.73124e+06	8035059	1.0663e+06
POS1435	4-Pyridone	1.08	96.0449	[M+H]+	96.0444	True	3951.8	9563.19	8246.52	7749.35	4262.06	5387.63	46449.4	18725.3	17383.2	2087.18	4815.82	97708.8	4663.37	7427.72	23397.5	53593.2	5595.9	5412.09	585.89	24209.8	6610.35	41746.2	102428	122407	123046	596.32	65989.8	25552.6	7629.4	59076.8	32424.2	47630.5	18234.4	34682.4	13443.3	8432.28	36206.9	31654.2	7242.42	11134.3	5389.53	5638.84	1765.86
POS26720	PyroGlu-Ile-Lys	3.808	371.227	[M+H]+	371.229	True	44075	620.22	96831.2	70617.2	9123.23	56419.3	29504.8	70055.1	110102	70747.9	41287.8	4906.96	61222.4	1031.52	100670	7432.83	50995.1	53000.2	115940	11489.9	46439	30336	19689.7	87471.2	72529	116088	89288.7	120881	14055.9	107882	71165.9	17837.1	6891.18	8915.08	42888.3	50865.9	22477.3	63931.4	64170.5	52603.7	144981	177394	22685.8
POS5326	(E)-Lyratic acid	4.729	167.107	[M+H]+	167.107	True	7099.54	7209.96	8374.65	26525	2697.03	4402.5	940.27	34425	8299.61	15742.2	1783.12	8438.6	2407.31	2118.14	2952.66	5874.54	4056.18	4748.59	6264.91	4192.4	1859.71	9487.77	4834.46	2952.72	3087.53	10372.8	3094.72	3976.77	3059.2	6449.94	3218.19	5894.9	1904.68	2568.64	9994.48	12224.6	6104.76	9149.82	3828.38	8796.86	4576.49	14478.5	17653.8
POS96882	Digoxin	5.482	803.424	[M+Na]+	803.419	True	7562.31	16249	483.37	10591.1	16375.6	13119.2	8828.09	18479.7	20907.9	4010.64	4770.78	16359.7	16845.8	12643.3	24444.2	4317	8649.34	10999.8	6189.96	18666.9	11542.7	9625.87	14597.4	2200	20965.4	7892.15	23936.9	2543.63	6906.33	6657.14	7296.63	35990.8	21555.2	19825.9	7272.37	7031.58	2468.4	1915.1	15188.1	3092.8	3660.61	3039.82	10788
NEG19892	Nirtetralin	5.344	429.193	[M-H]-	429.192	True	26367.8	37390.9	19151.7	30566.1	34329.1	24859.8	19168.9	36967.2	35783	32380.3	31498.7	27328.4	35468.6	32401.7	27570.4	45546.3	39027.4	30209.2	28423.9	46694.3	35799.9	20444.6	29280.4	16526.6	34865.9	27681.3	22366	14580.8	30375.7	29025.2	38998.5	44609.4	33949.2	46756.6	16015.6	20485	14147.9	111124	21209.3	22059.1	15990.2	19276.8	41769.8
POS10337	butyl 9-decenoate	8.951	227.199	[M+H]+	227.201	True	565.49	544.53	2222.46	910.99	4542.69	1083.29	2244.58	846.9	3975.14	1191.66	1869.74	395.25	424.82	6562.42	1197.42	546.73	583.33	1317.71	6216.19	1316.59	1147.29	13857.1	1535.91	2530.28	647.3	10317.2	3340.49	737.83	585.7	1952.65	1273.96	302.48	430.09	998.37	2675.49	3306.67	20390.1	2619.26	929	13599.8	490.13	352.65	14808.2
NEG2734	Ethosuximide	3.868	140.071	[M-H]-	140.072	True	24612.9	4169.71	39550.8	15654	5519.37	3396.28	31200	7443.91	4650.91	41635	20824.9	18665.2	3427.09	8890.2	15725.4	43088.8	52219.3	5747.41	2785.9	26398.4	10810.5	11586.5	6188.84	16131.3	10606.6	1563.63	15239.4	11638.6	1788.27	11345.2	3013.75	3126.41	5512.16	17159.7	16982.5	8323.05	1542.19	14837.8	16457	2525.19	18240.6	10399	5824.38
POS40458	Kopsingine	8.135	457.198	[M+H]+	457.197	True	37600.6	16091.9	31215.2	21023.7	8642.89	15042.7	13609.5	15994	38694.3	30063.4	12617	1692.84	56520.4	6751.44	30212.5	7546.45	26050.9	26761.2	29989.1	21919.1	23786.8	15383.1	29681.1	26956.3	25876.5	13618.7	35243.2	12105.4	19979.7	14116.3	25837	21689.7	37231.5	24993.5	21599.5	13113	9497.19	31894.2	21659	5318.84	15975.4	24931	12168.1
POS17448	Sphinganine	7.063	302.307	[M+H]+	302.305	True	1.32644e+06	1.20766e+06	623196	850614	791636	819612	613721	863169	1.07617e+06	979717	780867	1.31794e+06	1.11467e+06	1.1087e+06	909174	1.53902e+06	1.1817e+06	573182	1.74065e+06	391324	559986	878509	544545	735288	748275	467915	1.28897e+06	1.57079e+06	400344	549071	187536	517988	611382	497383	2.51999e+06	5.06588e+06	1.78055e+06	5.95298e+06	2.74084e+06	3.10008e+06	2.64623e+07	2.73518e+06	2.93949e+06
POS17614	N2-gamma-L-Glutamyl-L-arginine	0.948	304.159	[M+H]+	304.162	True	1.88905e+06	1.10223e+06	1.94402e+06	1.6512e+06	2.13796e+06	1.45412e+06	2.34436e+06	1.44406e+06	641804	1.58242e+06	2.6909e+06	2.66894e+06	756338	3.15744e+06	2.19105e+06	3.01732e+06	3.44714e+06	2.47711e+06	514115	2.73277e+06	1.78411e+06	2.57333e+06	2.021e+06	2.61699e+06	1.37407e+06	302062	2.41852e+06	3.03746e+06	2.74856e+06	2.92719e+06	3.38588e+06	1.43818e+06	2.71127e+06	2.81702e+06	2.34771e+06	1.53798e+06	492072	1.86607e+06	1.85911e+06	1.75546e+06	2.05962e+06	1.19921e+06	878154
POS19211	6-(2-Methylpropanoyl)-(6beta, 10beta)-Furanoeremophilane-6, 10-diol	9.966	319.195	[M+H]+	319.19	True	22806.2	25232.6	7422.04	26973.3	10475.9	21073.3	17323.5	29211.8	50991.4	30688.5	16231.7	3443.49	20758.3	9743.42	17720.9	9939.21	20469.7	16424	39780.6	7804.11	12420.8	12255.6	10404.5	29448.2	21511.9	30913.1	24559.2	18784.6	13211.7	9697.34	13629.1	7234.97	10763.9	7099.86	9701.06	21566.3	16820	14937.8	16457.2	12968.3	13178.8	8235.5	6438.98
NEG14343	Angeliticin A	6.313	373.131	[M-H]-	373.129	True	84193	42288.1	203598	69971.2	44318.2	95013	32152.2	106940	204509	193214	55673.5	64785.4	108672	103673	364390	24787.4	312105	21781.6	49044.1	94915.8	179151	135673	8949.5	42650.7	35534.5	27243.7	637266	661213	171452	115131	16022	41110.2	19757.8	82962.4	27616.3	119458	46291.1	65038.1	16081.2	59029.4	42211.6	30993.4	33291.5
POS21951	Vincadifformine(1+)	5.643	340.206	[M+H]+	340.21	True	8745.2	4274.91	3900.57	2483.94	4268.37	5074.26	3170.82	2474.19	3830.69	2762.03	5392.1	4895.58	3441.47	4292.31	6323.18	5856.84	2736.9	4930.73	4438.53	9389.19	5733.9	3390.76	4618.64	8339.16	4895.8	3382.35	4621.43	5772.57	1819.11	4079.07	8631.85	4703.73	3530.44	3026.35	11415.9	3030.17	7434.27	6540.16	5092.47	7832.42	2687.08	5724.65	5343.42
NEG7921	8-Hydroxy-10-(5-methyl-4-oxo-2-cyclopenten-1-yl)-9-decenoic acid	6.711	279.156	[M-H]-	279.16	True	11855.2	20395	1289.71	6844.56	19080.5	58489.2	11870	2207.94	7290.8	8559.53	20800.6	4895.48	13765.6	22231.3	5923.4	20883	4215.18	5911.21	8767.79	9637.78	4690.59	6759.92	4846.72	2820.98	5736.24	11318.5	3173.85	4505.25	22250	2286.89	13041.1	323.96	7633.99	4716.57	9819.17	16318.6	67530.2	9266.43	4436.39	60501	11185.6	35953.4	3678.55
POS15311	Harzianopyridone	2.807	282.134	[M+H]+	282.133	True	1315.43	2479.76	348.17	1287.19	10098.6	5063.46	263.34	1358.63	3334.29	1662.91	642.11	100.47	344.36	415.08	2512.12	225.77	170.7	279.71	1239.24	491.49	394.48	7657.77	83.98	190.92	1468.74	867.92	1096.13	322.64	703.03	1894.4	1772.89	1685.93	1361.46	6985.68	3639.84	421364	127434	3592.29	2097.78	223135	1531.9	15790.4	159405
POS33099	Ingenol-5,20-acetonide	7.561	411.212	[M+Na]+	411.214	True	2593.3	1547.73	291.61	374.88	697.91	8438.5	4068.15	3047.32	584.39	968.13	828.04	1571.51	494.55	393.23	2456.93	1666.74	1137.27	700.67	1304.2	2541.31	810	1382.93	1856.7	1606.38	1611.12	1038.12	570.18	959.18	3484.65	340.88	3241.27	900.41	727.54	173.71	2350.08	2960	9760.51	2276.79	847.74	16648.5	1480.01	4220.02	442.65
POS59128	scutianine-C	5.83	563.365	[M+H]+	563.359	True	677.04	242.89	178.5	161.23	6947.53	9202.11	4940.73	2.84	371.64	176.54	322.21	2862.47	263.9	8822.08	490.8	6581.38	89.31	8706.37	387.26	11851.1	11494.7	9552.35	13195.9	1828.03	683.44	1033.29	4242.95	286.38	33643.6	4542.17	26472.6	3380.07	17660	22396.5	22796.1	1507.37	327.93	3140.98	14324.3	1917.86	9752.66	1799.68	1715.27
POS11077	1-(4-methoxyphenyl)-N-methyl-N-[(3-methyloxetan-3-yl)methyl]methanamine	10.872	236.161	[M+H]+	236.164	True	17779.8	11151.6	21752.7	6743.98	5179.64	7589.33	6360.62	4228.13	8566.19	6448.06	5573.41	6424.44	8154.19	4515.52	10536.3	19964.7	13603.1	4899.13	8178.74	5183.41	22171.9	12449.4	2828.29	8070.33	13540.7	3237.5	8535.05	19995.1	1707.51	3663.72	1831.48	5932.42	14484.5	2445.67	15213.8	18023.8	1318.2	40633.3	31906.2	11476.9	161899	16069	28604.7
POS12629	1-Dodecyl-2-pyrrolidinone	6.7	254.247	[M+H]+	254.248	True	50038.1	43222.4	17835.3	34979.6	33722.3	36720.2	32506.4	59963.9	38024.5	36014.6	46288.4	31084.3	32540.6	34083.9	35521.6	32557.9	31115.5	23033.9	80409.5	13242.6	13707.7	40834.2	15779.8	25478.3	39992.2	35198.4	31170.3	48564.1	5356.22	15088.4	7178.56	16569.7	19364.7	11243.6	50449.5	79221	35502.6	73334.1	47554.8	38789.3	176329	49043.9	110187
NEG28348	Stellettin I	4.866	507.315	[M-H]-	507.312	True	246113	270814	14118.4	106485	401263	198243	275192	216982	311329	136021	506088	126110	523501	527756	514235	203535	177095	180758	133422	74892.9	124363	208467	157908	300746	930374	12105.3	324468	79884.6	87164.1	74334.7	122489	71141.7	150109	144948	265792	129446	29252.5	70223.2	275596	187870	244305	139967	33080
POS25257	U-75302	9.449	362.268	[M+H]+	362.266	True	3195.23	15393.7	132.55	1666.01	3450.64	19085	2526.09	7705.3	6738.18	1949.08	3043.09	960.16	3455.42	6798.93	5076.48	1181.99	2242.88	1597.42	9641.59	1198.85	2435.88	5651.93	1919.68	2855.06	2096.32	26993.6	2202.09	2197.23	1869.67	1356.83	1608.65	3839.66	421.31	138.58	4826.31	22126.3	14845.9	17932.6	13279.9	14199.6	8219.8	7092.92	11663.8
NEG1880	Levulinic acid	2.65	115.039	[M-H]-	115.04	True	826.32	2345.76	695.08	649.64	548.67	114.99	389.12	251.07	2020.19	1481.31	374.44	11632.6	394.05	9695.96	265.2	474.78	2185.58	273.34	138.01	4691.62	658.95	328.48	2109.19	229.73	240.23	345.77	1032.82	285.2	6665.17	1264.06	8319.22	421.62	412.06	312.26	24598.5	6754.48	20912.7	18251.9	908.67	15227.7	7534.65	827.35	25200.7
NEG3420	Formylanthranilic acid	5.188	164.035	[M-H]-	164.035	True	318.75	969.63	4381.6	620.11	595.13	347.43	540.44	417.62	383.53	773.28	547.91	1577.9	795.87	1431.31	559.19	652.82	2201.68	512.91	631.9	712.5	578.88	335.12	1021.42	106.34	453.97	462.85	182.82	1291.19	2616.25	1802.01	1151.78	1408.97	254.54	822.16	1297.7	2337.72	3562.69	5175.89	274.9	1231.75	588.96	2727.7	373.25
POS14725	3-Hydroxyhexanoylcarnitine	3.762	276.181	[M+H-H2O]+	276.181	True	135580	167275	158498	288350	107310	151770	20361.4	301169	219057	115759	167514	73841.3	293882	158720	192065	70902.5	70854.3	317095	279000	99972.7	338992	267214	248294	247164	399865	795422	285245	84951.5	55882.2	272772	100755	135651	58700.8	130967	282162	370268	169132	286077	151032	415344	79917.4	241692	744920
POS92948	Ophiogenin-3-O-alpha-L-rhaMnopyranosyl-(1->2)-beta-D-glucopyranoside	5.315	777.411	[M+Na]+	777.403	True	108944	134544	11237.8	171620	280808	90260.7	50870.9	67233	110138	47616.6	74736.4	237231	274302	164496	264821	73759.4	165064	105408	178431	158302	95204.5	138469	109757	36930.4	221824	54184	181262	48591.6	147675	164285	198439	583152	410729	275714	66965.9	16175.4	40032.3	27335.3	219030	19785.4	79182.3	63029.9	380413
POS30710	2-methoxyethyl 1-[(2-chlorophenyl)methyl]-5-hydroxy-2-methylindole-3-carboxyla te	2.897	396.099	[M+Na]+	396.097	True	253980	10186.8	14050.5	385502	174152	208545	548339	292924	883782	568225	744627	33451.1	122092	17130.3	635248	113462	321130	469976	584308	842.94	253707	288288	169959	608266	432852	1.25828e+06	200597	272351	1430.87	2354.63	566.4	3091.66	20848.1	3019.51	266668	596845	3356.89	142460	1.14472e+06	118339	1.88544e+06	878922	1116.11
POS82416	Alliospiroside A	7.083	709.425	[M+H]+	709.416	True	7033.27	1537.57	43.3	882.16	4436.54	48739.9	5242.87	765.03	6672.52	4577.28	1751.94	2091.88	13767	2380.29	16013.9	11100.5	315.41	1925.46	6142.49	34985.1	3820.36	7508.75	7186.61	1768.78	4919.89	24872.7	4950.76	371.42	83270.9	1057.01	37663	501.79	1795.45	4072.54	14366.5	7563.51	9786.35	14864.2	15609.5	108050	12566.6	35967.7	4320.58
NEG5208	4,6-Di-tert-butyl-3-methylphenol	0.133	219.175	[M-H]-	219.175	True	74692	62329.4	47423.8	76963.4	51803.7	32225.7	62545.5	166771	50915.7	68245.2	41482.7	48571.5	27390.5	23770.8	85336.2	61835.3	86984.3	38413.7	109683	66188.5	68561.5	138337	185702	62872.1	53482.2	53929.3	51555.4	55776.4	46500.1	67025.4	62261.7	50157.2	57121.4	37972.7	92042.7	84521.1	183554	72265.1	36997.6	80277.6	97228.7	70452.6	100235
NEG23092	SOULAMEOLIDE	5.272	459.198	[M-H]-	459.203	True	104004	401018	36204.4	99225.8	247502	108564	244764	79632.2	126316	128331	149791	436698	90620.4	321047	115283	160527	186924	124333	137182	667427	152265	224973	226683	65848.5	65423.2	184639	76117	69276.6	297234	210809	297977	420354	152784	162152	291879	180423	181882	300509	157963	595007	284408	112183	222828
NEG4999	sn-glycero-3-Phosphoethanolamine	0.837	214.047	[M-H]-	214.048	True	55715.2	46042.7	93230.2	73839.5	48456.4	73095.2	61335.9	112263	31637.4	37349.4	107883	80897.4	57466.6	56391	65524.7	153331	43251.7	202444	109983	94591.6	144937	67370.3	100182	116078	79785.8	174834	96894.8	75041.8	85470.9	214127	131827	85578	101419	125882	83486.7	138231	99002.8	135594	91120.9	65465.8	77714.9	62721.7	127539
POS16281	Verapamil metabolite D-617	8.295	291.211	[M+H]+	291.207	True	7709.21	23077.1	226.22	26691.5	5285.8	14172.8	9538.86	16279.2	43192.1	11579.2	7563.26	259.71	34969.4	3881.98	20142.3	1781.84	2551.51	1657.82	54600.3	1602.92	141.31	2103.21	957.32	16240.5	17264.5	30052.5	12014.1	3566.59	12558.3	604.41	6023.56	585.03	1324.4	828.56	7233.98	61223.8	17057.5	17700	26380.3	20886	14753	22607.1	16912.4
NEG8882	N-Acetyl-glucosamine 1-phosphate	0.814	300.047	[M-H]-	300.049	True	16139.2	15549.7	19221.3	49780.8	13529.7	25261.4	9060.7	21883.8	38822.9	31633.8	13386.9	16031.1	24185.7	11930.7	13960.6	12091.5	21956.4	17529.9	23653.5	26324.4	17782	24959.3	10670.6	17779.6	18695.8	32597.6	18634.2	27253.2	19708.2	26611.6	17567.2	20568.8	22094.5	24766.7	9121.93	19129.7	21741.2	12366.9	13903	14054.7	9498.38	16679.7	30653.2
POS96220	rhizonin B	6.692	798.473	[M+H]+	798.476	True	271.7	2765.59	2.84	132.39	1561.88	12162	596.02	139.45	119.5	276.2	881.17	110.9	6690.92	275.45	1529.55	2523.35	67.83	237.89	1991.28	5245.85	188.41	2263.16	1131.15	1245.39	2628.62	4649.83	774.66	93.79	39596.9	81.16	9674.98	72.69	1075.71	1170.13	2239.48	3425.96	9316.26	4079.86	2776.98	61411.5	938.94	11655	871.07
NEG5392	2,2,3,3-tetrahydroxy-2,3-dihydronaphthalene-1,4-dione	3.969	223.022	[M-H]-	223.025	True	314.42	641.94	776.11	1772.97	1579.47	1748.65	981.63	2662.14	1326.35	884.51	703.4	3190.97	2249.79	1304.58	2000.35	365.08	436.71	1092.36	2129.35	1650.17	649.22	188.02	1624.62	765.44	770.01	2455.41	2212.08	1238.83	1390.3	2922.54	1271.97	3029.94	822.03	1294.51	1632.93	3036.7	15557.5	1177.33	817.7	1710.32	490.54	2201.48	19688.5
POS18102	Corchorifatty acid D	5.926	309.204	[M+H]+	309.206	True	1.01783e+06	582429	965763	1.5426e+06	1.06576e+06	1.41275e+06	783668	777457	1.02437e+06	1.33037e+06	982348	1.01497e+06	790263	745709	756485	904914	1.30419e+06	988404	1.09005e+06	1.20759e+06	741172	1.00043e+06	656154	941508	1.26314e+06	970728	958512	1.84143e+06	1.51311e+06	1.04512e+06	813871	610523	1.5195e+06	1.09408e+06	397157	1.2036e+06	1.71335e+06	745114	282110	826806	521969	1.44488e+06	965712
NEG5805	Glutamylserine	0.925	233.077	[M-H]-	233.078	True	99695.6	73038.6	552573	160892	495058	81426.2	1.33375e+06	152719	5845.45	209200	238033	1.76056e+06	56697.9	660418	274660	1.02116e+06	477731	416570	74982.7	1.71734e+06	348586	262527	378082	242628	70642.5	86356.2	180256	170156	487070	903823	585592	205850	345408	1.05257e+06	134341	244708	98411.3	61292.9	248414	70133.1	90545.5	114982	128592
POS16520	Pramocaine	7.093	294.206	[M+H]+	294.206	True	6675.42	8059.51	8044.15	13250.7	6003.67	6340.35	5360.09	7934.29	7783.51	9923.38	8233.08	8158.04	7014.9	4808.07	6014.71	3958.42	6095.58	4959.54	8752.14	4969.33	4399.89	6735.82	4523.75	6074.42	6568.26	5840.05	6317.23	6959.34	4653.19	3255.05	7240.7	5638.14	6104.15	3125.89	5681.88	5508.77	6860.79	5040.08	5090.46	5618.76	5262.67	5728.18	7196.22
POS25979	Elmycin A	2.708	367.115	[M+Na]+	367.115	True	960.89	2444.74	14346.6	4975.74	780.94	434.04	8729.03	529.64	1785.99	1842.3	3486.56	6368.52	1406.41	2498.07	886.98	5326.34	2679.25	3267.33	2956.94	5580.35	4050.83	809.69	3155.79	2207.68	1407.41	1460.61	1206.23	3251.45	896.68	4327.33	3298.98	899.24	884.56	8389.06	27368.3	10875.8	192.24	21475.8	9826.78	2669.05	4559.19	3387.77	583.35
POS82960	Thaliadanine	4.118	713.348	[M+H]+	713.343	True	271728	70215.2	522959	215043	142678	20884.2	426895	146008	9457.87	283188	134947	133347	20278.7	330669	119919	641669	286477	682199	59233.7	105184	418202	109082	411187	168607	26768.1	8605.56	67917.6	123174	407072	399496	111806	226162	677117	386310	220736	51517.2	82953	105085	126761	25975.1	112339	67328.7	48949.2
POS25875	Leu Phe Ser	4.159	366.203	[M+H]+	366.202	True	14777.8	15490.9	31820.5	19508.4	32166.7	30639.2	29172.2	18253.2	14106.7	16488.2	25580.4	28811.4	18282.3	27218.5	21293.4	25149.4	25374.9	30477.4	35728.1	9351.73	36659.3	38456.8	55152.5	33338	23975.2	22371.5	20903.1	21442	6732.72	20389.6	20033.6	23182.2	15710.5	31340.9	39020	33348.8	26217	24805.7	18725.5	25229.4	18688.4	42913.7	29180.1
NEG14704	Cellobiose	0.922	377.083	[M+Cl]-	377.086	True	38468.1	128629	71075.7	195533	255781	52049	78832.3	214629	15026.5	96171.9	73464.8	238410	125836	255141	86005.4	70935.2	106909	44618.7	75493.3	333948	52973.9	86842.6	51299.2	69855.3	58157	32471.8	66035.7	183474	414992	258943	125648	136566	110892	184806	26917.4	144087	103071	19417.5	53196.7	110020	44816.6	67957.1	72130.6
POS5534	N-Nitrosoguvacoline	0.975	171.075	[M+H]+	171.077	True	32579.7	54517.5	347994	46025.6	113609	34161	366755	37879.2	11381.8	44495.8	45379.6	266793	15269.9	386774	32365.9	384839	110113	348823	32080.3	200306	317945	165874	217189	179253	15373	22981.2	84393.9	51175.2	309669	316796	354206	155481	399586	356029	92351.6	38735.4	12262.8	99556.6	112819	55232.8	120871	17082.3	27319.4
NEG5418	Foetisulfide A	6.925	223.028	[M-H]-	223.029	True	39383.7	37636	45202.7	50692.6	38250.1	30449.9	43465	33429.5	35640.2	37352.6	25943.4	41019.6	31435.9	38845.5	29019.4	30680.7	38670.2	35213.4	34277.6	34094.5	32925	36108.9	41681.2	35957.4	34164.4	34648.2	27427	48223.1	31141.7	40932.4	28974.8	47403.6	31489.4	33025.9	25743.2	35774.4	47283.5	30937.4	31908.4	40097.5	23768.6	27311.9	35909.9
POS24295	Arachidoyl Ethanolamide	7.649	356.353	[M+H]+	356.352	True	176623	209802	60528.6	79240.8	99703.8	192943	77070.4	104797	124837	139194	116252	203050	139970	181728	145847	280221	187118	70979.8	253943	40858.9	87091.9	109593	63797.8	123700	154714	54216.6	322294	324743	30303.9	109123	18323.7	72626.4	91616.8	58156.4	600608	1.3475e+06	286213	2.13149e+06	832243	763583	1.02912e+07	840346	806802
NEG10987	7-hydroxyl benzastatin D	6.074	332.196	[M-H]-	332.187	True	112971	296878	28100.9	32314.5	100367	117969	48564.8	137113	125235	14126.5	41910.1	65314.2	85710.3	153027	308546	50321.1	18167.8	52835.4	30076.1	28814.3	37452.2	145792	49642.5	34561	189975	67202.1	56320.1	71531.4	17743.1	53532	22065	163588	89576.8	101676	31537.1	85743	18740.2	25911.2	129897	30356	66823.8	43463.3	117627
POS114705	Yamogenintetroside B	7.171	1085.56	[M+Na]+	1085.55	True	4134.04	3463.76	43.3	1405.16	3734.43	25973.8	10135.7	168.87	629.04	3264.61	973.56	535.53	19035.4	144.38	4318.61	3147.55	61.05	1028.71	22836	8839.72	2118.78	4436.9	3780.57	6932.47	3377.77	14082.3	123.87	77.53	27671.1	44.88	21564.1	53.93	1317.57	986.66	40.22	757.89	8164.45	242.19	77.25	9388.45	95.14	2747.13	110.66
POS12507	Osthenol	1.987	253.079	[M+Na]+	253.084	True	37717.7	319.71	3950.06	100672	2138.91	4285.43	38301.6	9514.24	50924.4	64489.2	185079	5842.47	17236.3	1151.2	69184.4	15630.8	26912.3	19213.7	20201.4	921.44	38693.1	3194.05	18262.1	167583	62140.5	11518.3	3123.23	75105.9	510.34	599.64	294.74	136	9482.44	334.74	53015.3	24091.2	221.32	42225.1	101099	2625.02	220533	252617	1478.13
NEG44674	acutilobin E	0.974	673.236	[M-H]-	673.229	True	634793	424310	478232	1.09548e+06	511476	828303	238724	1.26595e+06	741537	1.01923e+06	721477	322141	1.37713e+06	137546	526839	230426	384730	988546	1.58427e+06	588600	1.2189e+06	656396	846201	627835	575343	1.77206e+06	703559	545476	168590	555283	603276	1.02008e+06	867980	526745	398529	1.20997e+06	1.96619e+06	331923	739264	600554	535774	1.70378e+06	2.34282e+06
POS40811	3,6,9,12,15,18,21,24,27-Nonaoxanonacosane-1,29-diol	4.622	459.282	[M+H]+	459.28	True	25204	25796.3	59679.4	42738.1	32597.7	26637.4	36185.8	28971.3	33254.9	6008.13	33286.9	30008.5	25894.7	84805.2	21846.3	30323.8	27371.3	19347.5	11441.7	18319	16712.2	47092.1	22586	26397.8	24306	14429.9	30031.9	20699.2	24210.3	30748.7	7981.99	7658.21	28580	43314.5	82474.1	32313	10996.3	33518.1	58153	25245.9	50886.3	27488.9	40105.7
POS20690	Docosapentaenoic acid (22n-3)	9.978	331.261	[M+H]+	331.263	True	101928	193701	47591.6	278975	38848.3	298923	123143	339476	400624	286121	265801	33579	311985	94219	360037	97439.8	103754	230387	441677	42475.2	181011	115096	173378	238963	151053	635231	344443	206077	274254	85471.5	59769.5	61426.3	66914.5	53819.4	292771	510627	360652	312485	364609	417124	354172	252414	206501
POS41982	Eldelidine	5.648	466.281	[M+H]+	466.28	True	186752	167371	3991.59	78316.7	176479	1.24843e+06	200603	68276.9	121269	92785.8	118545	89761.2	475576	50811.5	137286	141308	20257.2	86677.1	292225	249513	87483.9	231287	123961	284860	395926	441742	77964.6	26673.1	1.177e+06	26128.2	602202	38541.9	88398.5	114166	146036	512226	734382	180412	132314	1.5953e+06	169716	505969	52152.1
POS24809	MG(i-18:0/0:0/0:0)	10.937	359.315	[M+H]+	359.315	True	43584.6	30700.5	26623.5	35853.9	13861.4	63947.4	22761.2	19631	68869.7	46014.9	13656.4	16285.8	50975.2	23667.1	58611.6	68169.6	74707	12674.4	113033	4951.49	28844.5	27869.2	17241	30023.2	22035.5	11151.4	88167	36248.6	803.2	2774.76	502.48	1213.45	3806.44	3989.58	37983.4	27809.1	7708.89	102039	41042.7	43457.4	134170	141318	42032.8
POS3473	3-Hydroxy-5-methylbenzaldehyde	4.671	137.058	[M+H]+	137.06	True	7953.3	5054.43	8232.38	8392.95	7312.24	6849.13	2136.44	11108.3	15450.1	31228	14954.4	13675.4	7215.51	3975.07	5406.63	3951.04	12932.8	2889.11	12142.6	2264.79	3101.2	6032.43	2679.65	9130.28	5726	8798.7	10525.8	16197.2	3710.72	5415.85	8730.39	8582.07	2201.16	4531.22	1054.84	2818.24	9640.96	7178.17	2704.75	6708.4	1738.53	2335.7	13543.5
POS13346	Succinylcarnitine	1.374	262.126	[M+H]+	262.128	True	80292.8	124258	107216	38880.5	149104	114043	413525	234617	206626	31230.9	186719	259385	123972	112773	333693	89691.2	150556	263518	114647	283258	325384	348802	167332	610755	1.03502e+06	459706	50653.9	1.07364e+06	57441.8	85152.5	26490.3	30473.4	10224.6	60713.3	850070	536675	246334	892587	240301	540141	627436	520481	221015
POS11476	Cystine	7.089	241.029	[M+H]+	241.031	True	1386.11	627	1286.64	2483.94	754.66	461.05	725.63	1587.63	3985.65	4254.1	694.08	1663.45	658.69	335.29	756.89	304.72	1191.53	401.45	980.65	708.25	482.8	568.27	232.61	639.7	612.25	1699.62	1348.78	799.11	197.46	1354.92	949.92	922.69	2021.71	735.85	419.56	195.09	857.8	135.5	183.59	214.62	194.13	242.15	570.7
POS27446	(8R*,9S*)-16,17-dimethoxytricyclo[12.3.1.12,6]nonadeca-1(18),2(19),3,5,14,16-hexaene-3,8,9,15-tetrol|myricananin G	6.02	375.183	[M+H]+	375.18	True	44852.6	74636.9	4444.03	21726.2	38529.9	104005	17854.3	87213.3	47415.4	15051.6	23977.5	40636.6	74787.7	51768	98005.3	15143.8	58820.3	12841.6	19048.3	23182.2	13879.3	128996	16818.6	26076.3	78512.4	32314.6	28411.8	18116.8	13983.4	16090	11471.8	53917	22943.9	25302.8	53890.1	86167	56734.3	45377.8	90835.7	81612.4	54446.9	73789.2	85118.4
NEG13001	Glu Ile Val	4.255	358.198	[M-H]-	358.198	True	7518.31	17800.3	297781	15855.8	32303.9	10188	34212.7	7112.09	30932.6	14972.5	22499.3	32005.9	7268.62	167464	13619.5	31667.2	24642.1	45736.6	4026.05	32186.5	69427.2	13141.6	73284.9	48434.1	8441.77	5595.79	34415.9	59435	65188	185474	40235.8	30659.1	55186.3	153877	35752.5	10497	6547.24	28653.8	16833.9	7643.21	17333	11514.1	8180.24
NEG25405	(1R,4aS,6aS,6bR,8R,12aS,12bS,12cS,13aS,13bS,13cR)-1,3,4,5,6,6a,6b,7,8,12a,12b,12c,13a,13c-tetradecahydro-8,11-dihydroxy-1,6a,6b,9,12a-pentamethyl-2-methylidene-2H,10H-13b,4a-(epoxymethano)piceno[13,14-b]oxirene-10,15-dione|2,6beta-dihydroxy-3-oxo-11alpha,12alpha-epoxy-24-norursa-1,4,20(30)-trien-28,13beta-olide|asprellol B	4.857	479.248	[M-H]-	479.244	True	283959	131281	258277	103250	231616	145165	204649	147176	23675.6	223829	205815	349713	106937	187471	207905	394005	326088	188270	40510.9	127308	168041	664857	150329	263787	119275	58254.7	320620	474002	85537.1	138908	85788.1	62453.2	147178	206624	309280	137668	60568.7	148237	203593	135639	133777	91438.6	70013.2
POS15958	Lauroyl diethanolamide	7.59	288.254	[M+H]+	288.253	True	18706.4	20075.3	7794.95	30043.2	16116	20386.2	21239.8	28439.1	9685.06	18817.4	27922.5	10431	12173.9	8517.18	14028.1	4444.64	2911	2553.65	9527.91	2808.91	2893.45	2450.92	6704.59	2821.05	3273.72	24848.6	10598.5	4692.09	4488.16	3017.29	2520.4	2666.07	2089	2602.79	11249.5	10858.9	3542.67	3500.53	3536.44	4300.75	5608.65	4508.02	13621
NEG13014	Dapholdhamine A	6.138	358.239	[M-H]-	358.239	True	5188.33	14163.9	1299.98	3341.69	10530.2	11530.1	6962.82	3701.77	6520.07	4556.24	7801.94	3948.27	13762.7	11835.4	5276.1	10712.2	3020.76	7462.21	14780.2	7071.69	5625.46	8666.68	6740.77	5739.26	9038.23	9148.7	8927.17	1808.12	8561.97	3330.22	14493.3	1150.52	6790.06	7544.73	1616.51	3328.4	12218.3	5331.41	1858.32	13910.4	3438.48	2224.09	1810.89
POS23448	Panglimycin C	2.348	351.126	[M+Na]+	351.12	True	117639	112462	27622.1	145977	36253.3	52516.6	40528	50246.3	57489.2	158793	94013.5	47320.8	35108.8	35189.5	50178.4	20359.5	159299	284513	58494.2	57253.9	146924	60336.3	108084	95985.9	52080.6	57318.9	122710	238457	109110	62088.4	226577	86954.5	172491	112999	22045.6	53150.8	112120	22656.9	46762.2	93945.1	107120	79781.9	5797.13
POS1234	beta-Alanine	0.945	90.0536	[M+H]+	90.055	True	548782	416683	567870	559032	781699	280417	265662	456540	465435	631628	534295	521669	464197	628832	541174	442674	813420	294973	487436	602119	221117	444755	269307	455982	587277	239248	457804	954577	784913	582563	653190	755498	479979	655466	394190	626703	557525	332090	452670	546089	281154	284064	451980
POS25651	Trehalose	0.913	365.103	[M+Na]+	365.105	True	29192.3	41418.3	24916.3	44678.1	62675.9	14381.7	22160.2	36607.5	41713.4	68163.8	28536.9	66594.1	96615.5	35645.5	18284.6	7925.69	22617.6	14690.9	34345.2	91513.8	12308.1	15395	11772.5	14317	29834.8	31136.5	22432.8	251165	223244	101905	42731.3	126122	50201.5	70508.7	5937.82	33703.8	42419.9	8168.26	9491.69	47262.8	23442.7	17687.6	28075.1
POS10751	Glycyl-Arginine	0.851	232.138	[2M+H]+	232.14	True	14035.6	9359.84	51970.2	5501.36	29163.8	10737.5	14187.4	6547.52	4785.41	13770.3	11788.9	30976.3	2407.31	30744.3	12735.1	25482.9	16260.9	12578.6	11672.9	29757.1	21888.4	101056	19518.4	7629.23	11714.9	6326.51	15680	16806.2	18083.3	33882.5	78116.3	70332	31143.9	74008.4	25356.4	13433	17674.6	13797.3	3971.84	4787.78	8167.9	3049.23	16107.7
POS22931	Isodocarpin	6.048	347.181	[M+H]+	347.185	True	38617.8	82618.5	6839.69	73188.9	73948.6	150761	23392.7	20333.4	37110.5	76199.3	43647.2	28716.6	136625	45083	14668.7	51335.5	21092.6	177986	119525	319010	156641	19396.8	204931	14707.6	57179	89767.5	25496	20849.3	826123	29141.7	706549	17069.2	634702	56269.9	18380.2	29159.3	40630	18756.3	18009.2	37014.5	9293.29	62489.2	24026.4
POS150	Ethanolamine	4.338	62.0538	[M+H]+	62.0601	True	763.19	562.61	115104	610.83	28591	493.47	23469.5	623.03	372.96	448.47	845.37	55603.9	459.15	51086	2.84	57566.4	856.91	108425	435.98	46723	51664	610	115374	542.05	821.44	533.55	6227.77	564	100450	131382	115718	19697.7	64352.5	37594.6	1712.97	2.84	2.84	1465.93	787.55	957.56	2.84	580.69	581.77
POS33649	Chenodeoxyglycocholic acid	7.071	414.297	[M-2H2O+H]+	414.3	True	136203	5020.53	417917	104480	9343.95	3280.49	119679	17737.7	418298	215289	55679.8	115288	88804.6	42739.8	366647	143332	44343.3	117836	4174.94	271420	150738	9367.56	70367.1	273986	32231.2	4902.11	67082	58707.3	30543.3	162936	13468.5	81383.1	10086.1	35619.3	88822.3	3309.47	3242.19	25568.5	36573.3	7785.65	36661.9	22831.6	309.85
POS21167	6-chloro-1-ethyl-3-(2-quinolyl)hydroquinolin-2-one	3.571	335.095	[M+H]+	335.095	True	18710.8	14860.5	98202.6	64628.2	26918.8	25479.4	52031.6	28605.4	14920.9	39498.5	53374.7	180943	10554	79374	46917.3	138799	118551	48375.2	2577.17	103354	60172.8	21627.2	56275.2	33968.9	16614	1045.37	32622.3	78251	31305.5	121148	33438.1	17274.3	133052	49250.1	20563	28151.6	5490.89	35066.1	33821.4	18958.5	25858.8	12778.8	1141.4
POS7085	C20914	0.941	191.102	[M+H]+	191.103	True	33311.9	41700.7	13312.7	41758.9	32458.9	20924.7	60257	54668.8	21018.2	119812	40445.9	52105.5	31940.9	65283.2	34275.8	59745.2	71236.4	70219.7	30963.5	70997.8	35602	23540.6	69364.5	69023	21317	44939.9	44591.2	38060.7	46965.9	77998.9	116219	42670	63648.3	43929.3	39634.2	36199.3	25346.3	31359.7	34554.7	49861.7	47775.4	28796	46196.8
POS26043	Drospirenone	8.293	367.224	[M+H]+	367.227	True	576168	1.60475e+06	49157.4	1842122	433710	1.06366e+06	692887	1.35536e+06	3.08857e+06	1.27152e+06	591767	11297.3	2.36485e+06	267482	1.65314e+06	141781	305431	126770	3.72049e+06	127847	10872.3	174126	168674	1.289e+06	1.47955e+06	2.59724e+06	1.11402e+06	268479	802129	52593.5	444259	61705.3	105000	120329	555945	5.31325e+06	1.17084e+06	1.21033e+06	1.71901e+06	1.55687e+06	1.09808e+06	2.05629e+06	1.17325e+06
[truncated: 59 more rows]
[truncated: 56 more columns]

## Sheet: Identified metabolites
Alignment ID	Metabolite name	Rt(min)	Expreiment Mz	Adduct type	Reference m/z	m/z matched	YG1	YG2	YG3	YG4	YG5	YG6	YG7	YG8	YG9	YG10	YG11	YG12	YG14	YG15	YG16	YG17	YG19	YG20	YG21	YG22	YG23	YG24	YG25	YG26	YG27	YG28	YG29	YG30	YG32	YG33	YG34	YG35	YG36	YG37	CONT1	CONT2	CONT3	CONT4	CONT5	CONT6	CONT7	CONT8	CONT9
[truncated: 3,538 more rows]
[truncated: 56 more columns]

[truncated: 1 more sheets: Non-redundant metabolites]
