# Supplementary material for: Seminal Plasma Metabolomic Profiling Reveals Key Metabolic Signatures Linked to Spermatogenic Potential in Non-Obstructive Azoospermia with Cryptorchidism
Source: Metabolites. 2026 Feb 23;16(2):147. doi: 10.3390/metabo16020147 (PMC12942501; doi:10.3390/metabo16020147)
Supplement: Supplementary file 1 [file metabolites-16-00147-s001.zip › Table S2.xlsx]

## Sheet: Differential metabolites
Alignment ID	Metabolite name	Rt(min)	Expreiment Mz	Adduct type	Reference m/z	m/z matched	YG1	YG3	YG16	YG17	YG19	YG21	YG24	YG27	YG34	YG36	YG37	YG2	YG7	YG9	YG10	YG15	YG22	YG29	YG30	YG32	YG35	P.value	FC	Log2FC	Mean.SR-	SD.SR-	SE.SR-	CV.SR-	Mean.SR+	SD.SR+	SE.SR+	CV.SR+	FDR	OPLSDA.VIP	PLSDA.VIP	NLP	FORMULA	ONTOLOGY	INCHIKEY	SMILES	KEGGID	CID	HMDBID
POS8271	Mannitol	0.859	205.068	[M+Na]+	205.068	True	179003	160213	102272	44286.1	88043.9	60324.6	46955.5	162979	204442	119495	87507.5	250487	133891	210827	295259	95149.4	319635	95325.6	332501	183971	264779	0.00418326	0.523132	-0.934752	218182	88868	28102.5	40.731	114138	55424.7	16711.2	48.5592	0.999588	3.0308	2.70346	2.37849	C6H14O6	Sugar alcohols	FBPFZTCFMRRESA-KVTDHHQDSA-N	OC[C@@H](O)[C@@H](O)[C@H](O)[C@H](O)CO	C00392	6251	HMDB0000765
NEG3826	Difluoro(perfluoromethoxy)acetic acid	3.42	178.977	[M-H]-	178.977	True	31683.6	39372.8	31242.1	39666.6	36291.9	50501.3	56880	41628	16294.7	37094	45513.7	42099.3	58882.1	46091.4	47735.5	68946.6	101976	68261	39633.5	69980.2	49312.5	0.00574556	0.653423	-0.613911	59291.8	18854.5	5962.3	31.7994	38742.6	10683.5	3221.2	27.5756	0.999588	2.87749	2.7948	2.24067	C3HF5O3	PFSA	IHYMJUVQLSNPPP-UHFFFAOYSA-N	O=C(O)C(F)(F)OC(F)(F)F	---	5125273	---
POS1060	2-Pyrrolidinone	3.673	86.0603	[M+H]+	86.0601	True	77605.6	13743.9	74680.4	17588.8	39138.6	73573.1	39885.4	38859.7	63327.6	41121.4	44625.4	162529	42149.9	66245.8	139763	136892	77557.8	29765.9	16152.3	162686	123198	0.0161257	0.497941	-1.00595	95694	55864.1	17665.8	58.3779	47650	22047.3	6647.52	46.2693	0.999588	2.79836	2.35886	1.79248	C4H7NO	Pyrrolidine-2-ones	HNJBEVLQSNELDL-UHFFFAOYSA-N	O=C1CCCN1	C11118	12025	HMDB0002039
NEG2384	Leucine	2.266	130.088	[M-H]-	130.087	True	1.10447e+06	1.84932e+06	865941	726706	1.26902e+06	1.04884e+06	698413	1.11982e+06	1.66828e+06	1.43473e+06	1.62301e+06	1.02391e+06	6.96202e+06	1.29694e+06	3.49627e+06	1.48743e+06	5.01724e+06	2.45716e+06	2.22707e+06	4.98348e+06	2.52761e+06	0.00438197	0.387228	-1.36875	3.14791e+06	1.94185e+06	614067	61.6869	1.21896e+06	387472	116827	31.7871	0.999588	2.78888	2.81123	2.35833	C6H13NO2	Amino acids and derivatives	ROHFNLRQFUQHCH-YFKPBYRVSA-N	CC(C)C[C@H](N)C(O)=O	C00123	6106	HMDB0000687
NEG3906	L-Tyrosine	2.435	180.067	[M-H]-	180.067	True	2.96711e+06	4.44654e+06	3.06068e+06	5.49568e+06	7.81089e+06	1.09048e+07	1.4931e+06	8.62121e+06	4.63287e+06	8.20411e+06	8.99478e+06	1.21247e+07	1.07729e+07	8.56757e+06	9.2479e+06	8.2908e+06	1.27413e+07	4.23089e+06	9.26752e+06	7.62847e+06	1.8924e+07	0.01342	0.595057	-0.748901	1.01796e+07	3.90047e+06	1.23344e+06	38.3166	6.05744e+06	3.01139e+06	907968	49.7139	0.999588	2.76837	2.40449	1.87225	C9H11NO3	Amino acids and derivatives	OUYCCCASQSFEME-QMMMGPOBSA-N	N[C@@H](CC1=CC=C(O)C=C1)C(O)=O	C00082	6057	HMDB0000158
POS27628	Macrolactin H	5.401	377.232	[M+H]+	377.232	True	52770.6	1413.16	24251.1	30795.3	53718.6	18763.5	36485.7	52313.5	82491	12120	44230.9	146128	76924.8	28778.8	48325.6	116139	144617	37581.2	11977.8	137499	69698.5	0.0165589	0.455122	-1.13567	81766.9	50878.9	16089.3	62.2243	37213.9	23028.8	6943.44	61.8821	0.999588	2.72793	2.38275	1.78097	C22H32O5	---	---	CC1CCCC=CC(O)CC(O)CC=CC=CC(O)CC=CC=CC(=O)O1	---	---	---
NEG5115	Bergapten	0.912	215.034	[M-H]-	215.035	True	438255	783361	628451	682296	795925	262333	250113	296630	727749	461728	833391	748250	1.16431e+06	47935.2	623371	1579425	1.94992e+06	401998	1.05676e+06	1.70258e+06	1.27958e+06	0.0199695	0.530618	-0.914256	1.05541e+06	603568	190865	57.1878	560021	225068	67860.4	40.1891	0.999588	2.72043	2.47619	1.69963	C12H8O4	Psoralens	BGEBZHIAGXMEMV-UHFFFAOYSA-N	COC1=C2C=CC(=O)OC2=CC2=C1C=CO2	C01557	2355	HMDB0030637
POS6523	Carnitine	0.914	184.093	[M-H+Na]+	184.094	True	770.05	281.25	2405.17	429.4	3437.98	1933.05	1528.42	1397.01	1266.95	2324.73	1502.78	867.26	1629.2	2174.24	6443.69	3281.97	4997.49	5255.54	4267.67	459.97	3449.44	0.0187919	0.478461	-1.06353	3282.65	1988.5	628.82	60.5762	1570.62	928.335	279.903	59.1064	0.999588	2.71308	2.29097	1.72603	C7H16NO3+	Carnitines	PHIQHXFUZVPYII-ZCFIWIBFSA-O	C[N+](C)(C)C[C@H](O)CC(=O)O	C00487	10918	---
POS33214	2-acetoxy-4-pentadecylbenzoic acid	13.145	413.267	[M+Na]+	413.266	True	7586.26	6817.43	10320.9	9828.75	10047.4	20447.5	8559.95	11193	9514.66	9786.79	13642	7611.74	11911.6	23306.4	18786.4	14212.6	14871	9713.95	24731.2	17559.6	23308.3	0.0127205	0.644773	-0.633136	16601.3	5969.09	1887.59	35.9556	10704.1	3699.04	1115.3	34.5574	0.999588	2.70362	2.39837	1.8955	C24H38O4	Acylsalicylic acids	FMPIFABORGZGFA-UHFFFAOYSA-N	OC(C1=CC=C(CCCCCCCCCCCCCCC)C=C1OC(C)=O)=O	---	133052557	---
POS1421	(3E,5Z)-1,3,5-Heptatriene	7.838	95.085	[M+H]+	95.0861	True	5444.85	3723.71	5336.97	5704.95	5893.84	4192.5	5716.9	5211.74	7420.09	5787.19	4335.36	9572.64	5265.83	5370.76	10392.4	13125.1	2893.15	14657.5	5860.04	9070.18	7977.83	0.015537	0.634617	-0.656041	8418.55	3700.27	1170.13	43.9537	5342.55	1003.72	302.633	18.7873	0.999588	2.6704	2.41769	1.80863	C7H10	Unsaturated hydrocarbons	USKZHEQYENVSMH-YDFGWWAZSA-N	[H]\C(C)=C(\[H])/C(/[H])=C(\[H])C=C		5367390	HMDB0061889
NEG3124	Resorcinol monoacetate	4.879	151.039	[M-H]-	151.04	True	1682.1	6769.19	1083.66	1652.14	2380.83	1957.91	1752.71	1480.67	4031.9	2204.3	6061.79	2674.52	9408.76	2594.69	5267.46	18353.4	8487.42	2073.45	17526	5294.38	1713.88	0.0322675	0.384688	-1.37824	7339.4	6171.63	1951.64	84.089	2823.38	1936.38	583.839	68.5836	0.999588	2.62487	2.27795	1.49123	C8H8O3	Phenol esters	ZZPKZRHERLGEKA-UHFFFAOYSA-N	CC(=O)OC1=CC=CC(O)=C1	C12064		HMDB0257165
NEG11834	JWH 018 benzimidazole analog	5.526	341.163	[M-H]-	341.166	True	8607.38	9017.6	5218.6	6301.59	4344.34	3637.1	4736.61	1965.44	3233.51	2770.73	5437.66	10613.9	3923.25	19549.6	14589.2	21385.9	12679.7	1608.57	4449.44	6079.72	4242.49	0.0395753	0.506912	-0.980193	9912.17	6960.55	2201.12	70.2223	5024.6	2252.48	679.148	44.829	0.999588	2.61711	2.03471	1.40258	C23H22N2O	---	---	CCCCCn1c(C(=O)c2cccc3ccccc23)nc2ccccc21	---	124519300	---
POS47738	LysoPE(20:4(8Z,11Z,14Z,17Z)/0:0)	7.674	502.291	[M+H]+	502.293	True	38479.2	56734	47601.5	49964.5	42998.3	75428.7	42279.7	72613.6	18555.4	97111.9	24756.5	80619.9	122327	90110.3	70301.6	23844	170686	131911	120658	149853	40782.9	0.00666074	0.514459	-0.958872	100109	47242.9	14939.5	47.1913	51502.1	22959	6922.4	44.5788	0.999588	2.60813	2.68786	2.17648	C25H44NO7P	---	JPNPIRVRGLGTRE-YSKCIPFOSA-N	[H][C@@](O)(COC(=O)CCCCCC\C=C/C\C=C/C\C=C/C\C=C/CC)COP(O)(=O)OCCN		53480952	HMDB0011518
POS7953	Glucosamine	0.828	202.066	[M+Na]+	202.069	True	15222.7	7118.58	5857.88	8241.13	35981.4	20051	7261.7	6480.49	787.84	5051.12	10710.5	25186.5	33139.3	9973.55	11348.3	16554.4	29249.9	6569.19	41901.1	10662	28851.6	0.0443906	0.522892	-0.935414	21343.6	11925.2	3771.09	55.8726	11160.4	9730.46	2933.84	87.1874	0.999588	2.58472	2.02451	1.35271	C6H13NO5	Hexoses	MSWZFWKMSRAUBD-IVMDWMLBSA-N	N[C@H]1C(O)O[C@H](CO)[C@@H](O)[C@@H]1O	C00329	439213	HMDB0001514
NEG8293	Letrozole	6.577	284.092	[M-H]-	284.094	True	92.39	199.63	107.67	75.18	53.04	70.66	79.22	73.67	54.5	73.93	8.625	103.38	78.31	160.57	100.21	358.94	157.07	64.69	123.1	305.07	122.51	0.0310906	0.513226	-0.962334	157.385	97.6775	30.8883	62.0628	80.7741	46.7797	14.1046	57.9142	0.999588	2.52454	2.22797	1.50737	C17H11N5	Diphenylmethanes	HPJKCIUCZWXJDR-UHFFFAOYSA-N	N#CC1=CC=C(C=C1)C(N1C=NC=N1)C1=CC=C(C=C1)C#N	C08163	3902	HMDB0015141
POS9481	Triacetin	0.842	219.082	[M+H]+	219.086	True	187783	121113	127179	60464.6	151370	73405	89620.4	123238	186880	175002	126164	155506	140470	354428	311807	108467	295232	64379.2	151188	246441	300390	0.0209335	0.607489	-0.719069	212831	100379	31742.8	47.1639	129292	43435.7	13096.4	33.5949	0.999588	2.50174	2.28344	1.67916	C9H14O6	---	URAYPUMNDPQOKB-UHFFFAOYSA-N	CC(=O)OCC(COC(C)=O)OC(C)=O		5541	HMDB0029592
NEG5925	Himasecolone	14.059	233.152	[M-H]-	233.155	True	28183	32752	42941	29328.6	26513.4	13347.2	40009.7	25197.8	28323.2	43328.9	30449.9	61280.4	46838.2	22074	34607.9	60050.7	23076.9	51602.6	73407.9	130724	50042.8	0.0218552	0.558838	-0.839498	55370.5	31195.3	9864.8	56.3391	30943.1	8731.63	2632.69	28.2183	0.999588	2.47863	2.38081	1.66045	C15H22O2	---	---	CC(=O)CCCC(C)(C)c1cc(C)ccc1O	---	13855300	---
POS25535	Trehalose	0.913	365.103	[M+Na]+	365.105	True	28229.2	24400.1	17700.5	7713.36	21856.9	33236.6	14924	28872.9	41626	48763.4	68673.7	40095.1	21512.1	40387.5	65849.4	34558.2	89028	21706.1	243020	217467	122953	0.0282625	0.340687	-1.55348	89657.7	80768.7	25541.3	90.0857	30545.2	17226.2	5193.9	56.3959	0.999588	2.38608	2.21353	1.54879	C12H22O11	Glycosyl compounds	HDTRYLNUVZCQOY-LIZSDCNHSA-N	OC[C@H]1O[C@H](O[C@H]2O[C@H](CO)[C@@H](O)[C@H](O)[C@H]2O)[C@H](O)[C@@H](O)[C@@H]1O	C01083	7427	HMDB0000975
NEG1109	Lactic acid	1.431	89.024	[M-H]-	89.0244	True	483770	786465	135144	225690	532252	966026	1.24452e+06	133240	684639	79186	217250	3.63573e+06	1.56166e+06	955828	447572	1.33081e+06	2.11611e+06	93691	294892	1.83272e+06	230536	0.0466193	0.399155	-1.32498	1.24996e+06	1.10071e+06	348076	88.0601	498926	385855	116340	77.3373	0.999588	2.31712	2.00825	1.33143	C3H6O3	Alpha hydroxy acids and derivatives	JVTAAEKCZFNVCJ-REOHCLBHSA-N	C[C@H](O)C(O)=O	C00186	107689	HMDB0000190
POS2343	3-hydroxy-2-methyl-gamma-butyrolacton	2.454	117.055	[M+H]+	117.055	True	35169.3	18893.8	20015.1	19939.7	20180	20684.5	1476.42	20232.2	32337.9	14657.9	15889	15425.8	30338.5	45546	29987.6	21860.4	31225.8	68340.1	28550	28703.8	32656.5	0.0187274	0.599828	-0.73738	33263.4	14515.3	4590.16	43.6375	19952.3	8790.06	2650.3	44.0553	0.999588	2.28029	2.3386	1.72752	C5H8O3	---	---	CC1C(=O)OCC1O	---	13639659	---
NEG34913	Viridicatumtoxin	2.431	564.187	[M-H]-	564.188	True	23450.1	11578.6	9760.77	35922	25820.8	77008.2	2204.91	42083.6	31891	55113.6	76192.4	81643.7	44604.5	20970.1	17205.3	80341.2	59754.3	68831.1	46615.9	137997	173065	0.0381803	0.486271	-1.04017	73102.9	49308.1	15592.6	67.4503	35547.8	25302.6	7629.02	71.179	0.999588	2.2219	2.12845	1.41816	C30H31NO10	Tetracyclines	FNSQKFOXORBCCC-UHFFFAOYSA-N	CC1=CCCC(C12CC3=C4C2=C(C=C(C4=C(C5=C3C(C6(CC(=O)C(=C(C6(C5=O)O)O)C(=O)N)O)O)O)O)OC)(C)C	---	---	---
POS32253	Lincomycin	3.97	407.221	[M+H]+	407.221	True	7304.29	1899.5	8094.18	9609.02	2919.06	13103.4	7096.05	3376.98	26410.5	3799.71	18505.8	22233.7	30730.3	23199.6	10508	12400.4	24934.5	9925.13	1961.41	53172.2	9016.77	0.0498687	0.46867	-1.09336	19808.2	14720.1	4654.89	74.313	9283.5	7504.59	2262.72	80.8379	0.999588	1.948	1.98037	1.30217	C18H34N2O6S	Amino acids and derivatives	OJMMVQQUTAEWLP-ISVUEQNNSA-N	[H][C@@]1(O[C@]([H])([C@H](NC(=O)C2C[C@@H](CCC)CN2C)[C@@H](C)O)[C@H](O)[C@H](O)[C@H]1O)SC	C06812	656509	HMDB0015564
POS12746	7,8-Dihydroneopterin	1.525	256.103	[M+H]+	256.104	True	16316.4	30972.7	10229.4	4014.65	2325.86	14153.9	20427.1	48379	72914.9	18940.8	15258.8	7545.03	3086.09	6605.38	694.57	2054.45	15138.2	10392.2	13272.5	2073.1	6474.84	0.0261888	3.42829	1.77749	6733.64	4954.36	1566.71	73.5763	23084.9	20871	6292.84	90.4098	0.999588	2.79188	2.21055	1.58188	C9H13N5O4	Biopterins and derivatives	YQIFAMYNGGOTFB-XINAWCOVSA-N	NC1=NC(=O)C2=C(NCC(=N2)[C@H](O)[C@H](O)CO)N1	C04874	65074	HMDB0002275
NEG27086	LPE(19:1)	8.495	492.309	[M-H]-	492.31	True	12361	17835.6	16043.1	2529.23	10287.9	17481.8	15417.9	8184.62	4743.09	9967.75	5545.14	3221.1	1852.97	13480.7	9470.98	871.88	3823.94	5999.56	2525.27	7739.04	5733.96	0.0155332	2.00024	1.00017	5471.94	3892.19	1230.82	71.1299	10945.2	5344.78	1611.51	48.8322	0.999588	2.74471	2.50013	1.80874	C24H48NO7P	Glycerophospholipids	QXOXODCLNBXHKD-UHFFFAOYSA-N	CCCCCCCCCC=CCCCCCCCC(=O)OCC(O)COP(O)(=O)OCCN	---	---	---
NEG3423	Pterin	3.524	162.04	[M-H]-	162.042	True	2338.36	17687.3	1157.47	1907.21	454.35	4707.82	10716.5	14163.7	15791.5	2043.95	1437.55	901.72	94.95	1155.93	205.75	754.93	1168.85	10295.7	875.03	85.54	1007.4	0.0449862	3.97825	1.99214	1654.58	3065.03	969.247	185.245	6582.34	6634.2	2000.29	100.788	0.999588	2.63874	2.01262	1.34692	C6H5N5O	Pterins and derivatives	HNXQXTQTPAJEJL-UHFFFAOYSA-N	NC1=NC2=NC=CN=C2C(=O)N1	C00715	73000	HMDB0000802
NEG1824	3-methylimidazolidine-2,4-dione	0.832	113.034	[M-H]-	113.036	True	123728	202399	126119	122791	61241.1	76260.4	76783.6	73004.9	74981.1	101439	71703.2	34834.8	103691	49342	98332.3	76411.4	48351.8	63771.7	70534.4	45554.1	39538.3	0.020023	1.60146	0.67939	63036.2	24015.2	7594.26	38.0974	100950	41234.2	12432.6	40.8461	0.999588	2.58473	2.26245	1.69847	C4H6N2O2	---	---	CN1C(=O)CN=C1O	---	138851	---
NEG3890	3-(4-fluorophenyl)-3-oxopropanamide	3.487	180.052	[M-H]-	180.047	True	74282.7	168959	15172.1	21657.7	36487.1	33267.8	121999	98866.7	82656.2	23446.5	22643	23953	3033.47	25547.3	900.83	24083.7	31062.8	79257.9	36001.4	12397.5	12659.7	0.037413	2.55468	1.35314	24889.8	22306.5	7053.94	89.6213	63585.2	50280.5	15160.2	79.0758	0.999588	2.56591	2.09005	1.42698	C9H8FNO2	---	---	N=C(O)CC(=O)c1ccc(F)cc1	---	2806066	---
NEG3891	CHEMBL1615625	3.41	180.052	[M-H]-	180.053	True	74282.7	188434	23856.2	27459.9	17917.8	31697.5	133534	84471.9	98976.3	14939.6	32563.9	33487	3033.47	11688.9	2479.68	10639.7	29841.9	79257.9	50014	9473.6	18166.5	0.0445715	2.66822	1.41588	24808.3	24325.5	7692.41	98.0542	66194	56145.3	16928.4	84.8193	0.999588	2.5076	2.03534	1.35094	C6H7N5O2	---	---	Cn1c(O)nc2c(N)nc(O)nc21	---	46915513	---
NEG6125	Biopterin	3.6	236.077	[M-H]-	236.079	True	22032.2	35411	8651.06	8530.99	9097	17614.3	25144.2	21928.1	5658.64	6406.72	6786.48	17041.7	2929.72	3433.13	4411.4	2751.1	7427.98	11502.3	12969	386.49	6813.91	0.0297526	2.18261	1.12605	6966.68	5320.03	1682.34	76.364	15205.5	9843.3	2967.87	64.735	0.999588	2.48261	2.16042	1.52647	C9H11N5O3	Biopterins and derivatives	LHQIJBMDNUYRAM-DZSWIPIPSA-N	C[C@H](O)[C@H](O)C1=CNC2=NC(N)=NC(=O)C2=N1	C06313	445040	HMDB0000468
POS75888	Kajiichigoside F1	5.371	673.394	[M+Na]+	673.392	True	1141.73	9826.34	1246.95	8423.51	256.73	563.35	4615.13	913.67	8427.59	3347.84	7764.86	255.91	4668.01	180.55	380.98	2268.09	1915.17	788.57	477.95	3650.93	1025.23	0.0490563	2.70943	1.43799	1561.14	1552.95	491.085	99.4752	4229.79	3723.05	1122.54	88.0198	0.999588	2.42251	2.01426	1.30931	C36H58O10	Triterpene glycosides	MLKQAGPAYHTNQQ-FUZXVMJXSA-N	O=C(OC1OC(CO)C(O)C(O)C1O)C23CCC(C)C(O)(C)C3C4=CCC5C6(C)CC(O)C(O)C(C)(C)C6CCC5(C)C4(C)CC2	---	14019178	---
NEG6338	6-Deoxy-5-ketofructose 1-phosphate	0.721	241.009	[M-H]-	241.012	True	3849.49	9172.74	2242.87	2814.73	22937.6	17049	26838.6	20702.1	9055.65	4798.01	4182.52	6369.46	2101.6	5761.42	5158.72	2950.26	6066.31	3322.36	6003.19	2485.89	2534.55	0.0267523	2.62908	1.39456	4275.38	1738.1	549.634	40.6536	11240.3	9001.85	2714.16	80.0854	0.999588	2.40583	2.24743	1.57264	C6H11O8P	---	XBUYIELOLLPBOC-PHDIDXHHSA-N	CC(=O)C(C(C(=O)COP(=O)(O)O)O)O	C16848	---	---
NEG10154	Fenofibric acid	7.595	317.058	[M-H]-	317.059	True	46.63	55.9	42.55	51.91	48.04	60.85	67.12	114.6	43.6	66.64	91.7	51.69	79.29	51.09	54.37	8.625	56.33	40.54	8.625	8.625	53.52	0.04958	1.51889	0.60302	41.2705	24.4872	7.74355	59.3335	62.6855	22.3153	6.72833	35.5989	0.999588	2.40307	2.01314	1.30469	C17H15ClO4	Benzophenones	MQOBSOSZFYZQOK-UHFFFAOYSA-N	CC(C)(OC1=CC=C(C=C1)C(=O)C1=CC=C(Cl)C=C1)C(O)=O		64929	HMDB0252207
POS63256	dimethyl (2E,6E,11Z)-19-(2-amino-2-oxoethyl)-9,13-dihydroxy-8-methoxy-10,12,14-trimethyl-15-oxohenicosa-2,6,11-trienedioate	1.579	592.289	[M+K]+	592.288	True	55326.4	58280.5	58745.8	414502	67287.1	9448.84	147726	33407.3	338534	111305	189629	37078.8	37889	254.3	1533.56	75580.1	45046.8	13178.3	87460.1	50316.7	26694.9	0.0333727	3.59773	1.84709	37503.2	28976.6	9163.2	77.2642	134927	131138	39539.7	97.1924	0.999588	2.39475	2.10409	1.47661	C29H47NO9	Fatty acid methyl esters	BJMXBTRNBWZGEQ-FKYXSWMHSA-N	COC(\\C=C\\CC\\C=C\\C(=O)OC)C(O)C(C)\\C=C(\\C)C(O)C(C)C(=O)CCCC(CC(N)=O)CC(=O)OC	---	102571677	---
POS6221	Hippuric acid	4.578	180.065	[M+H]+	180.065	True	83687	184671	58036.9	165015	30429.5	5733.86	78126.8	12044.1	47921	25551.2	66137.7	13989.9	4204.01	27273.4	56535.3	1150.16	20781.4	35189.8	61796	8900.13	29486	0.0405745	2.65518	1.40881	25930.6	20732.1	6556.08	79.9525	68850.4	58388.5	17604.8	84.805	0.999588	2.29439	2.03839	1.39175	C9H9NO3	Benzamides	QIAFMBKCNZACKA-UHFFFAOYSA-N	OC(=O)CNC(=O)C1=CC=CC=C1	C01586	464	HMDB0000714
NEG7293	Ancistroquinone F	4.67	261.038	[M-H]-	261.04	True	4033.41	1754.47	316.07	4837.39	5668.36	1332.75	2707.73	1528.88	4306.2	436.28	2366.35	95.72	206.54	294.69	653.5	218.84	4589.82	1530.08	1039.16	1625.31	712.43	0.0378752	2.42797	1.27975	1096.61	1342.66	424.588	122.438	2662.54	1810.41	545.859	67.9957	0.999588	2.23793	2.09952	1.42165	C13H10O6	---	RMCDWHMZEQQDNB-UHFFFAOYSA-N	CC1=C(C2=CC3=C(C(=C2C(=O)C1=O)OC)OCO3)O	---	---	---
POS39197	4-({4-[(2,6-difluorophenyl)carbonyl]piperazinyl}methyl)-6-ethoxychromen-2-one	2.359	451.141	[M+Na]+	451.144	True	32776.9	6536.18	42671.9	1724.05	28546.1	38717.8	4210.63	55074.7	27329.8	13320.3	1101.66	19035.9	3287.24	11510.8	23244	13119.6	5941.62	530.79	3988.16	1639.16	3682.6	0.0360289	2.66458	1.41391	8597.99	7792.9	2464.33	90.6363	22910	18595.2	5606.67	81.1664	0.999588	2.20327	2.52584	1.44335	C23H22F2N2O4	Coumarins and derivatives	VDXUFSXJOAGRCE-UHFFFAOYSA-N	CCOc1ccc2oc(=O)cc(CN3CCN(C(=O)c4c(F)cccc4F)CC3)c2c1	---	17112395	---
[truncated: 3 more columns]

## Sheet: Identified metabolites
Alignment ID	Metabolite name	Rt(min)	Expreiment Mz	Adduct type	Reference m/z	m/z matched	YG1	YG3	YG16	YG17	YG19	YG21	YG24	YG27	YG34	YG36	YG37	YG2	YG7	YG9	YG10	YG15	YG22	YG29	YG30	YG32	YG35	P.value	FC	Log2FC	Mean.SR-	SD.SR-	SE.SR-	CV.SR-	Mean.SR+	SD.SR+	SE.SR+	CV.SR+	FDR	OPLSDA.VIP	PLSDA.VIP	NLP	FORMULA	ONTOLOGY	INCHIKEY	SMILES	KEGGID	CID	HMDBID
POS5929	L-Arginine	0.848	175.119	[M+H]+	175.119	True	2.12327e+07	1.49176e+07	2.08062e+07	1.25948e+07	2.05511e+07	1.30224e+07	1.32608e+07	2.19974e+07	1.04607e+07	1.30289e+07	1.6599e+07	1.65187e+07	1.46297e+07	1.77681e+07	1.81474e+07	1.74564e+07	8.17143e+06	1.69102e+07	2.18414e+07	1.16088e+07	1.18095e+07	0.684139	1.04769	0.0672122	1.54862e+07	3.97835e+06	1.25806e+06	25.6897	1.62247e+07	4.19062e+06	1.26352e+06	25.8286	0.999588	0.128786	0.783741	0.164856	C6H14N4O2	Amino acids and derivatives	ODKSFYDXXFIFQN-BYPYZUCNSA-N	N[C@@H](CCCNC(N)=N)C(O)=O	C00062	6322	HMDB0000517
NEG7193	gamma-Glutamylleucine	4.053	259.13	[M-H]-	259.13	True	1.13177e+07	7.98359e+06	1.4238e+07	1.20096e+07	1.88896e+07	6.05115e+06	1.29746e+07	7.55911e+06	7.12476e+06	8.49469e+06	6.71118e+06	9.17776e+06	8.78026e+06	9.09177e+06	1.11705e+07	1.47157e+07	6.01191e+06	1.21901e+07	1.90173e+07	4.54043e+06	2.39163e+06	0.761474	1.06141	0.0859761	9.70874e+06	4.89281e+06	1.54724e+06	50.3959	1.03049e+07	3.96929e+06	1.19679e+06	38.5185	0.999588	0.108618	0.35248	0.118345	C11H20N2O5	---	MYFMARDICOWMQP-YUMQZZPRSA-N	CC(C)C[C@H](NC(=O)CC[C@H](N)C(O)=O)C(O)=O		151023	HMDB0011171
POS8301	L-Tryptophan	4.024	205.096	[M+H]+	205.097	True	2.83377e+07	8.34733e+06	3.12025e+07	1.45918e+07	2.62675e+07	4.06484e+07	2.59124e+07	3.55359e+07	5.5564e+06	9685731	6.88769e+06	2.95454e+07	1.61772e+07	4.8112e+07	3.3852e+07	1.93737e+07	2.89455e+06	3.48242e+07	3.52484e+07	5.90532e+06	5.24607e+06	0.754838	0.916148	-0.126347	2.31179e+07	1.54642e+07	4.89021e+06	66.8928	2.11794e+07	1.25445e+07	3.78231e+06	59.2297	0.999588	0.46702	0.919211	0.122146	C11H12N2O2	Amino acids and derivatives	QIVBCDIJIAJPQS-VIFPVBQESA-N	N[C@@H](CC1=CNC2=C1C=CC=C2)C(O)=O	C00078	6305	HMDB0000929
NEG4744	D-Tryptophan	4.029	203.083	[M-H]-	203.083	True	1.20098e+07	4.89652e+06	1.18138e+07	6.6992e+06	1.15329e+07	1.75673e+07	1.17131e+07	1.74942e+07	2.49458e+06	4.83489e+06	3.36037e+06	1.5655e+07	7.68525e+06	2.13377e+07	1.2966e+07	1.04651e+07	1.68741e+06	1.21402e+07	1.6036e+07	3.23491e+06	2.9665e+06	0.724557	0.911208	-0.134147	1.04174e+07	6.48503e+06	2.05075e+06	62.2519	9.49243e+06	5.3595e+06	1.61595e+06	56.4608	0.999588	0.556774	0.892467	0.139927	C11H12N2O2	Amino acids and derivatives	QIVBCDIJIAJPQS-SECBINFHSA-N	N[C@H](CC1=CNC2=C1C=CC=C2)C(O)=O	C00525	9060	HMDB0013609
POS14940	Tyrosyl-Proline	3.818	279.135	[M+H]+	279.134	True	456123	8.87909e+06	351303	9.97197e+06	1.51446e+06	202278	4.80384e+06	168072	8.61286e+06	1.07649e+07	9.08479e+06	297035	6.02081e+06	197496	380471	8.15937e+06	7.27758e+06	1.44803e+06	1.47377e+06	4.97088e+06	3471238	0.354177	1.47869	0.564321	3.36967e+06	3.04671e+06	963455	90.4157	4.9827e+06	4.51162e+06	1.36031e+06	90.5457	0.999588	1.18213	1.2319	0.45078	C14H18N2O4	Carboxylic acids and derivatives	VNYDHJARLHNEGA-UHFFFAOYSA-N	NC(CC1=CC=C(O)C=C1)C(=O)N1CCCC1C(O)=O		13055260	HMDB0029113
POS10568	Ergothioneine	0.974	230.099	[M+H]+	230.096	True	717886	386230	750552	344984	1.69701e+06	2.0255e+06	619666	755501	322537	746094	235319	250954	360186	698208	212986	230999	745720	115161	1.68176e+06	1.23504e+06	1.63509e+06	0.801218	1.09116	0.125858	716610	600013	189741	83.7294	781934	572237	172536	73.1822	0.999588	0.20047	0.530379	0.0962494	C9H15N3O2S	Histidine and derivatives	SSISHJJTAXXQAX-ZETCQYMHSA-N	C[N+](C)(C)[C@@H](CC1=CNC(=S)N1)C([O-])=O	C05570	5351619	HMDB0003045
NEG4312	Citric acid	3.637	191.019	[M-H]-	191.02	True	1.81858e+06	1.83928e+06	975193	394254	1.50151e+06	1.6794e+06	829310	1.61093e+06	868476	1.88926e+06	862725	1.35034e+06	489619	2.72662e+06	2.65667e+06	629471	819405	1.05312e+06	1.93122e+06	573339	1.502e+06	0.802131	0.944649	-0.0821499	1.37318e+06	829345	262262	60.3959	1.29717e+06	520861	157045	40.1535	0.999588	0.316674	0.823864	0.0957547	C6H8O7	Tricarboxylic acids and derivatives	KRKNYBCHXYNGOX-UHFFFAOYSA-N	OC(=O)CC(O)(CC(O)=O)C(O)=O	C00158	311	HMDB0000094
NEG4507	1,7-Dimethyluric acid	3.967	195.051	[M-H]-	195.052	True	143117	1.30879e+06	98223.3	96840	446166	50017.5	400506	195409	11196.5	172321	160375	136412	27579.3	72496.3	3899.69	928791	91692.3	219617	318613	883041	1.07059e+06	0.584787	0.74684	-0.421129	375273	416743	131786	111.051	280269	366616	110539	130.809	0.999588	0.718467	0.999929	0.233002	C7H8N4O3	Xanthines	NOFNCLGCUJJPKU-UHFFFAOYSA-N	CN1C(=O)NC2=C1C(=O)N(C)C(=O)N2	C16356	91611	HMDB0011103
POS13249	gamma-Glutamylleucine	4.05	261.147	[M+H]+	261.144	True	3.32687e+07	1.76127e+07	5.468e+07	4.17685e+07	5.43446e+07	2.0683e+07	4.42287e+07	2.56556e+07	1.99721e+07	2.25962e+07	1.80422e+07	2.18908e+07	2.82595e+07	2.35333e+07	3.28372e+07	3.44363e+07	4.82227e+06	5.02955e+07	5.73309e+07	1.38382e+07	5.44398e+06	0.496347	1.17634	0.23431	2.72688e+07	1.73869e+07	5.49823e+06	63.7613	3.20775e+07	1.43646e+07	4.33108e+06	44.7809	0.999588	0.507967	0.782266	0.304215	C11H20N2O5	---	MYFMARDICOWMQP-YUMQZZPRSA-N	CC(C)C[C@H](NC(=O)CC[C@H](N)C(O)=O)C(O)=O		151023	HMDB0011171
POS19022	Phytosphingosine	6.618	318.301	[M+H]+	318.3	True	2.6901e+06	1.34978e+06	3.79168e+06	2.90182e+06	3.07654e+06	1.05346e+07	2.96994e+06	4.34596e+06	523210	970044	795055	3.72134e+06	2.66301e+06	5.00054e+06	3.6989e+06	2.08676e+06	1.46072e+06	5.27969e+06	4.39267e+06	705745	602218	0.903682	1.04224	0.0596916	2.96116e+06	1.71472e+06	542241	57.907	3.08625e+06	2.77631e+06	837090	89.9576	0.999588	0.165999	0.799289	0.0439842	C18H39NO3	1,3-aminoalcohols	AERBNCYCJBRYDG-KSZLIROESA-N	CCCCCCCCCCCCCC[C@@H](O)[C@@H](O)[C@@H](N)CO	C12144	122121	HMDB0004610
NEG3906	L-Tyrosine	2.435	180.067	[M-H]-	180.067	True	2.96711e+06	4.44654e+06	3.06068e+06	5.49568e+06	7.81089e+06	1.09048e+07	1.4931e+06	8.62121e+06	4.63287e+06	8.20411e+06	8.99478e+06	1.21247e+07	1.07729e+07	8.56757e+06	9.2479e+06	8.2908e+06	1.27413e+07	4.23089e+06	9.26752e+06	7.62847e+06	1.8924e+07	0.01342	0.595057	-0.748901	1.01796e+07	3.90047e+06	1.23344e+06	38.3166	6.05744e+06	3.01139e+06	907968	49.7139	0.999588	2.76837	2.40449	1.87225	C9H11NO3	Amino acids and derivatives	OUYCCCASQSFEME-QMMMGPOBSA-N	N[C@@H](CC1=CC=C(O)C=C1)C(O)=O	C00082	6057	HMDB0000158
POS13820	gamma-Glutamyltyramine	3.894	267.134	[M+H]+	267.134	True	2775.82	17731.5	1578.96	31935.5	56092.6	2.52519e+06	7.38993e+06	34382.4	13409.8	6678.63	13384.4	2.45693e+06	811.79	401604	2316.15	400243	3676.74	2900.3	3210.13	14170.7	2087.04	0.446205	2.79066	1.4806	328795	765736	242147	232.892	917554	2.27448e+06	685783	247.886	0.999588	0.917681	0.881603	0.350465	C13H18N2O4	---	ICIIWGMCNMZIQX-NSHDSACASA-N	C1=CC(=CC=C1CCNC(=O)CCC(C(=O)O)N)O	C20926	---	---
POS10510	Pro Ile	1.794	229.155	[M+H]+	229.155	True	389504	126488	17154.8	77034.5	446051	703714	11811.3	23514.8	177990	223387	99339.7	185558	7814.21	30136.8	204682	20952.5	811817	387103	31244.7	123201	138928	0.887321	1.07511	0.104487	194144	246118	77829.5	126.771	208726	219323	66128.4	105.077	0.999588	0.191812	0.462789	0.0519191	C11H20N2O3	---	OCYROESYHWUPBP-VGMNWLOBSA-N	CCC(C)C(C(=O)O)NC(=O)C1CCCN1	---	---	---
POS14541	Hexadecasphinganine	6.574	274.275	[M+H]+	274.274	True	1.13295e+07	5.29505e+06	7.89853e+06	8.56984e+06	8.42569e+06	2.00096e+07	8.86755e+06	9.09509e+06	2.6744e+06	6.03912e+06	5.50621e+06	1.01044e+07	7.28537e+06	1.09977e+07	1.36852e+07	1.00795e+07	4.24462e+06	1.40102e+07	1.33963e+07	4.85875e+06	8.38634e+06	0.510748	0.877825	-0.187994	9.70483e+06	3.50979e+06	1.10989e+06	36.1654	8.51914e+06	4.47842e+06	1.35029e+06	52.5689	0.999588	0.840512	0.924699	0.291793	C16H35NO2	---	ZKLREJQHRKUJHD-JKSUJKDBSA-N	CCCCCCCCCCCCCC(C(CO)N)O	C13915	---	---
POS20450	icosasphinganine	7.511	330.336	[M+H]+	330.336	True	561443	156540	488914	1.01489e+06	600997	846878	322245	11991.1	63374.3	202102	155652	316103	276635	272051	315189	290885	113392	10916.3	962095	86275.9	130312	0.352417	1.45024	0.53629	277385	264159	83534.4	95.2317	402275	328657	99093.9	81.6997	0.999588	0.753677	1.02851	0.452943	C20H43NO2	---	UFMHYBVQZSPWSS-VQTJNVASSA-N	CCCCCCCCCCCCCCCCCC(C(CO)N)O	---	---	---
NEG15569	Succinyladenosine	3.806	382.102	[M-H]-	382.101	True	1.55957e+06	4.54254e+06	2.13301e+06	4218044	1.13837e+06	4.57885e+06	2.10372e+06	2.1351e+06	2.0137e+06	2.33384e+06	4.03436e+06	855415	3.91891e+06	3.73695e+06	3.02819e+06	1.71069e+06	2.4872e+06	2.27433e+06	3.04741e+06	2.21038e+06	3.53769e+06	0.814114	1.0442	0.062392	2.68072e+06	962338	304318	35.8985	2.79919e+06	1.27445e+06	384261	45.5293	0.999588	0.545949	0.512928	0.0893147	C14H17N5O8	---	VKGZCEJTCKHMRL-VWJPMABRSA-N	OC[C@H]1O[C@H]([C@H](O)[C@@H]1O)N1C=NC2=C(N[C@@H](CC(O)=O)C(O)=O)N=CN=C12		20849086	HMDB0000912
POS6376	L-Tyrosine	2.445	182.081	[M+H]+	182.081	True	3.3343e+07	1.57586e+07	1.70919e+07	1.70942e+07	2.3106e+07	1.7338e+07	3.50264e+06	3.03215e+07	3.79314e+07	8.72645e+06	19758774	2.48117e+07	1.6839e+07	2.51732e+07	1.9583e+07	2.36695e+07	1.60296e+07	3.75234e+07	3.37833e+07	2.61759e+07	2.01943e+07	0.311955	0.835216	-0.259779	2.43783e+07	6.93497e+06	2.19303e+06	28.4473	2.03611e+07	1.02743e+07	3.09781e+06	50.4602	0.999588	1.09006	1.04836	0.505908	C9H11NO3	Amino acids and derivatives	OUYCCCASQSFEME-QMMMGPOBSA-N	N[C@@H](CC1=CC=C(O)C=C1)C(O)=O	C00082	6057	HMDB0000158
POS5011	L-Carnitine	0.917	162.112	[M+H]+	162.112	True	2.51641e+06	1.06744e+06	2.69926e+06	2.72474e+06	2.90047e+06	6.17079e+06	1.81201e+06	2.99178e+06	3.50808e+06	2.68098e+06	2.47215e+06	2.49032e+06	2.25142e+06	1.79434e+06	4.62224e+06	2.32027e+06	2.06634e+06	3.96411e+06	4.84695e+06	4436699	2.57131e+06	0.62248	0.914312	-0.129242	3.1364e+06	1.18517e+06	374785	37.7877	2.86765e+06	1.26712e+06	382051	44.1868	0.999588	0.460828	0.665379	0.205874	C7H15NO3	Carnitines	PHIQHXFUZVPYII-ZCFIWIBFSA-N	C[N+](C)(C)C[C@H](O)CC([O-])=O	C00318	10917	HMDB0000062
POS6854	N-Methylquinolinium-2-carboxylate	4.024	188.072	[M+H]+	188.071	True	1.01263e+08	3.2842e+07	1.10209e+08	5.22e+07	98227045	1.41616e+08	9.30434e+07	1.29011e+08	2.14753e+07	3.50519e+07	2.73247e+07	1.05239e+08	6.03024e+07	1.65896e+08	1.17078e+08	7.05281e+07	11483462	1.2523e+08	1.22361e+08	2.37467e+07	1.97775e+07	0.793725	0.931908	-0.101741	8.21642e+07	5.2859e+07	1.67155e+07	64.3334	7.65694e+07	4.37642e+07	1.31954e+07	57.1563	0.999588	0.411598	0.902242	0.10033	C11H9NO2	---	POIMMRXCPIMHDG-UHFFFAOYSA-N	C[N+]1=C(C=CC2=CC=CC=C21)C(=O)[O-]	---	---	---
NEG4300	Isocitric acid	1.012	191.019	[M-H]-	191.019	True	8.64222e+06	8.66211e+06	1.19946e+07	5.70306e+06	8.47249e+06	1.03906e+07	8.75547e+06	11355473	7.9228e+06	1.01074e+07	7.5985e+06	7.75189e+06	8.62882e+06	7.5607e+07	1.0577e+07	8.23686e+06	8.66762e+06	9.65177e+06	1.10506e+07	7.98059e+06	1.05479e+07	0.296411	0.570571	-0.809522	1.587e+07	2.10224e+07	6.64786e+06	132.466	9.05497e+06	1.79491e+06	541186	19.8224	0.999588	1.13331	1.15143	0.528105	C6H8O7	Tricarboxylic acids and derivatives	ODBLHEXUDAPZAU-UHFFFAOYSA-N	OC(C(CC(O)=O)C(O)=O)C(O)=O	C00311	1198	HMDB0000193
POS46696	1-Palmitoylphosphatidylcholine	8.222	496.341	[M+H]+	496.34	True	4.11097e+07	2.29249e+07	3.14631e+07	1.22723e+07	1.94875e+07	4.39462e+07	8.95979e+06	2.34772e+07	1.22946e+07	3.49282e+07	1.69085e+07	1.36913e+07	1.51568e+07	5.52692e+07	5.49035e+07	2.9291e+06	1.46595e+07	4.45181e+07	1.02264e+07	1.71172e+07	1.42031e+07	0.991476	1.00311	0.00448047	2.42674e+07	1.94417e+07	6.14801e+06	80.1145	2.43429e+07	1.19886e+07	3.6147e+06	49.2489	0.999588	0.212754	0.886098	0.00371784	C24H50NO7P	Glycerophospholipids	ASWBNKHCZGQVJV-UHFFFAOYSA-N	CCCCCCCCCCCCCCCC(=O)OCC(O)COP([O-])(=O)OCC[N+](C)(C)C			HMDB0256091
NEG9555	gamma-Glutamyltyrosine	3.8	309.11	[M-H]-	309.109	True	1.95531e+06	2.42186e+06	1.71187e+06	1.94833e+06	2.62008e+06	1.18846e+06	2.86455e+06	1.40513e+06	2.14758e+06	2.81186e+06	1.73814e+06	2.17719e+06	1.93737e+06	849778	1.35857e+06	4.78671e+06	2.81847e+06	2.36829e+06	2.94236e+06	2.14581e+06	1.13591e+06	0.645612	0.920906	-0.118873	2.25205e+06	1.12357e+06	355305	49.8911	2.07392e+06	556725	167859	26.8441	0.999588	0.843519	0.923765	0.190029	C14H18N2O6	Tyrosine and derivatives	VVLXCWVSSLFQDS-QWRGUYRKSA-N	N[C@@H](CCC(=O)N[C@@H](CC1=CC=C(O)C=C1)C(O)=O)C(O)=O		94340	HMDB0011741
POS17394	Sphinganine	7.063	302.307	[M+H]+	302.305	True	1.28268e+06	610286	880133	1.49778e+06	1.14195e+06	1.68446e+06	851633	724149	182686	593869	484438	1.16908e+06	595772	1.04197e+06	946452	1.07488e+06	380694	1.24722e+06	1.51985e+06	389983	504972	0.932688	1.01805	0.0258076	887086	395362	125024	44.5686	903098	455648	137383	50.4538	0.999588	0.162593	0.514196	0.0302635	C18H39NO2	Alkanolamines	OTKJDMGTUTTYMP-ZWKOTPCHSA-N	CCCCCCCCCCCCCCC[C@@H](O)[C@@H](N)CO	C00836	91486	HMDB0000269
POS25159	CHEBI:131749	6.652	362.327	[M+H]+	362.326	True	902127	515903	2.00805e+06	1.32118e+06	1.63473e+06	7.18706e+06	1.46181e+06	2.2551e+06	132164	238971	199147	1.69556e+06	1.09099e+06	2.69944e+06	1.37136e+06	838300	884711	2.84443e+06	2.14165e+06	136909	75375.6	0.727601	1.17812	0.236484	1.37787e+06	968091	306137	70.2599	1.6233e+06	1.98833e+06	599505	122.487	0.999588	0.462159	0.84353	0.138107	C20H43NO4	---	ILMFJEORWZZXPC-UHFFFAOYSA-N	CCCCCCCCCCCCCCCC(C(C(C(CO)N)O)O)O	---	---	---
POS4623	Histidine	0.836	156.077	[M+H]+	156.077	True	5.06056e+06	3.50133e+06	6.81421e+06	6.00218e+06	7.19528e+06	6.69896e+06	6.58192e+06	7.47541e+06	1.7313e+06	2.00717e+06	3.15684e+06	6.12388e+06	4.52394e+06	4.12449e+06	3.82739e+06	6.83176e+06	1.46349e+06	6.14365e+06	9.15634e+06	1.82835e+06	1.70392e+06	0.602525	1.1178	0.160659	4.57272e+06	2.52046e+06	797039	55.1195	5.11138e+06	2.13971e+06	645146	41.8617	0.999588	0.279895	0.720007	0.220025	C6H9N3O2	Amino acids and derivatives	HNDVDQJCIGZPNO-YFKPBYRVSA-N	N[C@@H](CC1=CNC=N1)C(O)=O	C00135	6274	HMDB0000177
POS15909	Isoleucyl-Arginine	1.84	288.204	[M+H]+	288.204	True	184447	341823	1064.72	151.51	273551	98851.4	158.91	287503	76.1	97816.8	150194	89445.6	259867	175153	211742	243973	14458.8	243943	283913	17275.2	5963.94	0.652439	0.844339	-0.244106	154574	111702	35323.3	72.2646	130512	127625	38480.5	97.7879	0.999588	0.648643	0.558495	0.18546	C12H25N5O3	Carboxylic acids and derivatives	HYXQKVOADYPQEA-UHFFFAOYSA-N	CCC(C)C(N)C(=O)NC(CCCNC(N)=N)C(O)=O		9900561	HMDB0028901
NEG8709	gamma-Glutamylphenylalanine	4.194	293.116	[M-H]-	293.114	True	3.3237e+06	2.78018e+06	4.50137e+06	4.54408e+06	4.71992e+06	1.55421e+06	5.15029e+06	2.3396e+06	2.17094e+06	2.43073e+06	1.98465e+06	3.08046e+06	2.88578e+06	1.9267e+06	3.07773e+06	5.02955e+06	2.2849e+06	3.56655e+06	6.16591e+06	1.26225e+06	715068	0.72587	1.07593	0.105584	2.99949e+06	1.6463e+06	520605	54.8859	3.22724e+06	1.27961e+06	385817	39.6503	0.999588	0.0063959	0.510569	0.139141	C14H18N2O5	Phenylalanine and derivatives	XHHOHZPNYFQJKL-QWRGUYRKSA-N	N[C@@H](CCC(=O)N[C@@H](CC1=CC=CC=C1)C(O)=O)C(O)=O		111299	HMDB0000594
NEG3543	Uric acid	2.039	167.021	[M-H]-	167.021	True	1.94493e+06	1.9787e+06	1.92914e+06	1.13464e+07	5.21253e+06	2.19991e+06	2.59374e+06	2.99885e+06	5.81673e+06	3.24202e+06	7.60834e+06	3.53357e+06	6.2986e+06	1.56658e+06	877492	8.72445e+06	9.07636e+06	4.76261e+06	3797596	9.13059e+06	2.90712e+06	0.551855	0.840855	-0.250071	5.0675e+06	3.09133e+06	977565	61.0031	4.26103e+06	3.00672e+06	906560	70.5632	0.999588	0.76318	1.00628	0.258175	C5H4N4O3	Xanthines	LEHOTFFKMJEONL-UHFFFAOYSA-N	O=C1NC2=C(N1)C(=O)NC(=O)N2	C00366	1175	HMDB0000289
POS12917	Glycerophosphocholine	0.854	258.111	[M+H]+	258.11	True	774117	344845	591551	1.58569e+06	571697	3.50786e+06	143107	979848	1.36158e+06	792705	715298	520811	647057	89562.3	168625	285430	517953	2.38064e+06	4.09926e+06	4.33634e+06	4.91673e+06	0.258642	0.575358	-0.797468	1.79624e+06	1.95109e+06	616989	108.621	1.03348e+06	918695	276997	88.8932	0.999588	1.09148	1.23884	0.587301	C8H20NO6P	Glycerophosphocholines	SUHOQUVVVLNYQR-MRVPVSSYSA-N	C[N+](C)(C)CCOP([O-])(=O)OC[C@H](O)CO	C00670	657272	HMDB0000086
NEG2622	Hypoxanthine	2.145	135.031	[M-H]-	135.031	True	440407	287421	584416	1.11322e+06	96376.1	303663	125668	328152	364470	166009	295298	871998	197.73	214820	377099	964258	486848	609610	393278	338069	151220	0.604221	0.846738	-0.240013	440740	304864	96406.6	69.1711	373191	282481	85171.4	75.6935	0.999588	0.862302	0.60282	0.218804	C5H4N4O	Purinones	FDGQSTZJBFJUBT-UHFFFAOYSA-N	OC1=NC=NC2=C1NC=N2	C00262	790	HMDB0000157
POS2143	Cytosine	1.423	112.05	[M+H]+	112.051	True	6976.41	132970	71203.8	25452.9	4841.8	60898.8	739.65	187610	698220	394376	311651	37892.5	25699.3	8709.69	10601.5	1321.44	9699.93	559100	1082.95	244835	552719	0.784012	1.18669	0.246943	145166	228445	72240.8	157.368	172267	218200	65789.7	126.663	0.999588	0.749372	0.365034	0.105677	C4H5N3O	Pyrimidones	OPTASPLRGRRNAP-UHFFFAOYSA-N	NC1=CC=NC(=O)N1	C00380	597	HMDB0000630
POS18229	gamma-Glutamyltyrosine	3.796	311.125	[M+H]+	311.124	True	5.77327e+06	3.67011e+06	4.34326e+06	3.25866e+06	6.78192e+06	3.62238e+06	4.48026e+06	3.02079e+06	5.05038e+06	4.77661e+06	3.93533e+06	3.54054e+06	3.11644e+06	1.8254e+06	4.73122e+06	5.75502e+06	6.07034e+06	5.73359e+06	6.37403e+06	3.98965e+06	1.78956e+06	0.830429	1.03165	0.0449582	4.29258e+06	1.70923e+06	540506	39.8183	4.42845e+06	1.1262e+06	339562	25.431	0.999588	0.0264115	0.321444	0.0806972	C14H18N2O6	Tyrosine and derivatives	VVLXCWVSSLFQDS-QWRGUYRKSA-N	N[C@@H](CCC(=O)N[C@@H](CC1=CC=C(O)C=C1)C(O)=O)C(O)=O		94340	HMDB0011741
POS13374	2-amino-1,3,4-tetradecanetriol	5.332	262.238	[M+H]+	262.238	True	49537.6	37587.6	61668.1	34996.6	64539.5	122952	51206.5	46643.9	13444.4	40916.8	26578.7	61368.6	31467.6	73366.1	80262.1	37595.3	24510.2	83749.1	62789.4	29833.8	27664.1	0.913641	0.975535	-0.0357343	51260.6	23405.4	7401.44	45.6597	50006.5	28335.6	8543.5	56.6637	0.999588	0.177628	0.810353	0.0392244	C14H31NO3	---	QDBLJDVWLXPWOQ-UHFFFAOYSA-N	CCCCCCCCCCC(C(C(CO)N)O)O	---	---	---
POS2634	Niacinamide	1.806	123.054	[M+H]+	123.055	True	3452.96	32818.5	6982.71	493460	19882.8	782812	89665.6	765968	256336	243099	92018.7	601918	1360.73	1598.26	141930	712396	151035	3620.38	1.25569e+06	299266	301704	0.548726	0.729914	-0.454202	347052	403551	127614	116.28	253318	296645	89441.7	117.104	0.999588	0.839488	0.639635	0.260644	C6H6N2O	Pyridinecarboxamides	DFPAKSUCGFBDDF-UHFFFAOYSA-N	NC(=O)C1=CC=CN=C1	C00153	936	HMDB0001406
POS10340	1,8-Diazacyclotetradecane-2,9-dione	4.31	227.175	[M+H]+	227.175	True	166792	66918.6	153019	47510.9	145811	192310	134435	161463	78390	88984.9	110078	178601	76048.9	240078	227367	65613.5	73215.5	246357	192759	90907.2	172822	0.21484	0.782324	-0.354162	156377	73122.9	23123.5	46.7607	122337	46804	14112	38.2582	0.999588	1.40102	1.42864	0.667886	C12H22N2O2	---	HERSSAVMHCMYSQ-UHFFFAOYSA-N	C1CCC(=O)NCCCCCC(=O)NCC1	C04277	---	---
NEG11216	Glycerophosphoinositol	0.761	333.061	[M-H]-	333.06	True	841592	2.94316e+06	700885	824524	882527	388698	987755	1.21377e+06	516505	315254	557727	317915	220534	191896	203511	851631	451466	685328	901350	245651	408226	0.0639371	2.06535	1.04639	447751	271075	85721.4	60.5415	924764	720455	217225	77.907	0.999588	2.06039	1.88626	1.19425	C9H19O11P	---	BMVUIWJCUQSHLZ-UJGXJMNGSA-N	OC[C@@H](O)COP(O)(=O)O[C@H]1[C@H](O)[C@@H](O)[C@H](O)[C@@H](O)[C@H]1O	C01225		HMDB0011649
POS4310	Methionine	1.449	150.058	[M+H]+	150.058	True	4.37793e+06	1.70132e+06	5.25845e+06	2.6694e+06	5.18956e+06	5.39489e+06	1.54414e+06	5.49252e+06	1.76293e+06	2.0739e+06	2.07986e+06	4.12029e+06	3.99885e+06	8.66255e+06	6.79468e+06	3.30072e+06	597251	2.90791e+06	8.98236e+06	1.78473e+06	1.2248e+06	0.440043	0.805485	-0.312071	4.23741e+06	2.97571e+06	941003	70.2248	3.41317e+06	1.70334e+06	513577	49.905	0.999588	1.11563	1.08117	0.356505	C5H11NO2S	Methionine and derivatives	FFEARJCKVFRZRR-BYPYZUCNSA-N	CSCC[C@H](N)C(O)=O	C00073	6137	HMDB0000696
NEG1632	Pyrocatechol	4.036	109.028	[M-H]-	109.03	True	3151.78	52290.7	194.5	117753	8104.23	2593.86	2297.34	703.96	13847.8	6557.7	4570	1784.29	902.5	5307.99	4311.19	5100.42	16161.3	10838.2	1183.34	4824.41	3367.11	0.239787	3.58467	1.84184	5378.08	4739.95	1498.9	88.1346	19278.6	35854.7	10810.6	185.982	0.999588	1.38502	1.28035	0.620174	C6H6O2	Catechols	YCIMNLLNPGFGHC-UHFFFAOYSA-N	OC1=C(O)C=CC=C1	C15571	289	HMDB0000957
NEG2998	Citramalic acid	1.491	147.03	[M-H]-	147.03	True	31972	43397.4	222071	316283	112824	463994	573598	161924	526765	386976	529119	143043	257399	255387	331066	471541	382819	682475	133239	332464	430676	0.663549	0.895486	-0.159258	342011	163391	51668.7	47.7735	306266	202712	61120.1	66.1884	0.999588	0.23032	0.691595	0.178127	C5H8O5	Fatty Acyls	XFTRTWQBIOMVPK-UHFFFAOYSA-N	CC(O)(CC(O)=O)C(O)=O	C00815	1081	HMDB0000426
POS28574	Succinyladenosine	3.801	384.114	[M+H]+	384.115	True	1592049	2.16925e+06	1.80029e+06	1.91923e+06	950166	4.6695e+06	952499	1.60717e+06	1.27286e+06	955378	2.27364e+06	401201	1.65895e+06	2.93592e+06	3.58758e+06	392435	1.54987e+06	1.65315e+06	2.08973e+06	993592	1.99427e+06	0.815083	1.06215	0.0869816	1.72567e+06	1.01348e+06	320492	58.73	1.83291e+06	1.054e+06	317793	57.5042	0.999588	0.45164	0.672031	0.088798	C14H17N5O8	---	VKGZCEJTCKHMRL-VWJPMABRSA-N	OC[C@H]1O[C@H]([C@H](O)[C@@H]1O)N1C=NC2=C(N[C@@H](CC(O)=O)C(O)=O)N=CN=C12		20849086	HMDB0000912
NEG11136	Glutamyltryptophan	4.403	332.125	[M-H]-	332.126	True	690040	329902	788800	563227	1.1268e+06	249750	709220	377438	230111	279452	187150	340812	453793	322259	543460	626861	118746	621860	1.26815e+06	159986	71903.5	0.726925	1.11068	0.151449	452783	350222	110750	77.3487	502899	297660	89748	59.1889	0.999588	0.00553128	0.411841	0.13851	C16H19N3O5	---	LLEUXCDZPQOJMY-AAEUAGOBSA-N	N[C@@H](CCC(O)=O)C(=O)N[C@@H](CC1=CNC2=CC=CC=C12)C(O)=O		100094	HMDB0028830
POS10670	(1xi,3xi)-1,2,3,4-Tetrahydro-1-methyl-beta-carboline-3-carboxylic acid	4.434	231.113	[M+H]+	231.113	True	9248.12	6215.99	929.25	1127.35	3546.14	25660.3	23439.7	5769.27	1415.7	655.55	732.86	4143.8	3272.01	34732	6955.34	989.01	853.89	14762.1	22627	1818.5	1764.72	0.654823	0.778757	-0.360756	9191.84	11429.5	3614.32	124.344	7158.2	9051.87	2729.24	126.455	0.999588	0.364379	0.814102	0.183876	C13H14N2O2	Harmala alkaloids	ZUPHXNBLQCSEIA-UHFFFAOYSA-N	CC1NC(CC2=C1NC1=CC=CC=C21)C(O)=O		73530	HMDB0037942
POS14996	alpha-Linolenic acid	9.448	279.233	[M+H]+	279.232	True	6941.16	5862.92	11913.3	4085.74	5893.84	15347.1	7304.08	6655.39	5803.75	2976.49	2505.59	8707.57	10515.6	62699.6	17181.3	6101.66	4037.73	10080.2	5954.42	6902.29	2872.25	0.23826	0.506801	-0.980508	13505.3	17749.5	5612.89	131.427	6844.48	3776.13	1138.55	55.1705	0.999588	1.28073	1.3202	0.62295	C18H30O2	---	DTOSIQBPPRVQHS-PDBXOOCHSA-N	CC\C=C/C\C=C/C\C=C/CCCCCCCC(O)=O	C06427	5280934	HMDB0001388
POS8360	alpha-Farnesene	9.005	205.195	[M+H]+	205.195	True	15970.3	11781.2	17774	10177	13572.8	52584	19563.2	16008.3	10911.3	14134.1	10734.3	20252	11528.6	41957.8	28909.3	11749.3	7356.09	16353.5	11595.4	14578.6	7786.95	0.943692	1.0208	0.0296943	17206.8	10779.4	3408.74	62.6461	17564.6	12008.3	3620.65	68.3668	0.999588	0.176618	0.943793	0.0251699	C15H24	---	CXENHBSYCFFKJS-VDQVFBMKSA-N	CC(C)=CCC\C(C)=C\C\C=C(/C)C=C	C09665	5281516	HMDB0036065
POS17266	13-cis-Retinoic acid	7.255	301.216	[M+H]+	301.216	True	3.2492e+06	48183.2	2.35733e+06	2.17848e+06	426388	3.57484e+06	1.56963e+06	3.97955e+06	3.44767e+06	540117	997236	2.36969e+06	5.53565e+06	1.77648e+06	1.88548e+06	746964	1.60036e+06	634938	269974	5.6784e+06	148717	0.96731	0.984911	-0.0219345	2.06466e+06	2.00563e+06	634235	97.1406	2.03351e+06	1.40748e+06	424372	69.2143	0.999588	0.248754	0.305204	0.0144345	C20H28O2	Retinoids	SHGAZHPCJJPHSC-XFYACQKRSA-N	C\C(\C=C\C1=C(C)CCCC1(C)C)=C/C=C/C(/C)=C\C(O)=O	C07058	5282379	HMDB0006219
POS3479	Hypoxanthine	1.918	137.047	[M+H]+	137.046	True	3.42914e+06	521796	1.69771e+06	1.37857e+06	236268	708083	494972	3.75643e+06	2096.3	2250.84	372.61	1.01181e+06	2.51891e+06	1.64317e+06	4.48157e+06	717877	844437	1122.45	3.40499e+06	1623.36	2482.5	0.584724	0.759917	-0.396085	1.4628e+06	1.5484e+06	489646	105.851	1.11161e+06	1.34664e+06	406028	121.144	0.999588	0.738586	0.713781	0.233049	C5H4N4O	Purinones	FDGQSTZJBFJUBT-UHFFFAOYSA-N	OC1=NC=NC2=C1NC=N2	C00262	790	HMDB0000157
POS15908	Arginylleucine	2.043	288.204	[M+H]+	288.203	True	2029.27	4500.82	538.09	1234.34	1467.18	142.65	130.98	741.96	122694	12045.2	58131.4	155.3	1048.2	1285.47	3952.86	683.28	10415.8	212.12	1000.67	54135.8	35624.8	0.575366	1.70615	0.770741	10851.4	18710.3	5916.72	172.422	18514.1	38518.1	11613.7	208.047	0.999588	0.914674	0.783717	0.240056	C12H25N5O3	---	WYBVBIHNJWOLCJ-IUCAKERBSA-N	CC(C)C[C@H](NC(=O)[C@@H](N)CCCNC(N)=N)C(O)=O		6992563	HMDB0028713
NEG11270	8alpha-8-Hydroxy-12-oxo-13-abieten-18-oic acid	7.221	333.209	[M-H]-	333.207	True	4.81275e+06	522893	4.99242e+06	7.17824e+06	1.15571e+06	6.02939e+06	4.53185e+06	3.29418e+06	1.00556e+07	1.57292e+06	2.23381e+06	3.66319e+06	1.37499e+07	6.09032e+06	4.64899e+06	1.52385e+06	4.02643e+06	1.44244e+06	1.09444e+06	1.33848e+07	278943	0.658213	0.844902	-0.243144	4.99033e+06	4.86705e+06	1.5391e+06	97.5296	4.21634e+06	2.86342e+06	863354	67.9125	0.999588	0.203636	0.461288	0.181633	C20H30O4	Prenol lipids	BDGVLOCEQIJJDJ-UHFFFAOYSA-N	CC(C)C1=CC2(O)CCC3C(C)(CCCC3(C)C(O)=O)C2CC1=O		245310	HMDB0035878
POS3565	Tyramine	1.883	138.091	[M+H]+	138.091	True	15251.5	8703.08	13567.6	7748.54	13229.7	4.09373e+06	5.5088e+06	73140.3	141.83	140.2	328.88	1891773	7336.59	457161	10701.9	468663	131.03	390.96	19550	487.84	137.15	0.366036	3.09831	1.63148	285633	595551	188330	208.502	884980	1.96205e+06	591581	221.706	0.999588	1.10307	1.02348	0.436477	C8H11NO	Phenethylamines	DZGWFCGJZKJUFP-UHFFFAOYSA-N	NCCC1=CC=C(O)C=C1	C00483	5610	HMDB0000306
POS13635	Phenylacetylglutamine	4.523	265.119	[M+H]+	265.118	True	397453	704283	408052	1.27756e+06	316387	173301	188184	220921	269692	33948.3	167914	28203.9	253077	270214	338834	49911.8	460506	446045	296948	41720.4	46214.2	0.216267	1.69367	0.760153	223167	170032	53768.8	76.1903	377972	346061	104341	91.5574	0.999588	1.44666	1.3002	0.665009	C13H16N2O4	N-acyl-alpha amino acids	JFLIEFSWGNOPJJ-JTQLQIEISA-N	NC(=O)CC[C@H](NC(=O)CC1=CC=CC=C1)C(O)=O	C04148	92258	HMDB0006344
POS9768	N-Acetylgalactosamine	0.984	222.098	[M+H]+	222.097	True	5.90193e+06	7.80247e+06	4.33237e+06	4.99392e+06	2.92759e+06	3.33089e+06	4.27338e+06	7.82809e+06	3.22622e+06	4.10598e+06	3.63702e+06	2.68651e+06	5.33638e+06	1.7221e+06	4.35314e+06	3.63503e+06	4.18379e+06	7.78065e+06	3.33431e+06	2.4967e+06	4.72432e+06	0.341332	1.18252	0.241864	4.02529e+06	1.71614e+06	542691	42.6339	4.75999e+06	1.72886e+06	521271	36.3207	0.999588	1.38395	1.17814	0.466822	C8H15NO6	Aminosaccharides	OVRNDRQMDRJTHS-CBQIKETKSA-N	CC(=O)N[C@H]1[C@@H](O)O[C@H](CO)[C@H](O)[C@@H]1O	C01074	84265	HMDB0000212
POS13514	Farnesyl acetone	9.964	263.238	[M+H]+	263.237	True	310700	81110.8	292103	109159	231228	584286	177248	277411	199352	111682	71629.9	404950	280178	1.04008e+06	504318	128890	90809.5	423698	277585	157738	85670.2	0.247463	0.655159	-0.610082	339391	286815	90699	84.5088	222355	147332	44422.2	66.2597	0.999588	1.25177	1.40925	0.60649	C18H30O	---	LTUMRKDLVGQMJU-IUBLYSDUSA-N	CC(=CCCC(=CCCC(=CCCC(=O)C)C)C)C	---	---	---
NEG4506	1,3-Dimethyluric acid	3.853	195.051	[M-H]-	195.052	True	1797.81	17653	2217.69	2750.29	14953.5	2141.43	10353.4	7678.94	574.04	3639.12	2358.46	3877.77	157.6	1342.05	212.15	18774.9	723.62	10695	10570.2	30986.1	13236.5	0.401466	0.66361	-0.591592	9057.59	10060.8	3181.51	111.076	6010.7	5860.18	1766.91	97.4958	0.999588	1.02659	1.13122	0.396351	C7H8N4O3	Xanthines	OTSBKHHWSQYEHK-UHFFFAOYSA-N	CN1C2=C(NC(=O)N2)C(=O)N(C)C1=O		70346	HMDB0001857
POS8234	N-(3-Methylbut-2-EN-1-YL)-9H-purin-6-amine	4.622	204.127	[M+H]+	204.124	True	139260	907.78	121895	32626.3	9482.59	156046	238369	264665	4561.88	1281.73	589.33	240615	27189.8	185185	242551	212987	9194.02	103724	141507	5564.21	2660.8	0.517552	0.752687	-0.409877	117118	100478	31773.9	85.7923	88153.1	100582	30326.5	114.099	0.999588	0.912243	0.87582	0.286046	C10H13N5	Imidazopyrimidines	HYVABZIGRDEKCD-UHFFFAOYSA-N	CC(C)=CCNC1=NC=NC2=C1N=CN2	C04083	92180	HMDB0245646
NEG20887	LysoPE(P-16:0/0:0)	8.212	436.282	[M-H]-	436.283	True	4.58456e+06	2.30695e+06	5.98277e+06	2.66107e+06	3.20479e+06	9.9837e+06	391057	2.53416e+06	895166	2.72953e+06	1.46046e+06	1.20037e+06	1.57035e+06	7.61393e+06	4.46553e+06	216059	1.03753e+06	1.07545e+07	3.0337e+06	982635	1.05531e+06	0.914734	1.04587	0.0647104	3.19299e+06	3.46303e+06	1.09511e+06	108.457	3.33947e+06	2.7101e+06	817127	81.1536	0.999588	0.306279	0.74085	0.0387051	C21H44NO6P	Glycerophospholipids	QYTPGOPLNFESQC-NUTQULCTSA-N	[H][C@@](O)(CO\C=C/CCCCCCCCCCCCCC)COP(O)(=O)OCCN		42607469	HMDB0011152
POS13466	Phenylalanylproline	4.386	263.14	[M+H]+	263.139	True	808709	5.68269e+07	1.06026e+06	2.22754e+07	3.47767e+06	465430	1.10996e+07	823402	3.11687e+07	3.99798e+07	3.33487e+07	978195	1.12112e+07	138117	522618	2.03563e+07	2.96951e+07	5.64269e+06	3.66391e+06	1.84984e+07	1.26582e+07	0.263763	1.77073	0.824346	1.03365e+07	1.00132e+07	3.16645e+06	96.8725	1.83031e+07	1.96479e+07	5.92407e+06	107.347	0.999588	1.46169	1.32933	0.578786	C14H18N2O3	---	WEQJQNWXCSUVMA-RYUDHWBXSA-N	N[C@@H](CC1=CC=CC=C1)C(=O)N1CCC[C@H]1C(O)=O		7020641	HMDB0011177
POS13689	Oleic acid	10.644	265.254	[M+H-H2O]+	265.253	True	1.11978e+06	229690	1.40265e+06	285422	547707	1.16882e+06	480150	854882	303975	263234	206090	909053	592084	1.66777e+06	1.52066e+06	600719	236038	1.43601e+06	653745	296806	251890	0.379863	0.764081	-0.388202	816477	543862	171984	66.6108	623855	436587	131636	69.9822	0.999588	1.04167	1.21354	0.420373	C18H34O2	Long-chain fatty acids	ZQPPMHVWECSIRJ-KTKRTIGZSA-N	CCCCCCCC\C=C/CCCCCCCC(O)=O	C00712	445639	HMDB0000207
POS7004	Kynurenic acid	4.234	190.051	[M+H]+	190.05	True	53410.3	40150.8	48283.7	111616	81188.6	896177	92527	64904.6	18016.6	26237	28342.8	56663.7	27375	104366	123055	31548.9	52381.2	97142.4	98662.3	33369.4	16119.1	0.410101	2.07287	1.05163	64068.3	38341.8	12124.7	59.8452	132805	254865	76844.6	191.909	0.999588	1.0479	1.08482	0.387109	C10H7NO3	Quinoline carboxylic acids	HCZHHEIFKROPDY-UHFFFAOYSA-N	OC(=O)C1=CC(=O)C2=CC=CC=C2N1	C01717	3845	HMDB0000715
NEG3182	Histidine	0.832	154.063	[M-H]-	154.062	True	6.676e+06	6.68752e+06	6.674e+06	6.01354e+06	7.75749e+06	6.15369e+06	6.85148e+06	6.65896e+06	2.35988e+06	3.85017e+06	3.8859e+06	5.85899e+06	5.23756e+06	6.38936e+06	5.35127e+06	7.33179e+06	2.8211e+06	5.5584e+06	7.76185e+06	2.42421e+06	2.5877e+06	0.417918	1.12602	0.171228	5.13222e+06	1.92214e+06	607833	37.4523	5.77897e+06	1.65711e+06	499637	28.6748	0.999588	0.561843	0.967339	0.378909	C6H9N3O2	Amino acids and derivatives	HNDVDQJCIGZPNO-YFKPBYRVSA-N	N[C@@H](CC1=CNC=N1)C(O)=O	C00135	6274	HMDB0000177
POS12152	3-Hydroxybutyrylcarnitine	1.758	248.149	[M+H]+	248.15	True	1.28049e+06	1.37898e+06	1.28544e+06	1.77779e+06	1.68165e+06	2.74112e+06	15892	2.38989e+06	303531	233830	341451	1.55994e+06	1.09555e+06	1.1736e+06	1.36946e+06	1.80363e+06	1.20164e+06	2.25855e+06	1.26577e+06	371625	236256	0.970664	0.989716	-0.0149141	1.2336e+06	602110	190404	48.8091	1.22091e+06	909620	274261	74.5031	0.999588	0.16894	0.467962	0.0129309	C11H21NO5	Fatty Acyls	UEFRDQSMQXDWTO-BDAKNGLRSA-N	C[C@@H](O)CC(=O)O[C@@H](CC([O-])=O)C[N+](C)(C)C		156908001	HMDB0013127
POS3602	Urocanic acid	1.564	139.051	[M+H]+	139.05	True	419763	152152	465481	119413	183797	399361	799966	730060	86474.3	8359.18	4672.8	1.43408e+06	876761	420356	331756	453876	37958	81936	1.04864e+06	19732.1	6310.25	0.352677	0.650163	-0.621127	471141	495149	156580	105.096	306318	277834	83770.1	90.7011	0.999588	1.26927	1.01608	0.452623	C6H6N2O2	Imidazolyl carboxylic acids and derivatives	LOIYMIARKYCTBW-OWOJBTEDSA-N	OC(=O)\C=C\C1=CNC=N1	C00785	736715	HMDB0000301
POS15916	Octanoylcarnitine	5.66	288.218	[M+H]+	288.217	True	304363	92428.2	181007	320134	157557	214343	77702.1	24720	181172	304181	164371	274578	225581	191616	323384	221889	266253	249598	89864.4	326386	106127	0.278392	0.807886	-0.307776	227528	80399.3	25424.5	35.3361	183816	97231.6	29316.4	52.8961	0.999588	1.25282	1.13843	0.555343	C15H29NO4	Acyl carnitines	CXTATJFJDMJMIY-CYBMUJFWSA-N	CCCCCCCC(=O)O[C@H](CC([O-])=O)C[N+](C)(C)C	C02838	11953814	HMDB0000791
NEG3503	Tropate	5.057	165.055	[M-H]-	165.056	True	32048.8	22995.2	17744.1	15756.2	17370.4	241628	1.43329e+06	20964	21203.1	8038.34	8197.41	209449	21236.3	189362	48029.7	114071	10449.2	13624.9	23286.3	25657.7	8180.5	0.469824	2.5206	1.33377	66334.8	76780	24280	115.746	167204	425280	128227	254.349	0.999588	0.892243	0.871201	0.328065	C9H10O3	Beta hydroxy acids and derivatives	JACRWUWPXAESPB-UHFFFAOYSA-N	OCC(C(O)=O)C1=CC=CC=C1	C01456	10726	HMDB0062590
POS12074	alpha-Asp-Ile	3.862	247.13	[M+H]+	247.129	True	2.79135e+07	1.09829e+07	3.13279e+07	1.63306e+07	4.55028e+07	2.55937e+06	7.81984e+06	1.24377e+07	1.44696e+06	1.38711e+06	7.87685e+06	1.56996e+06	2.44091e+07	4.75889e+06	8.51191e+07	3.11545e+06	1.11677e+07	2.90652e+07	1.83388e+07	433485	1.51467e+06	0.749864	0.838657	-0.253848	1.79492e+07	2.57389e+07	8.13936e+06	143.398	1.50532e+07	1.41925e+07	4.27921e+06	94.2822	0.999588	0.58662	0.541519	0.125017	C10H18N2O5	---	BSWHERGFUNMWGS-HAFWLYHUSA-N	CCC(C)C(C(=O)O)NC(=O)C(CC(=O)O)N	---	---	---
NEG23766	LysoPE(P-18:1(9Z)/0:0)	8.377	462.3	[M-H]-	462.298	True	1.30841e+06	561888	1.69365e+06	474865	1.14668e+06	2.3905e+06	162449	1.45401e+06	706557	1.01797e+06	871051	331259	299089	1.16461e+06	1.0496e+06	66918	529941	3.16608e+06	676106	527776	594771	0.494416	1.27483	0.350303	840614	881263	278680	104.836	1.07164e+06	628744	189574	58.6713	0.999588	1.03123	1.00177	0.305907	C23H46NO6P	Glycerophospholipids	URGVIWXYPWWBQO-UWEYSURVSA-N	CCCCCCCC\C=C/CCCCCC\C=C/OC[C@@H](O)COP(O)(=O)OCCN		154573335	HMDB0240599
POS14769	D-gamma-Glutamyl-D-glutamic acid	1.332	277.104	[M+NH4]+	277.103	True	3.57955e+06	2.58439e+06	4.00223e+06	3.97837e+06	4.99083e+06	1.90404e+06	3.35462e+06	3.98917e+06	5.11648e+06	5.87561e+06	4.03633e+06	2.42084e+06	1.99898e+06	1.62251e+06	2.95878e+06	5.24491e+06	4.45373e+06	3.10394e+06	6.75195e+06	6.24811e+06	3.91634e+06	0.908779	1.01924	0.0274953	3.87201e+06	1.77211e+06	560391	45.7672	3.94651e+06	1.12725e+06	339878	28.5632	0.999588	0.01984	0.519482	0.0415419	C10H16N2O7	Carboxylic acids and derivatives	OWQDWQKWSLFFFR-UHFFFAOYSA-N	NC(CCC(=O)NC(CCC(O)=O)C(O)=O)C(O)=O		558343	HMDB0250751
POS11933	N1-Acetylspermine	0.841	245.233	[M+H]+	245.234	True	13851.4	27964.6	11015.5	34682.1	9100.23	496012	28432.3	18685.7	75413.4	189727	77506.1	183977	31619	58553.3	319222	77570.1	27258.4	21021.2	13069.2	133482	38473	0.983844	0.987655	-0.0179211	90424.5	97229.9	30746.8	107.526	89308.2	144749	43643.4	162.078	0.999588	0.0470908	0.676622	0.00707358	C12H28N4O	Carboxylic acid amides	GUNURVWAJRRUAV-UHFFFAOYSA-N	CC(=O)NCCCNCCCCNCCCN	C02567	916	HMDB0001186
POS41649	Glycocholic acid	6.441	466.316	[M+H]+	466.316	True	42010.1	1.46063e+06	202611	92958.1	16551.9	1897.99	28668.3	29894.7	7072.43	2138.11	19355.6	971.15	67012.6	32866.7	78273.3	22911.1	187597	29061	17591	42473.1	30480.3	0.385657	3.39865	1.76496	50923.7	53094.1	16789.8	104.262	173072	431026	129959	249.044	0.999588	1.08892	0.998417	0.413799	C26H43NO6	Glycinated bile acids and derivatives	RFDAIACWWDREDC-FRVQLJSFSA-N	C[C@H](CCC(O)=NCC(O)=O)[C@H]1CC[C@H]2[C@@H]3[C@H](O)C[C@@H]4C[C@H](O)CC[C@]4(C)[C@H]3C[C@H](O)[C@]12C	C01921	10140	HMDB0000138
NEG12834	Prostaglandin E1	6.564	353.233	[M-H]-	353.233	True	7.60005e+06	2.06217e+06	2.3571e+06	2.44061e+06	1.07647e+06	5.16093e+06	2.1535e+06	5.6194e+06	2.80129e+07	7.22155e+06	9.28188e+06	6.69239e+06	7.79522e+06	2.64927e+06	5.6689e+06	1.52491e+06	1.45999e+07	753451	754552	2.78618e+07	4.21639e+06	0.861283	0.91498	-0.128188	7.25168e+06	8.36339e+06	2.64474e+06	115.33	6.63514e+06	7.59134e+06	2.28888e+06	114.411	0.999588	0.116479	0.534045	0.0648541	C20H34O5	Prostaglandins and related compounds	GMVPRGQOIOIIMI-DWKJAMRDSA-N	CCCCC[C@H](O)\C=C\[C@H]1[C@H](O)CC(=O)[C@@H]1CCCCCCC(O)=O	C04741	5280723	HMDB0001442
NEG5235	Pantothenic acid	3.865	218.103	[M-H]-	218.103	True	52163.2	27770.3	63515.8	49792.5	69963.8	195115	82259.6	209816	326793	92677.2	81374.7	114079	40694.9	209059	47688.6	60919.1	99546	75639.7	135996	328983	105986	0.838277	0.933448	-0.0993585	121859	87846.5	27779.5	72.0886	113749	91343.7	27541.2	80.3027	0.999588	0.102275	0.461904	0.0766125	C9H17NO5	Amino acids and derivatives	GHOKWGTUZJEAQD-ZETCQYMHSA-N	CC(C)(CO)[C@@H](O)C(=O)NCCC(O)=O	C00864	6613	HMDB0000210
NEG7563	Inosine	3.683	267.072	[M-H]-	267.074	True	389600	328336	9479.43	5394.07	1833.41	30412.9	165728	14367.4	280857	70251.1	96039.1	256371	8158.76	31965.6	57517.7	59470.6	68434.5	7776.32	2375.55	362225	271051	0.818328	1.12474	0.169596	112535	131843	41692.5	117.158	126573	143222	43183	113.154	0.999588	0.435568	0.389817	0.0870724	C10H12N4O5	Purine nucleosides	UGQMRVRMYYASKQ-KQYNXXCUSA-N	OC[C@H]1O[C@H]([C@H](O)[C@@H]1O)N1C=NC2=C(O)N=CN=C12	C00294	6021	HMDB0000195
POS22463	Lauroylcarnitine	6.857	344.281	[M+H]+	344.279	True	38207.9	69148.7	29984	16156.3	37460.6	72972.2	17923.1	23952.6	52511.4	160316	38719.8	28326.4	16469.1	200938	323520	2625.39	34125.9	106088	3888.94	85126.4	49142.5	0.320027	0.595924	-0.746801	85025.1	103239	32647.1	121.422	50668.4	40917.6	12337.1	80.7555	0.999588	0.989675	1.12195	0.494814	C19H37NO4	Acyl carnitines	FUJLYHJROOYKRA-QGZVFWFLSA-N	O=C([O-])CC(OC(=O)CCCCCCCCCCC)C[N+](C)(C)C	---	168381	---
POS15161	Phenylalanylaspartic acid	4.078	281.114	[M+H]+	281.113	True	198809	9650.67	846812	65406.3	324832	518041	79570.5	358791	82922.5	99483.1	34518.4	138323	248460	1.73894e+06	487209	137808	27328.7	227573	189916	145158	3892.9	0.586294	0.71182	-0.490417	334461	511230	161665	152.852	238076	257762	77718.3	108.269	0.999588	0.655879	0.982992	0.231885	C13H16N2O5	---	HWMGTNOVUDIKRE-UWVGGRQHSA-N	N[C@@H](CC1=CC=CC=C1)C(=O)N[C@@H](CC(O)=O)C(O)=O		6992643	HMDB0028991
POS29768	Dioctyl phthalate	11.767	391.284	[M+H]+	391.284	True	7726.17	8192.51	8326.02	14290	19406.5	8808.12	8485.79	10954.5	9226.68	9279.97	10049	15362.4	21447.2	12622.1	21797.1	6864.13	14326	10490.2	17372	9462.31	12062.8	0.0569547	0.735609	-0.442988	14180.6	4930	1559	34.7658	10431.4	3490.31	1052.37	33.4597	0.999588	2.313	1.89884	1.24447	C24H38O4	Benzoic acid esters	MQIUGAXCHLFZKX-UHFFFAOYSA-N	CCCCCCCCOC(=O)C1=CC=CC=C1C(=O)OCCCCCCCC	C14227	8346	HMDB0251427
POS8228	L-Acetylcarnitine	1.468	204.124	[M+H]+	204.123	True	2.43117e+06	1.03012e+07	551242	2.45492e+06	2.25474e+06	1.45671e+06	8.02786e+06	2.28985e+06	2.06079e+07	1.41167e+07	9.14923e+06	9.40529e+06	4.71231e+06	410932	1.2532e+06	9.12539e+06	1.08451e+07	711126	132634	2.10524e+07	4.93472e+06	0.879275	1.06973	0.097241	6.25832e+06	6.58035e+06	2.08089e+06	105.146	6.69468e+06	6.40249e+06	1.93042e+06	95.6355	0.999588	0.397639	0.583848	0.0558751	C9H17NO4	Acyl carnitines	RDHQFKQIGNGIED-MRVPVSSYSA-N	CC(=O)O[C@H](CC([O-])=O)C[N+](C)(C)C		7045767	HMDB0000201
POS13150	Lysylleucine	1.884	260.197	[M+H]+	260.197	True	369.54	1165.66	386.39	623.99	159.5	186.17	3242.72	553.29	1.08288e+06	996240	1.50416e+06	144.36	472.81	788.32	1690.35	1280.92	1175.83	402686	924.44	1.18948e+06	670784	0.654818	1.43808	0.524142	226942	409870	129612	180.605	326361	570615	172047	174.842	0.999588	0.797088	0.625393	0.183879	C12H25N3O3	---	ATIPDCIQTUXABX-UWVGGRQHSA-N	CC(C)C[C@H](NC(=O)[C@@H](N)CCCCN)C(O)=O		7016103	HMDB0028955
POS9443	Propionylcarnitine	2.623	218.14	[M+H]+	218.139	True	579262	575155	223893	120493	364283	243996	780108	421048	1830.81	850.7	1447.65	1.01854e+06	106245	191681	1.60213e+06	226083	348355	694336	3.78925e+06	1655.88	683.49	0.185449	0.377398	-1.40584	797896	1.16899e+06	369668	146.509	301124	266768	80433.6	88.5907	0.999588	1.68398	1.40176	0.731776	C10H19NO4	Acyl carnitines	UFAHZIUFPNSHSL-MRVPVSSYSA-N	CCC(=O)O[C@H](CC([O-])=O)C[N+](C)(C)C	C03017	188824	HMDB0000824
POS24198	Arachidoyl Ethanolamide	7.649	356.353	[M+H]+	356.352	True	170796	59274.8	141188	272714	180825	245746	106240	149725	17849.7	88992.4	56642.9	203099	74816.4	120869	134468	176186	39749.1	311854	314212	29519.7	70801.5	0.765825	0.917976	-0.123472	147557	103437	32709.7	70.0997	135454	79627.9	24008.7	58.7859	0.999588	0.538333	0.586737	0.115871	C22H45NO2	---	AUJVQJHODMISJP-UHFFFAOYSA-N	CCCCCCCCCCCCCCCCCCCC(O)=NCCO		3787294	HMDB0248559
POS20316	Docosahexaenoic acid	9.675	329.248	[M+H]+	329.247	True	1.80645e+06	591775	3.18992e+06	760290	1.10181e+06	4.87835e+06	1.14164e+06	1.54637e+06	908036	1.48944e+06	570857	2.2926e+06	1.52338e+06	5.90872e+06	3.34711e+06	891960	656292	4.37623e+06	1.75735e+06	1.47142e+06	800319	0.327931	0.710083	-0.493941	2.30254e+06	1.73037e+06	547190	75.1504	1.63499e+06	1.30528e+06	393557	79.834	0.999588	0.981613	1.25609	0.484217	C22H32O2	Very long-chain fatty acids	MBMBGCFOFBJSGT-KUBAVDMBSA-N	CC\C=C/C\C=C/C\C=C/C\C=C/C\C=C/C\C=C/CCC(O)=O			HMDB0002183
POS2666	Nicotinic acid	1.563	124.038	[M+H]+	124.039	True	266528	23043.2	257519	31497.5	55669.8	740657	159042	659442	10517	1091.32	1821.21	444123	137430	1.1774e+06	81583.9	212314	2830.67	153315	169516	26910.4	3479.16	0.77001	0.83283	-0.263906	240890	353843	111895	146.889	200621	266099	80231.8	132.638	0.999588	0.293769	0.867262	0.113504	C6H5NO2	Pyridinecarboxylic acids	PVNIIMVLHYAWGP-UHFFFAOYSA-N	OC(=O)C1=CN=CC=C1	C00253	938	HMDB0001488
POS51835	LysoPC(18:0/0:0)	9.612	524.371	[M+H]+	524.371	True	4.89649e+06	2.40983e+06	2.95489e+06	3.08281e+06	3.14502e+06	7.4913e+06	752131	1.79005e+06	608065	2.26193e+06	789710	1.53403e+06	1.74982e+06	3.87246e+06	5.45619e+06	393385	681842	5.7051e+06	2.40653e+06	740590	594102	0.631546	1.18606	0.246178	2.3134e+06	2.01448e+06	637036	87.0787	2.74384e+06	2.02715e+06	611208	73.8799	0.999588	0.646031	0.949522	0.199595	C26H54NO7P	Lysophosphatidylcholines	IHNKQIMGVNPMTC-RUZDIDTESA-N	CCCCCCCCCCCCCCCCCC(=O)OC[C@@H](O)COP([O-])(=O)OCC[N+](C)(C)C	C04230	497299	HMDB0010384
POS15320	Oleamide	10.226	282.279	[M+NH4]+	282.279	True	657267	388405	521598	566810	644424	598551	407492	430959	154123	331600	218667	786761	512853	535711	519701	631746	281454	686558	807545	186566	287241	0.373708	0.854186	-0.227378	523614	215122	68027.7	41.0842	447263	168094	50682.3	37.5828	0.999588	1.38922	1.0055	0.427467	C18H35NO	Fatty amides	FATBGEAMYMYZAF-KTKRTIGZSA-N	CCCCCCCC\C=C/CCCCCCCC(N)=O	C19670	5283387	HMDB0002117
POS3737	Metenamine	14.348	141.113	[M+H]+	141.113	True	720916	663261	631830	494100	726202	738908	638041	665545	621906	605395	651713	786593	585254	860461	869841	574213	573026	775845	779634	660790	873405	0.069489	0.88664	-0.173579	733906	124458	39357.1	16.9583	650711	68346.3	20607.2	10.5033	0.999588	2.05075	1.85327	1.15808	C6H12N4	1,3,5-triazinanes	VKYKSIONXSXAKP-UHFFFAOYSA-N	C1N2CN3CN1CN(C2)C3		4101	HMDB0029598
POS13146	3-Methylpentanoylcarnitine	4.844	260.186	[M+NH4]+	260.186	True	4.57247e+06	1.93011e+06	2.12285e+06	2.27292e+06	3.02103e+06	1.86561e+06	2.19163e+06	976729	965872	3.02115e+06	1.77415e+06	2.04676e+06	2.99271e+06	2.63729e+06	3.71044e+06	1.85263e+06	1.82424e+06	2.35919e+06	382781	1.9921e+06	1.39e+06	0.764845	1.06039	0.0845984	2.11881e+06	903538	285724	42.6436	2.24677e+06	1.01734e+06	306739	45.2799	0.999588	0.257325	0.59444	0.116427	C13H25NO4	Fatty Acyls	HPKZJKWIYUYEKQ-UHFFFAOYSA-N	CCC(C)CC(=O)OC(CC([O-])=O)C[N+](C)(C)C		156961420	HMDB0241033
POS16533	Phenylalanylglutamic acid	4.188	295.131	[M+H]+	295.129	True	1.89789e+07	4858136	2.39869e+07	1.36474e+07	2.35844e+07	1.03974e+07	2.63096e+07	1.1809e+07	5.55903e+06	6.28664e+06	4.64806e+06	1.11726e+07	1.05768e+07	1.12227e+07	1.60347e+07	1.18094e+07	6.42615e+06	2.39039e+07	3.11258e+07	4.1997e+06	1.65925e+06	0.827717	1.06472	0.0904689	1.28131e+07	8.9403e+06	2.82717e+06	69.7747	1.36423e+07	8.28365e+06	2.49762e+06	60.7203	0.999588	0.0105141	0.471083	0.082118	C14H18N2O5	Peptides	JXWLMUIXUXLIJR-QWRGUYRKSA-N	N[C@@H](CC1=CC=CC=C1)C(=O)N[C@@H](CCC(O)=O)C(O)=O		151134	HMDB0028994
POS12073	gamma-Glutamylvaline	3.727	247.13	[M+H]+	247.129	True	7.34214e+06	986725	1.1332e+07	2.3563e+06	8.60463e+06	9.54497e+06	5.70684e+06	1.08383e+07	1.35885e+06	1.54865e+06	1.51218e+06	4.76215e+06	2.85967e+06	1.3926e+07	1.34125e+07	3.69766e+06	1.40806e+06	1.06511e+07	1.1112e+07	832295	512344	0.718682	0.879705	-0.184909	6.31737e+06	5.36578e+06	1.69681e+06	84.9369	5.55742e+06	4.13314e+06	1.24619e+06	74.3715	0.999588	0.534829	0.941345	0.143463	C10H18N2O5	---	AQAKHZVPOOGUCK-XPUUQOCRSA-N	CC(C)[C@H](NC(=O)CC[C@H](N)C(O)=O)C(O)=O		7015683	HMDB0011172
POS19144	Prostaglandin A1	7.278	319.227	[M+H-H2O]+	319.227	True	3.09838e+06	52475.5	2.93545e+06	2.84768e+06	690252	3.46375e+06	2741335	4.02936e+06	2.64716e+06	464180	906876	1.95781e+06	8.13827e+06	2.80596e+06	2.24436e+06	938868	1.51486e+06	748516	427659	4.83031e+06	142225	0.813571	0.913993	-0.129745	2.37488e+06	2.44599e+06	773490	102.994	2.17063e+06	1.37007e+06	413093	63.1188	0.999588	0.0221643	0.318784	0.0896043	C20H32O4	Prostaglandins and related compounds	BGKHCLZFGPIKKU-LDDQNKHRSA-N	CCCCC[C@H](O)\C=C\[C@H]1C=CC(=O)[C@@H]1CCCCCCC(O)=O	C04685	5281912	HMDB0002656
NEG24017	LysoPE(P-18:0/0:0)	9.15	464.314	[M-H]-	464.314	True	513816	229058	793032	555788	421044	16707.5	74815.3	255165	25671.9	310620	97490.5	157085	168714	1.06317e+06	445158	39185.8	67616.6	1.04036e+06	536251	32874.2	61196.7	0.674038	0.828944	-0.270653	361161	402508	127284	111.448	299383	249651	75272.7	83.3887	0.999588	0.484462	0.63688	0.171316	C23H48NO6P	Glycerophospholipids	KACDZDULGKPXHT-HIVNOOBXSA-N	CCCCCCCCCCCCCCCC\C=C/OC[C@@H](O)COP(O)(=O)OCCN		42607470	HMDB0240598
POS41991	LysoPC(14:0/0:0)	7.485	468.306	[M+H]+	468.308	True	326552	161945	231687	50151.2	153234	411334	89249.6	239044	177850	367233	178427	149885	73492.5	402088	735555	24023.5	185925	268090	56600.2	185073	180207	0.901263	0.959661	-0.0594038	226094	209853	66361.4	92.8168	216973	112834	34020.7	52.0036	0.999588	0.00114143	0.978243	0.0451487	C22H46NO7P	Lysophosphatidylcholines	VXUOFDJKYGDUJI-OAQYLSRUSA-N	CCCCCCCCCCCCCC(=O)OC[C@@H](O)COP([O-])(=O)OCC[N+](C)(C)C		460604	HMDB0010379
NEG4119	Glycylleucine	3.827	187.107	[M-H]-	187.109	True	43166.4	5572.55	44481.4	52206.2	75010.7	60452.8	136300	43472.4	6028.32	14007.7	14272	88750.3	62923.8	48843.9	53551.9	64192.4	7254.66	57791.9	47355.7	10051.8	1933.92	0.961114	1.01654	0.0236715	44265	28589.4	9040.75	64.5868	44997.3	38093.3	11485.6	84.6569	0.999588	0.173227	0.483212	0.0172249	C8H16N2O3	Peptides	DKEXFJVMVGETOO-LURJTMIESA-N	CC(C)C[C@H](NC(=O)CN)C(O)=O	C02155	92843	HMDB0000759
POS12715	16-Hydroxyhexadecanoic acid	9.736	255.233	[M+H-H2O]+	255.232	True	64701.6	10037.5	35658.7	5223.86	10988	44890.5	244580	17188	8066.1	6770.52	5549.18	34910.1	12857.3	37892.9	26195.6	38041.9	6660.13	37932.2	14916.9	7492.35	4859.84	0.410549	1.85973	0.895094	22175.9	14224.6	4498.21	64.1444	41241.2	70191.8	21163.6	170.198	0.999588	0.991024	0.965305	0.386635	C16H32O3	Long-chain fatty acids	UGAGPNKCDRTDHP-UHFFFAOYSA-N	OCCCCCCCCCCCCCCCC(O)=O	C18218	10466	HMDB0006294
POS51839	LysoPC(0:0/18:0)	10.64	524.372	[M+H]+	524.371	True	34690.9	6467.82	42830.3	23975.2	26543.6	55362	9718.54	17099	2853.02	11609.4	5884.72	20299.1	8198.07	47289.2	47030	6167.04	3708.85	62020.2	21922.8	4978.8	3322.57	0.91247	0.957985	-0.0619243	22493.7	21813.4	6898.01	96.9759	21548.6	16972.5	5117.41	78.7639	0.999588	0.108807	0.823724	0.0397814	C26H54NO7P	Lysophosphatidylcholines	IQGPMZRCLCCXAG-RUZDIDTESA-N	CCCCCCCCCCCCCCCCCC(=O)O[C@H](CO)COP([O-])(=O)OCC[N+](C)(C)C		24779491	HMDB0011128
NEG12680	Prostaglandin E2	6.502	351.217	[M-H]-	351.218	True	3.74752e+06	3.88317e+06	191391	1.72506e+06	476667	4.83196e+06	1.40147e+06	1.86903e+06	2.33163e+07	7.22721e+06	5.36887e+06	4.1089e+06	4.03034e+06	1.25529e+06	4.11652e+06	763187	1.13413e+07	517504	530743	1.74917e+07	2.22294e+06	0.918433	1.05924	0.0830331	4.63784e+06	5.54988e+06	1.75503e+06	119.665	4.9126e+06	6.48386e+06	1.95496e+06	131.984	0.999588	0.462952	0.498866	0.0369525	C20H32O5	Prostaglandins and related compounds	XEYBRNLFEZDVAW-ARSRFYASSA-N	CCCCC[C@H](O)\C=C\[C@H]1[C@H](O)CC(=O)[C@@H]1C\C=C/CCCC(O)=O	C00584	5280360	HMDB0001220
POS21577	13-Docosenamide	12.629	338.343	[M+H]+	338.342	True	7.39465e+06	3.16268e+06	5.81822e+06	1.01537e+07	7.25297e+06	7.11799e+06	2.98737e+06	3.80318e+06	398819	2.20332e+06	1.12998e+06	4.7698e+06	2.98095e+06	3.27609e+06	2337415	2.53487e+06	889369	5.41811e+06	1.14983e+07	387704	939773	0.405963	1.33442	0.416217	3.50324e+06	3.24763e+06	1.02699e+06	92.7036	4.67481e+06	3.06906e+06	925357	65.6511	0.999588	0.718475	0.935864	0.391513	C22H43NO	Fatty amides	UAUDZVJPLUQNMU-UHFFFAOYSA-N	CCCCCCCCC=CCCCCCCCCCCCC(N)=O		8214	HMDB0244507
POS12014	Pivaloylcarnitine	4.253	246.17	[M+H]+	246.171	True	1.04009e+07	4.95846e+06	8.43667e+06	4.29011e+06	2.87079e+07	3.1456e+07	1.79557e+07	2.20101e+07	3.83512e+06	5.59006e+06	3.45918e+06	1.32417e+07	3.20463e+06	2.23088e+07	4.58193e+07	8.95018e+06	6.32689e+06	1.44708e+07	1.28541e+07	8.8714e+06	5.77742e+06	0.788482	0.904443	-0.144898	1.41825e+07	1.23743e+07	3.9131e+06	87.2505	1.28273e+07	1.04442e+07	3.14904e+06	81.4217	0.999588	0.447446	0.922128	0.103208	C12H23NO4	Fatty Acyls	YICAQFPUDACYGQ-UHFFFAOYSA-N	CC(C)(C)C(=O)OC(CC([O-])=O)C[N+](C)(C)C		126894	HMDB0041993
POS15707	(2E)-2-Propylpent-2-enoylcarnitine	5.281	286.202	[M+H]+	286.202	True	2.19975e+06	1.92247e+06	921329	909301	3.13897e+06	1.41284e+06	1.3622e+06	736126	803201	497900	598421	971570	1.22798e+06	621356	1.8109e+06	654026	3.48069e+06	1.61774e+06	979019	972986	1.05494e+06	0.954816	0.984534	-0.0224869	1.33912e+06	840834	265895	62.79	1.31841e+06	811669	244727	61.5642	0.999588	0.227157	0.190958	0.0200802	C15H27NO4	Fatty Acyls	QIZCCCHFVSQAQM-UHFFFAOYSA-N	CCCC(=CCC)C(=O)OC(CC([O-])=O)C[N+](C)(C)C			HMDB0241902
NEG7844	Glutamyl-Gamma-glutamate	0.945	274.105	[M-H]-	274.104	True	333561	2.80437e+06	654367	1.59669e+06	1.62491e+06	82314.7	1.12872e+06	65317.8	1.05916e+06	1.71431e+06	1.86819e+06	214201	1.4713e+06	5445.75	649996	2000404	892448	415151	348152	913546	690773	0.215922	1.54659	0.629093	760142	601697	190273	79.1559	1.17563e+06	850085	256310	72.309	0.999588	1.28595	1.42384	0.665704	C10H17N3O6	Carboxylic acids and derivatives	UDXGQZURTGBEOD-UHFFFAOYSA-N	NC(CCC(=O)NC(=O)C(N)CCC(O)=O)C(O)=O		131750762	HMDB0028833
POS51473	LysoPC(0:0/18:1(9Z))	8.422	522.355	[M+H]+	522.355	True	8.17936e+06	3.63079e+06	4.51152e+06	1.01345e+06	2.39842e+06	4.93878e+06	985660	4.13667e+06	257455	3.49801e+06	210404	1.57517e+06	1.53363e+06	7.84758e+06	8.83829e+06	282445	261179	482016	113826	255522	235062	0.470444	1.43252	0.518557	2.14247e+06	3.31905e+06	1.04958e+06	154.917	3.06914e+06	2.4171e+06	728785	78.7552	0.999588	0.821487	1.36734	0.327492	C26H52NO7P	---	SULIDBRAXVDKBU-PTGWMXDISA-N	CCCCCCCC\C=C/CCCCCCCC(=O)O[C@H](CO)COP([O-])(=O)OCC[N+](C)(C)C		24779494	HMDB0061701
POS11804	2-Ethylacryloylcarnitine	4.136	244.156	[M+H]+	244.154	True	521342	338898	981998	345159	1.37933e+06	2.27316e+06	833201	971433	267834	374030	220550	496086	187826	1.15709e+06	1.23769e+06	406278	757091	1.1328e+06	1.7154e+06	516869	590011	0.850661	0.943447	-0.0839862	819715	472835	149524	57.6829	773358	621224	187306	80.3282	0.999588	0.299989	0.720062	0.0702433	C12H21NO4	---	AUFJTEGVQXGXTG-UHFFFAOYSA-N	CCC(=C)C(=O)OC(CC([O-])=O)C[N+](C)(C)C		71306333	HMDB0240764
POS8160	Spermine	0.724	203.224	[M+H]+	203.223	True	9.46704e+06	2.06366e+06	1.66506e+06	405048	2.28946e+06	2.7664e+07	6.92061e+06	1.32523e+07	1.82483e+07	1.19449e+07	5.21109e+06	7.92499e+06	1.52843e+06	4.03407e+07	6.43872e+07	812908	1.05655e+06	2.21205e+06	5.71511e+06	9.13162e+06	9.15772e+06	0.458254	0.633452	-0.658693	1.42267e+07	2.11366e+07	6.68399e+06	148.57	9.01195e+06	8.36865e+06	2.52324e+06	92.8617	0.999588	0.761202	1.11315	0.338894	C10H26N4	Secondary amines	PFNFFQXMRSDOHW-UHFFFAOYSA-N	NCCCNCCCCNCCCN	C00750	1103	HMDB0001256
NEG3960	Hydroxyphenyllactic acid	4.153	181.049	[M-H]-	181.051	True	285998	354679	396394	270147	193714	541220	449947	368318	410903	117004	159489	815506	197671	217783	455122	478462	539945	264869	154493	578606	209790	0.383974	0.824407	-0.278572	391225	216387	68427.5	55.3101	322528	130365	39306.7	40.4199	0.999588	1.06846	0.906676	0.415699	C9H10O4	Phenylpropanoic acids	JVGVDSSUAVXRDY-UHFFFAOYSA-N	OC(CC1=CC=C(O)C=C1)C(O)=O	C03672	9378	HMDB0000755
NEG8217	Guanosine	3.678	282.084	[M-H]-	282.084	True	4975.49	137758	2373.98	818.91	1165.9	8348.85	25138.7	6714.86	26219.6	6013.14	2757.78	7798.61	207.52	5482.25	27680.5	4157.92	3078.65	2119.17	1909.75	123935	74761.5	0.785834	0.804668	-0.313534	25113.1	41545.9	13138	165.435	20207.7	39994.6	12058.8	197.918	0.999588	0.0813089	0.615242	0.104669	C10H13N5O5	Purine nucleosides	NYHBQMYGNKIUIF-UUOKFMHZSA-N	NC1=NC2=C(N=CN2[C@@H]2O[C@H](CO)[C@@H](O)[C@H]2O)C(=O)N1	C00387	6802	HMDB0000133
NEG4781	Indolelactic acid	5.187	204.064	[M-H]-	204.067	True	34964	76878.3	20681.6	41065.5	28190.7	56002.1	140195	19500.7	49254.7	4561.65	14738.4	54042.8	21877.4	51389.3	42569.3	34079.6	36319.9	21258.1	41104.1	55706.9	10629.4	0.577797	1.19749	0.260019	36897.7	15188.1	4802.91	41.1628	44184.8	37949.3	11442.1	85.8877	0.999588	0.744866	0.724039	0.238224	C11H11NO3	Indolyl carboxylic acids and derivatives	XGILAAMKEQUXLS-JTQLQIEISA-N	O[C@@H](CC1=CNC2=C1C=CC=C2)C(O)=O	C02043	676157	HMDB0000671
NEG6728	Bisphenol S	5.58	249.023	[M-H]-	249.023	True	3973.83	10530.2	3880.52	4278.03	5528.25	7591.2	1872.64	2545.7	3760.32	2215.75	2671.01	2434.25	2688.92	1561.01	2131.08	5788.2	3399.3	40203.8	3502.32	2700.27	5983.73	0.482357	0.630842	-0.664649	7039.29	11744.4	3713.92	166.841	4440.68	2597.69	783.234	58.4976	0.999588	0.567735	1.12626	0.316631	C12H10O4S	Benzenesulfonyl compounds	VPWNQTHUCYMVMZ-UHFFFAOYSA-N	OC1=CC=C(C=C1)S(=O)(=O)C1=CC=C(O)C=C1	C14216	6626	HMDB0240712
NEG2725	4-Nitrophenol	5.798	138.019	[M-H]-	138.02	True	3303.75	21295.5	3026.09	2506.85	4989.84	10123.2	59390.8	5819.91	6958.41	11573.3	6840.71	4656.96	2046.79	3816.31	81271.9	4374.44	10914	8968.29	14429.6	10749.5	11245.5	0.745453	0.809849	-0.304276	15247.3	23545.9	7445.85	154.426	12348	16493.4	4972.94	133.571	0.999588	0.345182	0.370858	0.12758	C6H5NO3	Nitrophenols	BTJIUGUIPKRLHP-UHFFFAOYSA-N	OC1=CC=C(C=C1)[N+]([O-])=O	C00870	980	HMDB0001232
POS10614	Lauramine oxide	6.597	230.249	[M+H]+	230.248	True	1.45657e+06	684115	835969	642990	506094	1.25891e+06	613662	602629	177416	443406	436281	1.49236e+06	1.01731e+06	826017	1.25083e+06	1.06005e+06	259675	746773	884366	238745	466659	0.461437	0.844599	-0.243661	824279	410997	129969	49.8614	696185	370084	111585	53.1589	0.999588	1.10429	0.881776	0.335887	C14H31NO	Long-chain alkyl amine oxides	SYELZBGXAIXKHU-UHFFFAOYSA-N	CCCCCCCCCCCC[N+](C)(C)[O-]	---	---	---
POS51475	LysoPC(18:1/0:0)	8.563	522.357	[M+H]+	522.355	True	8.03551e+06	3.54152e+06	4.55232e+06	1.02743e+06	2.36763e+06	132799	1.02e+06	4.0158e+06	2.51511e+06	3.33228e+06	2.04803e+06	1.54214e+06	1.51876e+06	8.02177e+06	9.03998e+06	267000	2.45057e+06	5.64472e+06	1.09092e+06	2.36629e+06	2.32295e+06	0.689595	0.864607	-0.209884	3.42651e+06	3.0454e+06	963040	88.8776	2.96258e+06	2.1624e+06	651988	72.9903	0.999588	0.35177	0.755766	0.161406	C26H52NO7P	Lysophosphatidylcholines	YAMUFBLWGFFICM-PTGWMXDISA-N	[H][C@@](O)(COC(=O)CCCCCCC\C=C/CCCCCCCC)COP([O-])(=O)OCC[N+](C)(C)C		16081932	HMDB0002815
POS14710	3-Hydroxyhexanoylcarnitine	3.962	276.183	[M+H]+	276.181	True	1.59768e+06	1.29604e+06	2.0361e+06	728959	1.24362e+06	4.29587e+06	2.35359e+06	2.09523e+06	438294	878458	785262	1.54586e+06	986611	2.42596e+06	1.61959e+06	1.50726e+06	763864	2.49142e+06	2.09382e+06	677178	541518	0.718831	1.10117	0.139039	1.46531e+06	714807	226042	48.782	1.61355e+06	1.08541e+06	327263	67.2682	0.999588	0.46885	0.879745	0.143373	C13H25NO5	Fatty Acyls	VYEONLJQPYRKAN-WDEREUQCSA-N	CCC[C@H](O)CC(=O)O[C@H](CC([O-])=O)C[N+](C)(C)C		156908002	HMDB0013131
POS4169	D-Glutamic acid	0.93	148.059	[M+H]+	148.06	True	1.59754e+06	488335	689792	665722	1.03409e+06	1.66409e+06	955356	1.16291e+06	1.11555e+06	1.41812e+06	1.55025e+06	1.83502e+06	901427	521183	1.98454e+06	1.15172e+06	595662	977818	926106	1.51872e+06	2.23497e+06	0.524197	0.887138	-0.17277	1.26472e+06	595492	188311	47.085	1.12198e+06	403091	121536	35.9268	0.999588	0.786469	0.847665	0.280505	C5H9NO4	Amino acids and derivatives	WHUUTDBJXJRKMK-GSVOUGTGSA-N	N[C@H](CCC(O)=O)C(O)=O	C00217	23327	HMDB0003339
NEG3972	Mannitol	0.867	181.073	[M-H]-	181.072	True	287347	680433	250505	213064	245136	116334	131641	282762	279300	319795	502920	369212	201957	310246	418619	313848	729542	271310	533931	275143	793937	0.144191	0.713272	-0.487477	421775	201418	63694.1	47.755	300840	161948	48829.2	53.832	0.999588	1.72631	1.62254	0.841061	C6H14O6	Sugar alcohols	FBPFZTCFMRRESA-KVTDHHQDSA-N	OC[C@@H](O)[C@@H](O)[C@H](O)[C@H](O)CO	C00392	6251	HMDB0000765
NEG2453	L-Aspartic acid	0.809	132.03	[M-H]-	132.03	True	390144	217117	413622	345731	397135	494265	799207	639060	77413.5	243171	346326	642907	555979	469589	249259	1.49136e+06	196131	531819	714543	637277	223683	0.190661	0.694355	-0.526254	571255	373266	118037	65.3414	396654	198368	59810.2	50.0104	0.999588	1.78895	1.46592	0.719739	C4H7NO4	Amino acids and derivatives	CKLJMWTZIZZHCS-REOHCLBHSA-N	N[C@@H](CC(O)=O)C(O)=O	C00049	5960	HMDB0000191
NEG2835	4-Acetamidobutanoic acid	3.681	144.065	[M-H]-	144.067	True	86075.5	39653.5	66792.8	61506.9	45077.7	59866.9	51284.1	29639.8	75116.4	28576.7	53741.7	165331	44750.3	49767.2	61049.6	226743	119800	26113.1	25985.7	102261	89038.7	0.0870178	0.596186	-0.746167	91083.9	65050.9	20570.9	71.4186	54302.9	18057.7	5444.6	33.2536	0.999588	2.3018	1.77063	1.06039	C6H11NO3	Amino acids and derivatives	UZTFMUBKZQVKLK-UHFFFAOYSA-N	CC(=O)NCCCC(O)=O	C02946	18189	HMDB0003681
POS7389	Caffeine	4.448	195.088	[M+H]+	195.088	True	3175.27	170327	84964.1	8103.26	307756	32355.3	113115	147954	858.76	773.02	662.52	516.2	669.95	674991	1114.06	332189	2597.24	37002.8	7854.12	481549	252834	0.227474	0.441546	-1.17936	179132	245478	77626.9	137.038	79094.9	98963.4	29838.6	125.12	0.999588	1.45478	1.23574	0.643068	C8H10N4O2	Xanthines	RYYVLZVUVIJVGH-UHFFFAOYSA-N	CN1C=NC2=C1C(=O)N(C)C(=O)N2C	C07481	2519	HMDB0001847
POS16608	N4-Acetylsulfamethoxazole	5.625	296.071	[M+H]+	296.07	True	102.53	220.67	123.07	121.35	183.53	432.79	145.43	432.46	696.17	298.41	443.9	367.46	13192.2	303.89	513.02	83.8	367.93	350.05	890.56	120.8	347.46	0.278844	0.175929	-2.50693	1653.72	4060.25	1283.96	245.522	290.937	189.183	57.0407	65.0252	0.999588	1.0998	1.26991	0.554639	C12H13N3O4S	Benzenesulfonamides	GXPIUNZCALHVBA-UHFFFAOYSA-N	CC(O)=NC1=CC=C(C=C1)S(=O)(=O)NC1=NOC(C)=C1	C13061	80641	HMDB0013854
POS14336	Hexadecasphingosine	6.698	272.26	[M+H]+	272.258	True	158943	60801.3	106089	95337.7	92260.8	238496	93097.1	100244	25652.1	64643.4	44539.8	138273	102743	97879.1	120522	110136	46174.9	90719.7	123640	28348.8	59582.2	0.769096	1.0696	0.0970681	91802.1	35960.4	11371.7	39.1717	98191.3	58460.2	17626.4	59.5371	0.999588	0.167374	0.797579	0.11402	C16H33NO2	---	BTUSGZZCQZACPT-YYZTVXDQSA-N	[H]\C(CCCCCCCCCCC)=C(\[H])[C@@]([H])(O)[C@@]([H])(N)CO		14767871	HMDB0242181
POS6292	Theobromine	3.934	181.072	[M+H]+	181.072	True	658.98	11173.7	8778.24	5618.07	45895.5	7322.37	59130.8	11183.5	614.88	3420.78	2054.09	4705.94	4202.41	18798.9	4930.76	17367.5	8.625	6797.49	2355.87	54732.4	13557.7	0.85831	1.11161	0.152645	12745.8	16075.5	5083.53	126.124	14168.3	19554.1	5895.77	138.013	0.999588	0.146257	0.235449	0.0663559	C7H8N4O2	Xanthines	YAPQBXQYLJRXSA-UHFFFAOYSA-N	CN1C=NC2=C1C(O)=NC(=O)N2C	C07480	5429	HMDB0002825
POS8381	Indolelactic acid	5.189	206.08	[M+H]+	206.081	True	28988.6	29605.4	19882.5	22065.9	13081.2	56336.4	94911.6	18200.3	25499.8	9075.35	11069.9	37997.4	10776.9	52567.1	33155.1	20244.3	26644	17047.9	24054.8	33503.3	8633.88	0.705647	1.12927	0.175394	26462.5	13357.9	4224.13	50.4786	29883.3	25130.4	7577.11	84.0951	0.999588	0.557846	0.588153	0.151412	C11H11NO3	---	XGILAAMKEQUXLS-JTQLQIEISA-N	O[C@@H](CC1=CNC2=C1C=CC=C2)C(O)=O	C02043	676157	HMDB0000671
POS3198	Isoleucine	1.987	132.103	[M+H]+	132.102	True	2.04308e+07	8.61131e+06	1.7556e+07	1.40727e+07	2.02201e+07	1.33642e+07	1.93209e+07	1.13475e+07	7.21036e+06	1.74713e+07	1.15552e+07	2.17155e+07	1.56377e+07	2.22711e+07	2.86585e+07	1.98149e+07	5.67587e+06	1.63591e+07	2.88553e+07	1.11865e+07	1.62779e+07	0.145491	0.785774	-0.347813	1.86452e+07	7.24311e+06	2.29047e+06	38.847	1.4651e+07	4.65779e+06	1.40438e+06	31.7917	0.999588	2.02192	1.50053	0.837163	C6H13NO2	Isoleucine and derivatives	AGPKZVBTJJNPAG-WHFBIAKZSA-N	CC[C@H](C)[C@H](N)C(O)=O	C00407	6306	HMDB0000172
POS4042	Spermidine	0.689	146.165	[M+H]+	146.165	True	1.30788e+06	210044	601176	64424.7	861546	2.89772e+06	466078	1.4568e+06	1.20613e+06	1.20278e+06	497627	721457	499337	4.6655e+06	5.86816e+06	480572	471906	318511	546731	403235	527569	0.484517	0.675236	-0.566537	1.4503e+06	2.03397e+06	643198	140.245	979293	787320	237386	80.3968	0.999588	0.786064	1.16702	0.314691	C7H19N3	Dialkylamines	ATHGHQPFGPMSJY-UHFFFAOYSA-N	NCCCCNCCCN	C00315	1102	HMDB0001257
POS14669	Glutamylglutamine	1.065	276.118	[M+H]+	276.119	True	1.05383e+06	1.48923e+06	401999	648597	2.23223e+06	41551.4	537684	51232.4	581341	1.07545e+06	5.86658e+06	132298	562744	12185.9	150472	2.55397e+06	647491	354221	290322	3.11058e+06	2.69791e+06	0.73513	1.20896	0.273771	1.05122e+06	1.22077e+06	386042	116.129	1.27089e+06	1.65323e+06	498467	130.085	0.999588	0.225016	0.628346	0.133636	C10H17N3O6	Dipeptides	MGHKSHCBDXNTHX-WDSKDSINSA-N	N[C@@H](CCC(O)=O)C(=O)N[C@@H](CCC(N)=O)C(O)=O		10171586	HMDB0028817
POS31229	L-Palmitoylcarnitine	7.755	400.342	[M+H]+	400.342	True	150660	132898	205068	43397.9	56201.8	195991	43994.9	127043	125243	489248	108615	101726	56379.1	490782	336417	16775.4	82946.7	430588	31398.3	184166	75159.6	0.673989	0.844682	-0.243519	180634	174612	55217.1	96.6662	152578	124382	37502.5	81.52	0.999588	0.177761	0.648321	0.171347	C23H45NO4	Acyl carnitines	XOMRRQXKHMYMOC-NRFANRHFSA-N	[H][C@](CC([O-])=O)(C[N+](C)(C)C)OC(=O)CCCCCCCCCCCCCCC		16902	HMDB0240774
POS3555	Trigonelline	0.969	138.055	[M+H]+	138.055	True	1.49949e+06	2.22965e+06	1.19632e+06	1.4839e+06	839391	445255	442673	2.03071e+06	687259	1.2649e+06	741510	341304	1.4088e+06	346557	1.24801e+06	401058	1.40036e+06	1.76226e+06	381709	1.08461e+06	2.00373e+06	0.631674	1.12656	0.171921	1.03784e+06	630006	199225	60.7035	1.16919e+06	605035	182425	51.7483	0.999588	0.844173	0.645338	0.199507	C7H7NO2	Alkaloids and derivatives	WWNNZCOKKKDOPX-UHFFFAOYSA-N	C[N+]1=CC=CC(=C1)C([O-])=O	C01004	5570	HMDB0000875
POS18073	1,1,1-Trifluoroheptadecan-2-one	9.744	309.243	[M+H]+	309.242	True	2159.57	1770.56	1357.62	1445.45	2377.2	4706.29	8366.36	1582.5	1179.6	2948.07	1550.31	1210.66	1499.37	3079.54	2384.92	2708.27	1084.71	1973.8	4337.85	1207.99	1689.29	0.462396	1.26399	0.33799	2117.64	1031.63	326.23	48.716	2676.68	2137.91	644.604	79.8716	0.999588	0.862909	0.894559	0.334986	C17H31F3O	---	MAHYXYTYTLCTQD-UHFFFAOYSA-N	CCCCCCCCCCCCCCCC(=O)C(F)(F)F		4670	HMDB0256073
POS12656	Daidzein	5.792	255.065	[M+H]+	255.065	True	26720.1	4223.9	10548	143790	20574.4	54373.2	989.09	4802.6	1569.63	1064.79	319.38	8508.52	15839.2	11180.2	55655.1	42536.6	793.14	8485.92	37523.3	4976.01	468.61	0.696453	1.31487	0.394925	18596.7	19443.3	6148.52	104.553	24452.3	42835.8	12915.5	175.181	0.999588	0.272429	0.420752	0.157108	C15H10O4	Isoflavones	ZQSIJRDFPHDXIC-UHFFFAOYSA-N	OC1=CC=C(C=C1)C1=COC2=C(C=CC(O)=C2)C1=O	C10208	5281708	HMDB0003312
NEG5012	Indoxyl sulfate	4.44	212.002	[M-H]-	212.002	True	42087.9	290232	10570	886327	279270	103987	142380	20424.7	118144	38661.1	162821	18371.3	5321.06	202048	238581	99812	223899	277499	29626.7	131040	50374.7	0.4685	1.49185	0.577105	127657	101561	32116.5	79.5577	190446	249837	75328.7	131.185	0.999588	0.829243	0.817233	0.32929	C8H7NO4S	Arylsulfates	BXFFHSIDQOFMLE-UHFFFAOYSA-N	OS(=O)(=O)OC1=CNC2=CC=CC=C12		10258	HMDB0000682
POS2185	Uracil	2.723	113.034	[M+H]+	113.035	True	4.5493e+06	4.76912e+06	4.11537e+06	6.76065e+06	474711	2.88454e+06	628657	7.39039e+06	6.94727e+06	1.20724e+06	6.18673e+06	4.30725e+06	4.83019e+06	3.79586e+06	4.29259e+06	4.55809e+06	1.48616e+06	1.01137e+07	2.56525e+06	4.18998e+06	2.0469e+06	0.967526	0.989427	-0.0153341	4.2186e+06	2.36527e+06	747965	56.0677	4.174e+06	2.56895e+06	774567	61.5465	0.999588	0.25463	0.392093	0.0143373	C4H4N2O2	Pyrimidones	ISAKRJDGNUQOIC-UHFFFAOYSA-N	O=C1NC=CC(=O)N1	C00106	1174	HMDB0000300
POS8585	1-Methyl-corypalline	3.941	208.133	[M+H]+	208.133	True	467854	1.33816e+06	350218	77455.2	777946	45434.5	115445	3131.07	2368.72	718172	494371	283976	10843.4	688631	13170.7	30980.7	8991.83	6891.66	4317.28	2322.14	315090	0.0958627	2.92365	1.54777	136521	228317	72200.3	167.239	399141	420301	126726	105.301	0.999588	1.76394	1.71724	1.01835	C12H17NO2	---	QFSVLNAGJRAZFV-UHFFFAOYSA-N	CC1C2=CC(=C(C=C2CCN1C)OC)O	---	---	---
POS17119	Sphingosine	7.196	300.291	[M+H]+	300.29	True	78881.9	25568.4	43559.2	84071.4	64169.2	160362	208283	69683.9	2720.7	21041.9	10267.6	34972.4	22412.8	106259	28264.2	29424.4	5946.83	115311	106221	2333.29	11235.2	0.34312	1.51117	0.595664	46238.1	44781.1	14161	96.8489	69873.5	63845.8	19250.2	91.3734	0.999588	1.17695	1.21311	0.464554	C18H37NO2	1,2-aminoalcohols	WWUZIQQURGPMPG-KRWOKUGFSA-N	CCCCCCCCCCCCC\C=C\[C@@H](O)[C@@H](N)CO	C00319	5280335	HMDB0000252
NEG35715	LysoPI(16:0/0:0)	8.3	571.288	[M-H]-	571.289	True	146085	212831	127036	35996.3	100066	154416	35818.9	91984.4	65361.4	233030	118842	109023	34298.1	567885	218097	12789.9	78588	150651	45366.1	50245.6	155871	0.681064	0.844336	-0.24411	142281	162821	51488.4	114.436	120133	64513.2	19451.5	53.7014	0.999588	0.351798	0.727578	0.166812	C25H49O12P	Glycerophospholipids	UOXRPRZMAROFPH-OAOCPRPWSA-N	CCCCCCCCCCCCCCCC(=O)OC[C@@H](O)COP(O)(=O)O[C@H]1[C@H](O)[C@@H](O)[C@H](O)[C@@H](O)[C@H]1O			HMDB0061695
POS44243	LysoPC(15:0/0:0)	7.838	482.324	[M+H]+	482.324	True	86976.5	80421.1	144996	22964.1	53181.2	120277	31994.8	93527.3	38159	112750	46494.1	40782.9	25920.5	193519	190924	10655.3	42686.5	81183.6	24204.9	68240.5	46424.6	0.895241	1.04359	0.0615613	72454.2	66387	20993.4	91.6261	75612.8	40111.8	12094.2	53.0489	0.999588	0.273291	1.01989	0.0480601	C23H48NO7P	Lysophosphatidylcholines	RJZVWDTYEWCUAR-JOCHJYFZSA-N	[H][C@@](O)(COC(=O)CCCCCCCCCCCCCC)COP([O-])(=O)OCC[N+](C)(C)C	C04230	24779458	HMDB0010381
POS17608	Benzododecinium	7.462	304.3	[M]+	304.299	True	45318.9	14140.2	28152.2	15039.7	22059	27130.4	14684.2	19049.3	28992	18005.8	40532.4	20888.5	18135.9	19156.2	13205.1	15423.6	11579.5	25670.8	22365.7	9600.77	11683.3	0.041714	1.4804	0.565983	16770.9	5310.3	1679.26	31.6637	24827.6	10491.6	3163.33	42.2577	0.999588	2.21406	2.21369	1.37972	C21H38N+	Phenylmethylamines	CYDRXTMLKJDRQH-UHFFFAOYSA-N	CCCCCCCCCCCC[N+](C)(C)CC1=CC=CC=C1	---	8754	---
POS3500	1-Methylnicotinamide	0.922	137.07	[M]+	137.071	True	8669.24	14472.5	23854.2	17656.3	23120.9	47940.5	13629.6	8001.51	10217.8	6546.95	8627.94	17384.5	2539.56	12845.8	32031.4	3822.51	31776.9	23920.6	3581.6	12902.3	3169.41	0.672373	1.15385	0.206455	14397.5	11608.2	3670.82	80.6265	16612.5	11975.1	3610.61	72.0846	0.999588	0.490629	0.794025	0.17239	C7H9N2O+	Pyridinecarboxamides	LDHMAVIPBRSVRG-SAZACWGINA-O	N=C(O)C1=CC=C[N+](=C1)C	C02918	457	---
NEG6447	Uridine	2.582	243.063	[M-H]-	243.062	True	5.87871e+06	8.8864e+06	6.73174e+06	7.92873e+06	1.1849e+06	7.27038e+06	933302	7.24175e+06	6.54904e+06	6.63949e+06	8.50093e+06	8.85297e+06	31523.1	4.5661e+06	8.5357e+06	7.17794e+06	8.03159e+06	8.99662e+06	6.56693e+06	5.09127e+06	1.76951e+07	0.39113	0.815224	-0.294731	7.55457e+06	4.47831e+06	1.41617e+06	59.2795	6.15867e+06	2.67024e+06	805109	43.3575	0.999588	0.953504	0.924543	0.407679	C9H12N2O6	Pyrimidine nucleosides	DRTQHJPVMGBUCF-XVFCMESISA-N	OC[C@H]1O[C@H]([C@H](O)[C@@H]1O)N1C=CC(=O)NC1=O	C00299	6029	HMDB0000296
NEG2264	Pyroglutamic acid	1.491	128.035	[M-H]-	128.035	True	1.47895e+07	5.30443e+06	1.6647e+07	5.86168e+06	2.22188e+07	1.12113e+07	9.70062e+06	1.1362e+07	303.37	1.8674e+06	1134.86	1.55978e+07	2657.59	1.56017e+07	1.70461e+07	7.69953e+06	1460.25	6.90446e+06	1.73764e+07	578.19	391888	0.77673	1.11591	0.158217	8.06226e+06	7.71954e+06	2.44113e+06	95.7491	8.99673e+06	7.16969e+06	2.16174e+06	79.6922	0.999588	0.0976932	0.953214	0.10973	C5H7NO3	Alpha amino acids and derivatives	ODHCTXKNWHHXJC-VKHMYHEASA-N	OC(=O)[C@@H]1CCC(=O)N1	C01879	7405	HMDB0000267
POS12087	Lenticin	4.284	247.145	[M+H]+	247.144	True	410962	331210	444939	52227.1	794387	523852	276561	108919	25382.2	159675	113250	427690	310545	640506	724100	46972.4	1.14274e+06	221656	317553	213302	140394	0.332192	0.704031	-0.506289	418546	330885	104635	79.0559	294669	235997	71155.7	80.0886	0.999588	1.33255	1.10943	0.478611	C14H18N2O2	Amino acids and derivatives	AOHCBEAZXHZMOR-ZDUSSCGKSA-N	C[N+](C)(C)[C@@H](CC1=CNC2=CC=CC=C12)C([O-])=O	C09213	442106	HMDB0061115
POS9596	3-[[(2S)-2,4-Dihydroxy-3,3-dimethylbutanoyl]amino]propanoic acid	3.857	220.116	[M+H]+	220.118	True	141076	8846.74	125024	19556.2	162237	210969	73292.1	233998	93820.9	7399.54	27069.1	106404	42337.4	342740	174207	15593.9	69400.8	137546	217366	95455.7	39101.6	0.554826	0.808765	-0.306208	124015	99444.2	31447	80.1871	100299	81167.1	24472.8	80.9251	0.999588	0.663832	1.08875	0.255843	C9H17NO5	Secondary alcohols	GHOKWGTUZJEAQD-UHFFFAOYSA-N	CC(C)(CO)C(O)C(O)=NCCC(O)=O		988	HMDB0250782
POS6977	N6,N6,N6-Trimethyl-L-lysine	0.837	189.16	[M+H]+	189.16	True	1495.25	5075.43	4796.98	15981.8	7748.85	21066.5	2953.8	7310.43	6148.81	4048.86	1757.53	5104.02	1267.78	16170.8	6509.71	3218.43	6371.17	10651.9	2256.65	384.7	2545.36	0.496205	1.30796	0.38732	5448.05	4840.21	1530.61	88.843	7125.83	6092.37	1836.92	85.4969	0.999588	0.903615	0.95544	0.304339	C9H20N2O2	---	MXNRLFUSFKVQSK-QMMMGPOBSA-N	C[N+](C)(C)CCCC[C@H](N)C([O-])=O	C03793	440120	HMDB0001325
POS4028	Indole-3-carboxaldehyde	4.024	146.06	[M+H]+	146.06	True	1.00502e+07	3.35374e+06	1.08323e+07	5.38924e+06	9.95903e+06	1.46933e+07	9.70939e+06	1.25897e+07	2.18947e+06	3.43438e+06	2.87622e+06	1.10245e+07	6.21705e+06	1.63641e+07	1.15469e+07	7.2369e+06	1.20093e+06	1.28736e+07	1.23104e+07	2.64321e+06	2.08876e+06	0.772536	0.926191	-0.110618	8.35063e+06	5.23253e+06	1.65467e+06	62.6603	7.73428e+06	4.39703e+06	1.32576e+06	56.8512	0.999588	0.443043	0.897859	0.112081	C9H7NO	Indoles	OLNJUISKUQQNIM-UHFFFAOYSA-N	O=CC1=CNC2=C1C=CC=C2	C08493	10256	HMDB0029737
POS20961	Glutamyltryptophan	4.399	334.141	[M+H]+	334.139	True	3.7028e+06	868376	4.66285e+06	1.69e+06	5.77617e+06	1.59543e+06	3.18142e+06	2.0994e+06	847188	1.13823e+06	645719	1.39902e+06	1.69726e+06	2.02188e+06	3.77804e+06	2.0047e+06	380514	3.25668e+06	6.99039e+06	628357	263145	0.865364	1.06267	0.0876963	2.242e+06	2.0285e+06	641467	90.4772	2.38251e+06	1.71732e+06	517792	72.0805	0.999588	0.151953	0.439206	0.0628014	C16H19N3O5	---	LLEUXCDZPQOJMY-AAEUAGOBSA-N	N[C@@H](CCC(O)=O)C(=O)N[C@@H](CC1=CNC2=CC=CC=C12)C(O)=O		100094	HMDB0028830
NEG2522	Malic acid	1.168	133.013	[M-H]-	133.014	True	778.88	1081.43	139719	130164	3429.64	26571.7	1.82459e+06	1868.12	784905	182036	321856	444.16	117466	598.49	1220.65	60205.9	202157	198157	2311.22	220424	215047	0.254705	3.05135	1.60945	101803	99307.1	31403.7	97.5483	310636	552963	166724	178.01	0.999588	1.51904	1.22071	0.593963	C4H6O5	Beta hydroxy acids and derivatives	BJEPYKJPYRNKOW-REOHCLBHSA-N	O[C@@H](CC(O)=O)C(O)=O	C00149	222656	HMDB0000156
POS15216	8,12-Octadecadienoic acid	9.964	281.248	[M+H]+	281.248	True	235166	59012.6	212625	81492.1	170151	438223	135526	216013	141578	87969.3	54394.9	292692	212876	780470	386137	95303.2	66317.6	318324	197983	110203	61987	0.261443	0.660349	-0.5987	252229	216800	68558.1	85.9535	166559	110560	33335.2	66.3789	0.999588	1.20931	1.38581	0.582623	C18H32O2	Fatty Acyls	FVIFMUSFIUXENC-UHFFFAOYSA-N	CCCCCC=CCCC=CCCCCCCC(O)=O		122193	HMDB0247466
POS18502	CHEBI:79180	9.915	313.274	[M+H]+	313.273	True	73605.8	105111	96324	127211	218651	200769	80743.6	43050.7	10083.7	34531.8	29826.6	68039.8	61985.6	263582	267848	48441.2	38153.2	156459	124715	16646.2	20854.4	0.699848	0.869192	-0.202253	106672	94544	29897.5	88.6302	92718.9	67849.3	20457.3	73.1775	0.999588	0.596556	0.760321	0.154996	C19H36O3	---	HTLXEMNYVIZBPL-BMRADRMJSA-N	C(CCCCCCCCO)CCCCCCCC=CC(=O)O	---	---	---
NEG8913	Enterolactone	6.424	297.113	[M-H]-	297.113	True	71987.5	17656.5	833.59	14774.4	1022.79	1587.92	77047.7	3135.97	10627.9	471.68	5317.37	107225	119.42	149.62	11814.2	97.26	123.49	672.75	27692.5	539.02	2777.18	0.800061	1.22925	0.29778	15121	33542.2	10607	221.825	18587.6	28290.7	8529.97	152.202	0.999588	0.168471	0.286212	0.0968768	C18H18O4	9,9'-epoxylignans	HVDGDHBAMCBBLR-PBHICJAKSA-N	OC1=CC=CC(C[C@@H]2COC(=O)[C@H]2CC2=CC(O)=CC=C2)=C1	C18165	114739	HMDB0006101
POS21418	Prostaglandin E1	6.569	337.238	[M+H-H2O]+	337.237	True	3.92702e+06	528794	1.6066e+06	1.4934e+06	507512	3.67923e+06	1.54108e+06	3.54684e+06	2.18657e+07	3.4883e+06	4.16797e+06	3.0839e+06	5.07435e+06	1.31117e+06	3.52697e+06	880093	8.61577e+06	609374	449816	2.23916e+07	2.06609e+06	0.834214	0.87772	-0.188167	4.80091e+06	6.66802e+06	2.10861e+06	138.891	4.21386e+06	6.01321e+06	1.81305e+06	142.701	0.999588	0.0869383	0.480469	0.0787224	C20H34O5	Prostaglandins and related compounds	GMVPRGQOIOIIMI-DWKJAMRDSA-N	CCCCC[C@H](O)\C=C\[C@H]1[C@H](O)CC(=O)[C@@H]1CCCCCCC(O)=O	C04741	5280723	HMDB0001442
POS21244	isopentenyl adenosine	4.935	336.165	[M+H]+	336.167	True	269119	622107	337330	345936	53435.7	43241.5	246981	110671	254852	282980	273579	151125	277769	225456	147776	62738.6	203134	436850	320658	248432	334488	0.776715	1.07208	0.100416	240843	108049	34168	44.8627	258203	160435	48373.1	62.1354	0.999588	0.655754	0.987348	0.109738	C15H21N5O4	---	USVMJSALORZVDV-SDBHATRESA-N	CC(C)=CCNC1=NC=NC2=C1N=CN2[C@@H]1O[C@H](CO)[C@@H](O)[C@H]1O	C16427		HMDB0304396
POS18981	Leucyl-Tryptophan	4.761	318.181	[M+H]+	318.181	True	60352.6	120572	106218	127340	133553	58414.5	165595	78652	35511.8	64072.2	102091	39069.2	85210.2	95308.2	61908.9	56306.3	134347	90197.5	77352.9	24726.7	47292.1	0.137761	1.34421	0.42676	71171.9	32034.2	10130.1	45.0096	95670.1	39550.6	11924.9	41.3406	0.999588	1.57011	1.54252	0.860873	C17H23N3O3	Peptides	BQVUABVGYYSDCJ-UHFFFAOYSA-N	CC(C)CC(N)C(O)=NC(CC1=CNC2=CC=CC=C12)C(O)=O		329275	HMDB0028940
POS2612	Phenylethylamine	3.92	122.096	[M+H]+	122.096	True	526.54	49065.1	1356.66	64267.4	814.98	95009.4	800593	13351	1022.21	992.79	722.4	177736	61739.5	23062.2	511.64	797.47	1580.21	705.81	1044.23	607.71	670.91	0.397716	3.48024	1.79919	26845.6	56502.5	17867.7	210.472	93429.2	236786	71393.8	253.439	0.999588	1.04747	1.00804	0.400427	C8H11N	Phenethylamines	BHHGXPLMPWCGHP-UHFFFAOYSA-N	NCCC1=CC=CC=C1	C05332	1001	HMDB0012275
POS27564	Riboflavin	4.415	377.145	[M+H]+	377.145	True	4371.47	39519.1	3938.33	820.02	1336.08	5767.71	34966.9	1612.17	13395.9	4411.68	15362.4	2140.25	999.31	12394.5	2984.59	8.625	23251	2781.39	14815.2	15323	18211.8	0.677274	1.22799	0.296304	9290.97	8427.41	2664.98	90.7054	11409.3	13639.7	4112.53	119.55	0.999588	0.701669	0.759263	0.169236	C17H20N4O6	Flavins	AUNGANRZJHBGPY-SCRDCRAPSA-N	CC1=C(C)C=C2N(C[C@H](O)[C@H](O)[C@H](O)CO)C3=NC(=O)NC(=O)C3=NC2=C1	C00255	493570	HMDB0000244
NEG3474	Phenylalanine	3.771	164.072	[M-H]-	164.072	True	1.08684e+07	9.20848e+06	1.27607e+07	9.63879e+06	1.14589e+07	1.55151e+07	1.35542e+07	1.56573e+07	5.81258e+06	6.63603e+06	7.19522e+06	1.28339e+07	9896777	1.70978e+07	1.31362e+07	1.12142e+07	6.71664e+06	1.29548e+07	1.56234e+07	6.20794e+06	6.14198e+06	0.791547	0.961787	-0.05621	1.11824e+07	3.88944e+06	1.22995e+06	34.7818	1.07551e+07	3.41703e+06	1.03027e+06	31.7714	0.999588	0.435854	0.796803	0.101523	C9H11NO2	Amino acids and derivatives	COLNVLDHVKWLRT-QMMMGPOBSA-N	N[C@@H](CC1=CC=CC=C1)C(O)=O	C00079	6140	HMDB0000159
POS14675	N2-gamma-Glutamylglutamine	0.951	276.121	[M+H]+	276.119	True	782536	3.36439e+06	480777	1.26124e+06	2.38588e+06	69866.5	497462	152048	2.64714e+06	2.3824e+06	5.79389e+06	472452	1.36781e+06	40001	1.00338e+06	2.72139e+06	1.59942e+06	249442	521339	3.18072e+06	2.72605e+06	0.531875	1.2978	0.376064	1.3882e+06	1.1391e+06	360215	82.0558	1.8016e+06	1.73983e+06	524578	96.5712	0.999588	0.65527	0.917035	0.27419	C10H17N3O6	Dipeptides	JBFYFLXEJFQWMU-WDSKDSINSA-N	N[C@@H](CCC(=O)N[C@@H](CCC(N)=O)C(O)=O)C(O)=O	C05283	150914	HMDB0011738
NEG2619	Threonic acid	0.912	135.029	[M-H]-	135.03	True	448742	942550	1.35176e+06	1.13997e+06	743461	833693	991161	581313	1.06478e+06	443815	1.15128e+06	695517	1.34687e+06	97882.1	748073	1.61321e+06	2.11782e+06	710598	981574	1.22565e+06	1.44612e+06	0.283478	0.802252	-0.317873	1.09833e+06	572829	181145	52.1545	881139	300063	90472.3	34.054	0.999588	1.37384	1.41286	0.547481	C4H8O5	---	JPIJQSOTBSSVTP-STHAYSLISA-N	OC[C@H](O)[C@@H](O)C(O)=O	C01620	5460407	HMDB0000943
NEG7843	Glutamylglutamine	1.05	274.103	[M-H]-	274.104	True	34153.2	435186	179640	383593	235054	12314.7	71386.9	8420.18	127804	1.48315e+06	388400	40424.1	126927	5407.43	25961	411387	148333	56630.2	67593.3	105368	657116	0.351166	1.8562	0.892354	164515	208091	65804.3	126.488	305373	420913	126910	137.836	0.999588	1.07504	1.02121	0.454488	C10H17N3O6	Dipeptides	MGHKSHCBDXNTHX-WDSKDSINSA-N	N[C@@H](CCC(O)=O)C(=O)N[C@@H](CCC(N)=O)C(O)=O		10171586	HMDB0028817
NEG4139	N-Acetyl-L-glutamic acid	2.383	188.054	[M-H]-	188.056	True	25269.5	39854.2	29335.3	136033	21249.3	120958	48730.4	116863	219399	22036.7	82173.3	81356.6	38013.9	18960.2	55690.5	170727	112891	21167.5	10790.9	76609.2	44094.8	0.548461	1.24313	0.313978	63030.1	49516.3	15658.4	78.5597	78354.7	63676	19199.1	81.2664	0.999588	0.736183	0.695668	0.260854	C7H11NO5	Glutamic acid and derivatives	RFMMMVDNIPUKGG-YFKPBYRVSA-N	CC(=O)N[C@@H](CCC(O)=O)C(O)=O	C00624	70914	HMDB0001138
POS13361	3-Hydroxyisovalerylcarnitine	3.689	262.164	[M+H]+	262.165	True	561577	369517	739651	227019	1.07791e+06	2.61335e+06	1.06783e+06	1.15254e+06	439756	306156	177825	866703	202999	2.82056e+06	1.37939e+06	665735	538866	939676	1.4351e+06	525149	553105	0.536981	0.799737	-0.322402	992728	749321	236956	75.481	793921	699711	210971	88.1336	0.999588	0.718372	1.01741	0.270041	C12H23NO5	Fatty Acyls	IGLHHSKNBDXCEY-SECBINFHSA-N	CC(C)(O)CC(=O)O[C@H](CC([O-])=O)C[N+](C)(C)C		131668011	HMDB0061189
NEG3750	Ascorbic acid	1.008	175.024	[M-H]-	175.025	True	50543.3	2.09184e+06	855167	433684	69551.5	93890.4	3.23688e+06	792813	2.94336e+06	681307	2.73327e+06	1.65707e+06	336303	14400.4	37885	1.62755e+06	1.5089e+06	618890	97245.5	2.95681e+06	176056	0.46315	1.40749	0.493124	903111	988627	312631	109.469	1.27112e+06	1.2346e+06	372247	97.1274	0.999588	1.01211	0.882032	0.334278	C6H8O6	Butenolides	CIWBSHSKHKDKBQ-JLAZNSOCSA-N	[H][C@@]1(OC(=O)C(O)=C1O)[C@@H](O)CO	C01041	54670067	HMDB0000044
POS2234	Creatinine	0.931	114.066	[M+H]+	114.066	True	1.47982e+06	1.27297e+06	1.27797e+06	2.55451e+06	2.26784e+06	1.77662e+06	1.01742e+06	844013	1.58584e+06	803547	917205	1.54906e+06	480617	944672	1.858e+06	1.11636e+06	1.96443e+06	1.7141e+06	950530	886056	1.80386e+06	0.652434	1.08245	0.1143	1.32677e+06	511848	161861	38.5786	1.43616e+06	577042	173985	40.1795	0.999588	0.323421	0.582326	0.185463	C4H7N3O	Amino acids and derivatives	DDRJAANPRJIHGJ-UHFFFAOYSA-N	CN1CC(=O)NC1=N	C00791	588	HMDB0000562
POS19224	Norfloxacin	4.455	320.138	[M+H]+	320.14	True	720.92	412.78	1794.57	1377.23	2334.6	4761.9	2394.24	1362.03	914.11	558.92	935.32	2126.04	766.92	1158.33	2239.13	85315.4	15297	1220.43	761.09	774.05	481.18	0.252238	0.144995	-2.78593	11014	26486.9	8375.9	240.485	1596.97	1244.61	375.263	77.9357	0.999588	1.68951	1.25059	0.59819	C16H18FN3O3	Quinoline carboxylic acids	OGJPXUAPXNRGGI-UHFFFAOYSA-N	CCN1C=C(C(O)=O)C(=O)C2=CC(F)=C(C=C12)N1CCNCC1	C06687	4539	HMDB0015192
POS18771	Decanoylcarnitine	6.327	316.248	[M+H]+	316.248	True	37257.3	14463.9	26925.3	131530	25928.5	45445.3	4832.79	2753.73	31655.6	43341.9	19883.1	16421	15763	101587	165808	2926.51	23452.3	53073.8	2619.65	41735.3	13594.3	0.652883	0.798906	-0.323903	43698.1	52221.9	16514	119.506	34910.7	35015	10557.4	100.299	0.999588	0.464151	0.607504	0.185164	C17H33NO4	Acyl carnitines	LZOSYCMHQXPBFU-OAHLLOKOSA-N	CCCCCCCCCC(=O)O[C@H](CC([O-])=O)C[N+](C)(C)C	C03299	11953821	HMDB0000651
NEG8249	Xanthosine	3.717	283.067	[M-H]-	283.068	True	167023	17177.4	22610.2	27616.5	11158.6	276088	1.4272e+06	43640.7	34965.5	13896.3	12996.2	907031	7319.88	156140	31919.2	297975	29779.1	13141.9	17879.8	43949.4	8457.62	0.824727	1.23389	0.303218	151359	281115	88896.5	185.727	186761	419825	126582	224.792	0.999588	0.184436	0.402077	0.0836898	C10H12N4O6	Purine nucleosides	UBORTCNDUKBEOP-UUOKFMHZSA-N	OC[C@H]1O[C@H]([C@H](O)[C@@H]1O)N1C=NC2=C1N=C(O)N=C2O	C01762	64959	HMDB0000299
POS14975	H-Ile-Phe-OH	4.646	279.17	[M+H]+	279.17	True	198922	184712	443379	243627	378762	254338	307424	444530	104432	152653	94524.3	216884	266488	494504	438640	168145	74220.4	84472	336447	104750	69654	0.632286	1.13215	0.179061	225421	155202	49079.1	68.8498	255209	125134	37729.4	49.0321	0.999588	0.340371	1.00067	0.199086	C15H22N2O3	---	WMDZARSFSMZOQO-DRZSPHRISA-N	CCC(C)C(C(=O)NC(CC1=CC=CC=C1)C(=O)O)N	---	---	---
NEG2878	Adipic acid	4.059	145.05	[M-H]-	145.051	True	3476.45	3799.83	2979.2	11796.8	4013.09	11315.6	4638.68	7336.05	5810.33	4054.57	4564.09	2785.56	2687.94	4783.39	5481.74	10842.3	15464.8	9332.27	3969.23	10781.5	10958.9	0.256043	0.752211	-0.410791	7708.76	4340.55	1372.6	56.3068	5798.61	3085.7	930.374	53.2145	0.999588	1.19898	1.27546	0.591687	C6H10O4	Medium-chain fatty acids	WNLRTRBMVRJNCN-UHFFFAOYSA-N	OC(=O)CCCCC(O)=O	C06104	196	HMDB0000448
NEG22674	LysoPE(0:0/16:0)	7.979	452.278	[M-H]-	452.278	True	3.95118e+06	6.37864e+06	3.52316e+06	1.31509e+06	3.93639e+06	6.27357e+06	1.38835e+06	1.79706e+06	1.94553e+06	5.74791e+06	2.47656e+06	1.07063e+06	1.36045e+06	6.68622e+06	5.01876e+06	295189	1.63828e+06	4.65887e+06	1155354	1.76748e+06	1.40863e+06	0.265792	1.40512	0.490697	2.50599e+06	2.13464e+06	675032	85.1816	3.52122e+06	1.92402e+06	580115	54.6408	0.999588	1.46972	1.38023	0.575458	C21H44NO7P	---	CKPBBEOJHAPPBT-HXUWFJFHSA-N	[H][C@@](CO)(COP(O)(=O)OCCN)OC(=O)CCCCCCCCCCCCCCC		53480922	HMDB0011473
POS10784	Butyrylcarnitine	3.906	232.156	[M+H]+	232.154	True	2.70591e+07	9.97465e+06	2.09163e+07	1.32529e+07	2.60903e+07	4.7704e+07	1.97167e+07	2.30674e+07	7.73045e+06	1.06496e+07	1.27839e+07	4.98119e+07	1.43005e+07	3.62639e+07	8.07778e+07	1.49971e+07	1.60208e+07	2.99231e+07	1.246e+07	1.26799e+07	1.13758e+07	0.313839	0.714406	-0.485184	2.78611e+07	2.2573e+07	7.13821e+06	81.0199	1.99041e+07	1.1405e+07	3.43874e+06	57.2997	0.999588	1.28406	1.28058	0.503293	C11H21NO4	---	QWYFHHGCZUCMBN-SECBINFHSA-N	CCCC(=O)O[C@H](CC([O-])=O)C[N+](C)(C)C	C02862	213144	HMDB0002013
POS2391	Betaine	1.01	118.087	[M+H]+	118.086	True	6.47156e+06	5.50888e+06	4.63905e+06	5.37914e+06	6.61509e+06	1.29015e+07	4.97043e+06	1.51228e+07	4.49767e+06	4.65481e+06	6.27274e+06	6.18072e+06	3.58004e+06	2.6053e+07	7.13767e+06	6.09878e+06	3.64357e+06	1.17716e+07	6.80161e+06	4.84135e+06	5.59033e+06	0.619373	0.857182	-0.222326	8.16987e+06	6.69369e+06	2.11673e+06	81.9314	7.00306e+06	3.57868e+06	1.07901e+06	51.1017	0.999588	0.432222	0.85388	0.208048	C5H11NO2	Amino acids and derivatives	KWIUHFFTVRNATP-UHFFFAOYSA-N	C[N+](C)(C)CC([O-])=O	C00719	247	---
NEG1989	L-Threonine	0.869	118.051	[M-H]-	118.051	True	1.04139e+06	1.39633e+06	976466	754808	971644	881805	835433	1.05037e+06	595996	945910	861983	846131	693842	935169	960431	769296	627777	836082	1.16935e+06	456890	972083	0.223764	1.13398	0.181395	826705	201642	63764.9	24.3911	937467	201503	60755.5	21.4944	0.999588	1.24541	1.29115	0.650209	C4H9NO3	Amino acids and derivatives	AYFVYJQAPQTCCC-GBXIJSLDSA-N	C[C@@H](O)[C@H](N)C(O)=O	C00188	6288	HMDB0000167
POS8201	N-Acetyl-D-glucosamine	0.982	204.088	[M+H-H2O]+	204.086	True	3.42883e+06	5.11538e+06	3.04682e+06	3156638	1.89307e+06	1.65477e+06	1.64255e+06	4.85128e+06	1.96104e+06	1.20725e+06	3.1968e+06	994409	3.45275e+06	1200709	2.8996e+06	1.06922e+06	2.87052e+06	4.52019e+06	2.29543e+06	1.43727e+06	3.98781e+06	0.531673	1.14535	0.195793	2.47279e+06	1.27651e+06	403669	51.6224	2.83222e+06	1.30433e+06	393270	46.0533	0.999588	0.974562	0.800503	0.274355	C8H15NO6	Aminosaccharides	OVRNDRQMDRJTHS-RTRLPJTCSA-N	CC(=O)N[C@H]1C(O)O[C@H](CO)[C@@H](O)[C@@H]1O	C00140	439174	HMDB0000215
POS3057	Pipecolic acid	0.762	130.087	[M+H]+	130.086	True	4.98675e+06	4.52337e+06	7.88402e+06	7.21166e+06	7.59107e+06	3.62397e+06	1.1799e+06	5.86462e+06	1.33676e+06	1.56044e+06	3.18786e+06	5.52386e+06	6.23201e+06	1.98988e+06	1.89057e+06	8.81517e+06	2.13561e+06	6.13548e+06	9.27396e+06	1.67056e+06	1.3623e+06	0.965766	0.988252	-0.0170495	4.50294e+06	3.06749e+06	970025	68.1219	4.45004e+06	2.50182e+06	754326	56.2201	0.999588	0.47287	0.250227	0.0151279	C6H11NO2	Alpha amino acids	HXEACLLIILLPRG-UHFFFAOYSA-N	OC(=O)C1CCCCN1	C00408	849	HMDB0000070
POS17581	3-hydroxyoctanoyl carnitine	4.861	304.213	[M+Na]+	304.212	True	871175	891280	832046	1.2648e+06	831763	973871	856753	515870	738691	1.48917e+06	710573	1.08628e+06	646758	509358	620422	1.12391e+06	1.05293e+06	1.75683e+06	728519	842020	563601	0.923013	1.0155	0.0221954	893062	377524	119384	42.273	906908	265827	80149.9	29.3114	0.999588	0.188745	0.600432	0.0347924	C15H29NO5	Fatty Acyls	LUBMSOHGUAAXAM-UHFFFAOYSA-N	CCCCCC(O)CC(=O)OC(CC([O-])=O)C[N+](C)(C)C		86583357	HMDB0061634
NEG4321	Quinic acid	3.756	191.056	[M-H]-	191.056	True	431.75	250.96	170.19	70650.1	680.52	998.09	894.51	350.16	3149.04	1632.66	1708.7	752.39	209.48	334.83	208.95	802.41	8068.2	708.98	470.23	7182.5	2357.33	0.444573	3.48706	1.80201	2109.53	2979.06	942.063	141.219	7356.06	21010.4	6334.87	285.62	0.999588	0.88106	0.84646	0.352056	C7H12O6	Cyclic alcohols and derivatives	AAWZDTNXLSGCEK-WYWMIBKRSA-N	O[C@@H]1C[C@@](O)(C[C@@H](O)[C@H]1O)C(O)=O	C00296	6508	HMDB0003072
POS14135	Octadecylamine	8.036	270.317	[M+H]+	270.315	True	3088.76	260.48	1669.59	5047.93	1514.16	2166.37	875.45	580.85	37.19	570.29	282.31	1189.88	1012.94	1206.64	462.13	437.41	37.31	1911.02	2925.78	84.56	42.29	0.350018	1.57147	0.652117	930.996	934.387	295.479	100.364	1463.03	1510.9	455.554	103.272	0.999588	0.960261	1.02033	0.45591	C18H39N	Primary amines	REYJJPSVUYRZGE-UHFFFAOYSA-N	CCCCCCCCCCCCCCCCCCN		15793	HMDB0029586
NEG2831	4-Hydroxyquinoline	5.55	144.045	[M-H]-	144.046	True	34957.1	23719.5	21041.1	20007.4	70996.6	45571.7	28144.6	23643.5	11252.8	7833.21	6459.14	25932.5	21404.6	62176.8	89968.9	14137.6	7181	22574.3	41007.6	5775.68	6022.98	0.777033	0.901247	-0.150005	29618.2	27549.8	8712.02	93.0165	26693.3	18675.9	5631	69.9648	0.999588	0.571399	0.857813	0.109561	C9H7NO	Hydroquinolones	PMZDQRJGMBOQBF-UHFFFAOYSA-N	O=C1C=CNC2=CC=CC=C12	C06343		HMDB0246466
NEG2941	Glutamic acid	0.851	146.047	[M-H]-	146.046	True	3.49608e+06	1.84784e+06	3.69523e+06	7.06869e+06	5.41393e+06	1.06417e+07	1.13643e+07	6.36212e+06	3.00635e+06	3.34326e+06	4.53571e+06	7.26741e+06	4.50693e+06	3.04076e+06	2.80826e+06	8.76255e+06	3.38004e+06	5.85281e+06	5.50494e+06	4.92011e+06	2.89608e+06	0.590888	1.12894	0.174969	4.89399e+06	2.00306e+06	633424	40.9291	5.52502e+06	3.10552e+06	936350	56.2083	0.999588	0.518045	0.698178	0.228495	C5H9NO4	Glutamic acid and derivatives	WHUUTDBJXJRKMK-VKHMYHEASA-N	N[C@@H](CCC(O)=O)C(O)=O	C00025	33032	HMDB0000148
NEG1466	Serine	0.808	104.034	[M-H]-	104.035	True	393140	571893	490732	555319	485641	426019	531207	417727	403484	448629	418543	361048	587157	380597	313107	518280	506330	400161	537951	330903	390458	0.333797	1.08064	0.111889	432599	96053.8	30374.9	22.2039	467485	63337.1	19096.9	13.5485	0.999588	0.979788	1.27671	0.476518	C3H7NO3	Amino acids and derivatives	MTCFGRXMJLQNBG-REOHCLBHSA-N	N[C@@H](CO)C(O)=O	C00065	5951	HMDB0000187
NEG10801	Cyclic AMP	3.675	328.046	[M-H]-	328.045	True	706.34	321793	543.57	1104.41	505.39	3448.67	544.63	620.28	813.83	186.38	69150.5	2108.79	215.35	2480.65	2074.57	1414.92	1778.73	690.86	765.23	1618.1	14446.1	0.288613	13.1592	3.718	2759.33	4167.98	1318.03	151.051	36310.6	96873.6	29208.5	266.791	0.999588	1.31224	1.16022	0.539684	C10H12N5O6P	3',5'-cyclic purine nucleotides	IVOMOUWHDPKRLL-KQYNXXCUSA-N	[H][C@@]12COP(O)(=O)O[C@@]1([H])[C@@H](O)[C@@H](O2)N1C=NC2=C1N=CN=C2N	C00575	6076	HMDB0000058
NEG1656	Histamine	0.832	110.072	[M-H]-	110.072	True	82467.8	68079.7	74919.4	68915.6	81751.9	75655.8	93794.7	76439.2	29880	47716.7	46751.1	77559.2	69270.7	67564.2	53018.9	96636	31729	57958.4	86835	27149	26791.8	0.390704	1.14131	0.190685	59451.2	24821.4	7849.21	41.7509	67852	18863.1	5687.45	27.8004	0.999588	0.622994	0.9903	0.408152	C5H9N3	Primary amines	NTYJJOPFIAHURM-UHFFFAOYSA-N	NCCC1=CNC=N1	C00388	774	HMDB0000870
POS19018	4-hydroxysphinganine	7.104	318.299	[M+H]+	318.3	True	130582	96748.1	56289.1	55799.4	80100.6	79894.4	52482.6	51482.5	21347.9	59942.8	32962.4	91442.6	59687.2	61973.6	89500.6	70403.9	44564.3	67494.5	69291.9	22106.3	51617	0.833784	1.03871	0.0547885	62808.2	20491.9	6480.11	32.6262	65239.3	30357.3	9153.07	46.5322	0.999588	0.0187844	0.453728	0.0789465	C18H39NO3	---	AERBNCYCJBRYDG-UHFFFAOYSA-N	CCCCCCCCCCCCCCC(O)C(O)C(N)CO		248575	HMDB0304183
POS6045	Cotinine	3.649	177.103	[M+H]+	177.102	True	1468.55	809.99	665.93	327048	773.46	887.34	6799.42	278618	111174	212792	101541	384834	859.07	566713	2837.42	1087.54	1454.38	852.3	1020.03	407.93	902.93	0.985798	0.986295	-0.0199094	96096.9	204649	64715.6	212.961	94779.8	124006	37389.2	130.836	0.999588	0.0281727	0.403041	0.00621194	C10H12N2O	Pyrrolidinylpyridines	UIKROCXWUNQSPJ-UHFFFAOYSA-N	CN1C(CCC1=O)C1=CN=CC=C1			HMDB0001046
NEG9231	Arachidonic acid	9.798	303.232	[M-H]-	303.233	True	2.5602e+06	1.64913e+06	2.53262e+06	841916	1.84711e+06	3.81951e+06	1.3797e+06	1.79049e+06	1.85941e+06	2.11637e+06	1.18072e+06	2.69777e+06	1.31956e+06	5.94786e+06	3.82854e+06	1.05374e+06	1.15847e+06	3.38518e+06	2.19249e+06	1.74206e+06	1.31305e+06	0.358339	0.79613	-0.328925	2.46387e+06	1.55724e+06	492444	63.2032	1.96156e+06	807012	243323	41.1413	0.999588	0.945856	1.24619	0.445706	C20H32O2	Long-chain fatty acids	YZXBAPSDXZZRGB-DOFZRALJSA-N	CCCCC\C=C/C\C=C/C\C=C/C\C=C/CCCC(O)=O	C00219	444899	HMDB0001043
POS17714	8,11-eicosadiynoic acid	9.829	305.247	[M+H]+	305.248	True	2.56511e+06	900933	3.3656e+06	1.00907e+06	1.7111e+06	5.35877e+06	1.94729e+06	2.239e+06	1.43219e+06	1.98215e+06	1.12344e+06	2.69296e+06	1.49034e+06	7.13954e+06	4.45281e+06	1.14293e+06	1.29576e+06	5.36257e+06	2.16385e+06	2.079e+06	1.06889e+06	0.333383	0.743754	-0.427102	2.88886e+06	2.07385e+06	655810	71.7878	2.1486e+06	1.29023e+06	389020	60.0498	0.999588	0.954621	1.25617	0.477057	C20H32O2	---	AJBBHZDIKZCZAI-UHFFFAOYSA-N	CCCCCCCCC#CCC#CCCCCCCC(=O)O	---	---	---
NEG7968	gamma-Glutamylmethionine	3.759	277.083	[M-H]-	277.086	True	304376	191117	322449	353845	627310	246246	117253	277161	249031	232189	136072	265038	285478	338397	427920	454638	143999	200004	399584	156676	63877.6	0.941814	1.01591	0.0227733	273561	131969	41732.2	48.2411	277914	137084	41332.4	49.3261	0.999588	0.423831	0.654412	0.0260347	C10H18N2O5S	Dipeptides	RQNSKRXMANOPQY-BQBZGAKWSA-N	CSCC[C@H](NC(=O)CC[C@H](N)C(O)=O)C(O)=O		7009567	HMDB0034367
POS14036	Histidylleucine	1.668	269.16	[M+H]+	269.161	True	2.28038e+06	3.1537e+06	2.62134e+06	13127.5	3.41685e+06	1.31596e+06	3573.06	2.1852e+06	540201	160324	270673	3.25555e+06	4.79269e+06	1.46214e+06	1364060	5.1908e+06	1.6607e+06	472124	3.93826e+06	195200	49264.8	0.282459	0.648338	-0.625183	2.23808e+06	1.91348e+06	605096	85.4966	1.45103e+06	1.32022e+06	398060	90.9847	0.999588	1.66367	1.11979	0.549044	C12H20N4O3	Peptides	MMFKFJORZBJVNF-UWVGGRQHSA-N	CC(C)C[C@H](NC(=O)[C@@H](N)CC1=CNC=N1)C(O)=O	C05010	189008	HMDB0028889
POS50	Trimethylamine	0.886	60.0809	[M+H]+	60.0808	True	802737	779176	757018	589668	887842	966822	742955	960720	688294	880580	989203	821000	729597	1.03567e+06	1.07123e+06	702029	734537	902529	1.33723e+06	837650	1.10599e+06	0.168367	0.886313	-0.174111	927746	205311	64925.1	22.1301	822274	126677	38194.6	15.4057	0.999588	1.60113	1.41859	0.773743	C3H9N	Tertiary amines	GETQZCLCWQTVFV-UHFFFAOYSA-N	CN(C)C	C00565	1146	HMDB0000906
NEG4505	Gluconic acid	0.857	195.05	[M-H]-	195.051	True	17385.7	35674.6	57026.8	105648	65488.4	30030.1	26066.2	27017.7	59748.2	51285	49611.4	29178.5	29388.2	13001.7	29009.9	54718.7	129165	40398.7	45390.5	46564.1	38351.3	0.860084	1.04853	0.0683693	45516.6	31652.8	10009.5	69.5411	47725.6	24888.9	7504.28	52.1499	0.999588	0.0545042	0.539968	0.0654589	C6H12O7	Medium-chain hydroxy acids and derivatives	RGHNJXZEOKUKBD-SQOUGZDYSA-N	OC[C@@H](O)[C@@H](O)[C@H](O)[C@@H](O)C(O)=O	C00257	10690	HMDB0000625
POS34495	Tris(2-butoxyethyl) phosphate	8.494	421.232	[M+Na]+	421.233	True	62059.3	47279.8	56064	45090.3	66402.1	91601.5	62502.6	64481.7	55847.8	56630	56470.9	69244.9	50609.2	101074	91643.5	64654	52848.1	90129	57631.2	57846.2	69172.8	0.143571	0.856955	-0.222709	70485.3	17756.4	5615.06	25.1916	60402.7	12284.5	3703.92	20.3377	0.999588	1.60102	1.61392	0.842934	C18H39O7P	Alkyl phosphates	WTLBZVNBAKMVDP-UHFFFAOYSA-N	CCCCOCCOP(=O)(OCCOCCCC)OCCOCCCC	C14446		HMDB0259275
POS12787	N-Methyldioctylamine	7.416	256.301	[M+H]+	256.3	True	26943.3	9586.63	15823.9	11841.5	18532.6	6256.11	9855.3	4961.6	3262.07	5496.37	3341.11	16494.3	6263.55	9882	10843.6	9005.15	12900.3	9796.71	14128	1011	7250.91	0.77448	1.07982	0.110793	9757.54	4360.39	1378.88	44.6874	10536.4	7373.21	2223.11	69.9784	0.999588	0.0888999	0.536808	0.11099	C17H37N	---	YJLYANLCNIKXMG-UHFFFAOYSA-N	CCCCCCCCN(C)CCCCCCCC	---	---	---
POS21162	Prostaglandin E2	6.507	335.221	[M+H-H2O]+	335.222	True	1.22247e+06	777320	584724	571953	160575	2.37046e+06	676848	764763	1.01608e+07	2.65419e+06	1.6029e+06	1.35439e+06	1615071	456262	1.53129e+06	273254	5.24125e+06	294947	203215	8.11514e+06	639886	0.991008	0.993081	-0.0100161	1.97247e+06	2.62526e+06	830181	133.095	1.95882e+06	2.83029e+06	853365	144.489	0.999588	0.324566	0.459576	0.0039229	C20H32O5	Prostaglandins and related compounds	XEYBRNLFEZDVAW-ARSRFYASSA-N	CCCCC[C@H](O)\C=C\[C@H]1[C@H](O)CC(=O)[C@@H]1C\C=C/CCCC(O)=O	C00584	5280360	HMDB0001220
POS14532	Heptanoylcarnitine	5.169	274.201	[M+CH3OH+H]+	274.202	True	268498	485246	527759	837566	563568	537732	628218	322839	80772.6	400017	177730	289563	106082	358847	389242	567390	142372	195798	342868	914208	404015	0.498197	1.1834	0.242934	371038	234707	74220.9	63.2568	439086	216936	65408.8	49.4064	0.999588	0.63168	0.703859	0.302599	C14H27NO4	Fatty Acyls	VDPCTFWULDLKHT-UHFFFAOYSA-N	CCCCCCC(=O)OC(CC([O-])=O)C[N+](C)(C)C		53481699	HMDB0013238
NEG2711	5-Aminonicotinic acid	0.832	137.035	[M-H]-	137.036	True	211850	187409	224475	199622	237019	177728	191443	218130	70045.5	104301	123260	195758	158859	183872	152384	263059	83182.1	180322	227215	71455	81777.6	0.517373	1.10674	0.146312	159789	64394.1	20363.2	40.2996	176844	54040.6	16293.8	30.5584	0.999588	0.317456	0.788833	0.286196	C6H6N2O2	---	---	Nc1cncc(C(=O)O)c1	---	354316	---
POS17952	Fingolimod	9.288	308.259	[M+H]+	308.258	True	487.02	443.07	213.71	405.7	327.74	1092.85	402.57	826.76	254.25	356.19	423.94	614.63	262.05	624.3	1130.57	314.02	413.06	427.1	235.95	365.19	256.02	0.921931	1.02479	0.0353322	464.289	271.817	85.9561	58.5448	475.8	259.247	78.166	54.4866	0.999588	0.201565	0.846473	0.0353017	C19H33NO2	---	KKGQTZUTZRNORY-UHFFFAOYSA-N	CCCCCCCCC1=CC=C(CCC(N)(CO)CO)C=C1		107970	HMDB0252262
NEG12129	(2E,6Z)-8-beta-D-glucopyranosyloxy-2,6-dimethyl-2,6-octadienoic acid	5.201	345.153	[M-H]-	345.155	True	3327.93	13661.6	1629.83	571200	243512	6481.23	7095.56	1323.33	24445.7	10668.5	38616.8	13542	2259.2	17762.3	96093.5	18865.2	129530	30696.4	8009.43	28366.2	4656.39	0.405013	2.39621	1.26075	34978.1	42778.4	13527.7	122.301	83814.8	176292	53154.2	210.336	0.999588	0.781005	0.87126	0.392531	C16H26O8	---	ASZSYMZCLJJNIT-RDTAWDQHSA-N	CC(=CCOC1C(C(C(C(O1)CO)O)O)O)CCC=C(C)C(=O)O	---	---	---
POS12785	Palmitic amide	10.048	256.265	[M+H]+	256.263	True	97933.5	56926.1	75296.7	106919	99489.6	86911	61208.2	70403.6	31060.6	51755.1	47704.1	86963	67385.2	83652.4	83307.2	78518.5	42466.9	79702.6	140283	39901	59120.5	0.685603	0.938117	-0.0921596	76130	28227.3	8926.26	37.0778	71418.9	24288.8	7323.36	34.009	0.999588	0.837751	0.538019	0.163927	C16H33NO	Fatty amides	HSEMFIZWXHQJAE-UHFFFAOYSA-N	CCCCCCCCCCCCCCCC(N)=O		69421	HMDB0012273
POS11522	Pirbuterol	3.648	241.153	[M+H]+	241.154	True	146245	62217.1	133951	56107.4	142539	262885	98322.8	180655	83783	129892	140172	174226	50952.2	283033	232623	107919	107308	195897	186945	104260	156811	0.304305	0.816358	-0.292726	159998	69222.4	21890	43.2647	130615	58270.4	17569.2	44.6122	0.999588	1.20205	1.35383	0.516691	C12H20N2O3	Pyridines and derivatives	VQDBNKDJNJQRDG-UHFFFAOYSA-N	CC(C)(C)NCC(O)C1=NC(CO)=C(O)C=C1	C07807	4845	HMDB0015407
NEG3977	Saccharin	4.111	181.99	[M-H]-	181.992	True	6630.82	1424.79	413.32	572.79	1512.16	1385.75	3032.31	1026.83	2604.07	8405.89	4095.75	14427.5	394.48	1426.9	1267.56	391.36	484.22	843.53	240.66	5202.65	1956.52	0.916974	1.06163	0.0862761	2663.54	4385.06	1386.68	164.633	2827.68	2592.58	781.693	91.6858	0.999588	0.086172	0.438788	0.037643	C7H5NO3S	Benzothiazoles	CVHZOJJKTDOEJC-UHFFFAOYSA-N	OC1=NS(=O)(=O)C2=CC=CC=C12	C12283	5143	HMDB0029723
POS6513	Phosphorylcholine	0.942	184.073	[M]+	184.073	True	12273.9	14258.8	5966.65	13218	11229.4	11490.7	8903.77	6492.15	28117.6	10975.7	39955.4	20890.7	9066.76	4647.29	6601.86	13108.5	25481.2	13351.5	28704.9	51576.7	46509.1	0.236037	0.673255	-0.570776	21993.9	16306.5	5156.58	74.1413	14807.5	10195.5	3074.04	68.8535	0.999588	1.26784	1.38635	0.627019	C5H15NO4P	Phosphocholines	YHHSONZFOIEMCP-UHFFFAOYSA-O	C[N+](C)(C)CCOP(O)(O)=O	C00588	1014	HMDB0001565
POS9916	(S)-Nerolidol	9.459	223.204	[M+H]+	223.206	True	7975.02	6736.08	8139.98	4278.18	7099.92	8447.86	7048.86	7239.41	6739.48	5671.62	6868.51	8450.56	5380.43	9400.11	7718.68	5856.71	7999.1	10028.8	9583.21	5853.2	7137.75	0.209738	0.895425	-0.159355	7740.86	1666.72	527.063	21.5315	6931.36	1170.13	352.808	16.8817	0.999588	1.42216	1.36004	0.678323	C15H26O	Sesquiterpenoids	FQTLCLSUCSAZDY-QKXCFHHRSA-N	C=C[C@@](C)(O)CC\C=C(\C)CCC=C(C)C		5356544	HMDB0035663
NEG3671	cis-Aconitic acid	2.227	173.01	[M-H]-	173.009	True	2.59288e+06	3.10625e+06	2.44938e+06	1.65193e+06	2.29486e+06	2.85762e+06	850918	2.85169e+06	1.85747e+06	4.02875e+06	1.16902e+06	2.12575e+06	2.026e+06	3.98307e+06	3.47209e+06	1.66912e+06	1.9627e+06	1.11492e+06	3.06696e+06	1.653e+06	3.65505e+06	0.74738	0.945196	-0.0813146	2.47287e+06	987271	312202	39.9242	2.33734e+06	913318	275376	39.075	0.999588	0.376977	0.684532	0.126458	C6H6O6	Tricarboxylic acids and derivatives	GTZCVFVGUGFEME-IWQZZHSRSA-N	OC(=O)C\C(=C\C(O)=O)C(O)=O	C00417	643757	HMDB0000072
POS3932	1,1-Dimethylpyrrolidinium-2-carboxylate	0.97	144.103	[M+H]+	144.102	True	158951	82566.4	80658.5	121718	2.50733e+06	739294	2.45239e+06	126306	1.09358e+06	91071.8	108772	208323	86408.2	285694	132312	266174	194511	656550	263581	1.44842e+06	81588.7	0.329023	1.89734	0.923976	362357	415100	131266	114.556	687513	945170	284979	137.477	0.999588	1.08527	1.02034	0.482774	C7H13NO2	---	CMUNUTVVOOHQPW-UHFFFAOYSA-N	C[N+]1(CCCC1C(=O)[O-])C	C10172	---	---
NEG8293	Letrozole	6.577	284.092	[M-H]-	284.094	True	92.39	199.63	107.67	75.18	53.04	70.66	79.22	73.67	54.5	73.93	8.625	103.38	78.31	160.57	100.21	358.94	157.07	64.69	123.1	305.07	122.51	0.0310906	0.513226	-0.962334	157.385	97.6775	30.8883	62.0628	80.7741	46.7797	14.1046	57.9142	0.999588	2.52454	2.22797	1.50737	C17H11N5	Diphenylmethanes	HPJKCIUCZWXJDR-UHFFFAOYSA-N	N#CC1=CC=C(C=C1)C(N1C=NC=N1)C1=CC=C(C=C1)C#N	C08163	3902	HMDB0015141
NEG25387	LysoPE(0:0/18:2(9Z,12Z))	7.735	476.278	[M-H]-	476.278	True	78080.4	132630	30333	21442	71942.3	40121	21848.9	53709.8	160137	109169	42919.6	27210.4	72270.9	126035	13185.2	10563.3	47541.5	41515.7	62010.4	92291.4	60561.6	0.454172	1.2528	0.325155	55318.5	35818.7	11326.9	64.7499	69303	46676	14073.3	67.3506	0.999588	1.22451	0.814181	0.34278	C23H44NO7P	---	SVRBKLJIDJHADS-USWSLJGRSA-N	[H][C@@](CO)(COP(O)(=O)OCCN)OC(=O)CCCCCCC\C=C/C\C=C/CCCCC		53480926	HMDB0011477
POS18575	9-Decenoylcarnitine	6.018	314.232	[M+CH3OH+H]+	314.233	True	35021.9	43139.8	38663.9	368307	205827	87434.4	32042	7957	82834.3	35440.3	19374.6	27240.4	22408.8	41281.4	83552.1	42998.9	296274	337687	16435.5	24475.8	13566.9	0.942169	0.959388	-0.0598143	90592.1	121369	38380.1	133.973	86913	108043	32576.2	124.312	0.999588	0.0611554	0.398178	0.0258713	C17H31NO4	Fatty Acyls	GOOOCIIXFLVRAG-UHFFFAOYSA-N	C[N+](C)(C)CC(CC([O-])=O)OC(=O)CCCCCCCC=C		53481651	HMDB0013205
NEG1722	2-Furoic acid	3.637	111.008	[M-H]-	111.009	True	201985	191858	99124.6	43565.2	162411	166213	90062.6	186438	96341.4	193830	91879.3	159745	52898.3	285921	271374	66639	79539.1	107477	195987	65930.8	174565	0.812537	0.94871	-0.0759602	146008	85685.6	27096.2	58.6857	138519	55169.5	16634.2	39.8281	0.999588	0.305251	0.834028	0.0901566	C5H4O3	Furoic acids	SMNDYUVBFMFKNZ-UHFFFAOYSA-N	OC(=O)C1=CC=CO1	C01546	6919	HMDB0000617
POS17507	Eicosapentaenoic acid	8.277	303.231	[M+H]+	303.232	True	696071	59950.6	1.27147e+06	128312	384434	3.92515e+06	241755	1.68615e+06	368711	101818	186814	1.56218e+06	419090	3.54507e+06	1.09214e+06	281859	160278	1.44915e+06	334066	589045	57062	0.797232	0.867008	-0.205883	948993	1.05606e+06	333956	111.282	822785	1.15377e+06	347874	140.227	0.999588	0.169047	0.951679	0.0984155	C20H30O2	Long-chain fatty acids	JAZBEHYOTPTENJ-JLNKQSITSA-N	CC\C=C/C\C=C/C\C=C/C\C=C/C\C=C/CCCC(O)=O	C06428	446284	HMDB0001999
POS8008	DDAO	5.989	202.216	[M+H]+	202.216	True	117484	69736.3	65714.2	56588.5	75104.7	198336	61538.6	73023.7	33186.3	70010.9	49549.1	86163.6	65032.4	90947	113509	65707.4	42045.2	104728	68187.2	53808.7	69991.1	0.84503	1.04083	0.0577375	76011.9	22429.4	7092.79	29.5077	79115.7	44597.6	13446.7	56.3701	0.999588	0.272282	0.811701	0.0731279	C12H27NO	Long-chain alkyl amine oxides	ZRKZFNZPJKEWPC-UHFFFAOYSA-N	CCCCCCCCCC[N+](C)(C)[O-]	---	---	---
NEG7533	Adenosine	0.958	266.088	[M-H]-	266.089	True	89678.9	177238	80519.2	117921	38334.5	49145	65907.6	165495	91260.4	104193	117211	16363	93610.9	7266.78	49051	32104.3	120190	31592.6	75948.7	85151.1	167638	0.137789	1.46879	0.554627	67891.7	50544.5	15983.6	74.4487	99718.5	43592.4	13143.6	43.7154	0.999588	1.92548	1.54715	0.860785	C10H13N5O4	Purine nucleosides	OIRDTQYFTABQOQ-KQYNXXCUSA-N	NC1=C2N=CN([C@@H]3O[C@H](CO)[C@@H](O)[C@H]3O)C2=NC=N1	C00212	60961	HMDB0000050
NEG7481	gamma-Glutamyltyramine	3.886	265.119	[M-H]-	265.119	True	150.25	2162.85	380.32	371.42	580.45	254491	1.29728e+06	4078.21	117.17	433.15	598.49	411254	467.89	22266.5	268.65	138994	1793.9	181.13	690.93	367.94	1012.16	0.525189	2.45761	1.29725	57729.8	131497	41583	227.78	141877	390681	117795	275.366	0.999588	0.741619	0.778767	0.279685	C13H18N2O4	---	ICIIWGMCNMZIQX-NSHDSACASA-N	C1=CC(=CC=C1CCNC(=O)CCC(C(=O)O)N)O	C20926	---	---
POS12398	Paucine	4.431	251.137	[M+H]+	251.139	True	444.3	763.26	1698.21	572.29	716.66	10811.3	278279	553.29	8.625	2134.32	717.65	27890	621.07	1992.42	1387.77	594.88	1002.27	985.47	1202.74	625.37	358.89	0.391206	7.35733	2.87918	3666.09	8524.66	2695.73	232.527	26972.6	83404.6	25147.4	309.219	0.999588	1.05732	0.996678	0.407595	C13H18N2O3	Catechols	KTZNZCYTXQYEHT-XQRVVYSFSA-N	NCCCC\N=C(/O)\C=C/C1=CC(O)=C(O)C=C1	C03002	131750921	HMDB0029876
NEG25622	LysoPE(18:1(9Z)/0:0)	8.154	478.295	[M-H]-	478.294	True	3.98066e+06	5.98118e+06	2.93858e+06	658264	2.50954e+06	3.21765e+06	856407	2.43195e+06	3.3555e+06	4.38421e+06	2.74983e+06	1.07374e+06	1.29347e+06	4.42375e+06	3.7841e+06	306637	2.28149e+06	3.16521e+06	951463	2.5523e+06	2.25272e+06	0.214719	1.36102	0.444689	2.20849e+06	1.32299e+06	418367	59.9049	3.0058e+06	1.50489e+06	453741	50.0662	0.999588	1.71744	1.43309	0.668129	C23H46NO7P	---	PYVRVRFVLRNJLY-MZMPXXGTSA-N	[H][C@@](O)(COC(=O)CCCCCCC\C=C/CCCCCCCC)COP(O)(=O)OCCN		9547071	HMDB0011506
NEG3111	Xanthine	2.678	151.026	[M-H]-	151.026	True	3.54734e+06	6.10679e+06	5.47977e+06	8.90097e+06	3061329	3.81956e+06	9.85759e+06	8.81253e+06	4.702e+06	3.03401e+06	4.36721e+06	7.40969e+06	141.93	2.77867e+06	7.86551e+06	6.26902e+06	3.52324e+06	4.71178e+06	3.80237e+06	6.06348e+06	2.23277e+06	0.306348	1.25583	0.328637	4.46567e+06	2.47639e+06	783104	55.4541	5.6081e+06	2.49706e+06	752892	44.526	0.999588	1.13403	1.06565	0.513785	C5H4N4O2	Xanthines	LRFVTYWOQMYALW-UHFFFAOYSA-N	O=C1NC2=C(NC=N2)C(=O)N1	C00385	1188	HMDB0000292
POS4117	Lysine	0.763	147.113	[M+H]+	147.113	True	4.32752e+06	3.84439e+06	6.71063e+06	6.30234e+06	6.65107e+06	3.04749e+06	1.0432e+06	5.13112e+06	1.27208e+06	1.69998e+06	2.63108e+06	4.80151e+06	5.41837e+06	2.22315e+06	1.92123e+06	7.46224e+06	1.76928e+06	5.27139e+06	8.00706e+06	1.62772e+06	1.40603e+06	0.912785	0.971801	-0.0412664	3.9908e+06	2.51936e+06	796691	63.1291	3.87826e+06	2.12556e+06	640879	54.8069	0.999588	0.551921	0.260805	0.0396317	C6H14N2O2	D-alpha-amino acids	KDXKERNSBIXSRK-YFKPBYRVSA-N	NCCCC[C@H](N)C(O)=O	C00047	5962	HMDB0000182
POS4094	Glutamine	0.934	147.076	[M+H]+	147.076	True	187564	902820	162422	301635	284483	47909.1	233700	28460.5	843628	616934	1.56523e+06	210228	294825	4703.23	88005.6	573179	517586	156602	126091	374277	566865	0.281678	1.61531	0.691807	291236	207892	65741.2	71.3826	470435	470547	141875	100.024	0.999588	1.25368	1.23705	0.550248	C5H10N2O3	Alpha amino acids	ZDXPYRJPNDTMRX-VKHMYHEASA-N	N[C@@H](CCC(N)=O)C(O)=O	C00064	5961	HMDB0000641
NEG1965	Succinic acid	2.15	117.019	[M-H]-	117.019	True	10417.3	3682.33	8257.71	22227.8	2589.99	29462.9	1874982	3374.26	36578.6	847.57	12619.5	77196.4	18557.2	28526.1	2685.43	212534	3457.8	6530	3277.19	8075.03	1066.87	0.424805	5.03656	2.33244	36190.6	66105.6	20904.4	182.659	182276	561530	169308	308.065	0.999588	0.964003	0.959313	0.371811	C4H6O4	Dicarboxylic acids and derivatives	KDYFGRWQOYBRFD-UHFFFAOYSA-N	OC(=O)CCC(O)=O	C00042	1738118	HMDB0000254
POS20432	6-Keto-decanoylcarnitine	4.809	330.228	[M+H]+	330.228	True	84511.5	127985	76563.7	143052	137825	70460.1	91431	68278.4	44940	58277.4	58174.2	178578	43376.8	69812.3	77922.6	286574	167210	116368	92465.9	22783.7	150638	0.214306	0.724946	-0.464054	120573	77978.2	24658.9	64.673	87408.9	34039.2	10263.2	38.9425	0.999588	1.90246	1.40443	0.668965	C17H31NO5	Fatty Acyls	DZALQUYFNHIYDL-UHFFFAOYSA-N	CCCCC(=O)CCCCC(=O)OC(CC([O-])=O)C[N+](C)(C)C		53481699	HMDB0013202
POS13247	Glutamylleucine	3.862	261.146	[M+H]+	261.145	True	426153	117651	320126	186604	1.02142e+06	158455	515991	224732	61208.8	69932.3	151201	306348	472323	265020	559587	300136	68582.5	268413	367358	55992.4	23131.1	0.796851	1.10079	0.13854	268689	177584	56157.1	66.0929	295770	280557	84591.3	94.8565	0.999588	0.125069	0.521131	0.0986226	C11H20N2O5	---	YBAFDPFAUTYYRW-YUMQZZPRSA-N	CC(C)C[C@H](NC(=O)[C@@H](N)CCC(O)=O)C(O)=O		9856500	HMDB0028823
POS24707	MG(i-18:0/0:0/0:0)	10.937	359.315	[M+H]+	359.315	True	42146.8	26072	56739.4	66343.3	72194.4	109385	27016.6	21325	489.48	3697.4	3885.76	29719.7	22095.5	66680.6	44452.5	22945.2	4816.99	85311	35073.1	782.41	1182.96	0.580515	1.24662	0.318026	31306	27993.9	8852.45	89.4203	39026.8	34225.1	10319.3	87.6964	0.999588	0.559021	0.916105	0.236186	C21H42O4	---	ASKIVFGGGGIGKH-HXUWFJFHSA-N	[H][C@@](O)(CO)COC(=O)CCCCCCCCCCCCCCC(C)C		92939095	HMDB0072842
POS4451	Nudifloramide	3.707	153.064	[M+H]+	153.066	True	176311	164588	273536	10159	57511.7	261890	155223	202865	38493.7	12105.8	20059	408013	22396.8	127666	311661	54390.9	92250.9	116201	75681.9	139795	39513.1	0.779521	0.899376	-0.153004	138757	124577	39394.8	89.7809	124795	100480	30295.8	80.5161	0.999588	0.414979	0.747473	0.108172	C7H8N2O2	Pyridinecarboxamides	JLQSXXWTCJPCBC-UHFFFAOYSA-N	CN1C=C(C=CC1=O)C(N)=O	C05842	69698	HMDB0004193
POS14163	Genistein	6.351	271.06	[M+H]+	271.06	True	4777.32	637.78	11482	88242.6	9773.18	8160.14	2238.22	3640.91	225.72	583.55	1054.14	4580.17	13802.1	3908.55	9619.46	40895.7	1685.21	2178.32	12253.7	1048.17	536.05	0.753246	1.31396	0.393924	9050.73	12164.2	3846.65	134.4	11892.3	25628.1	7727.16	215.501	0.999588	0.123945	0.46616	0.123063	C15H10O5	Isoflavones	TZBJGXHYKVUXJN-UHFFFAOYSA-N	OC1=CC=C(C=C1)C1=COC2=CC(O)=CC(O)=C2C1=O	C06563	5280961	HMDB0003217
POS35590	Stearoylcarnitine	8.189	428.375	[M+H]+	428.373	True	65192.9	35708.9	84279.1	38581.9	26560	175346	28893.7	39491.4	13688.2	108628	18800.5	55531.8	20909.5	206116	115848	8841.23	11876.3	197612	16482.6	23855.1	10093.4	0.753201	0.865494	-0.208404	66716.5	78263.6	24749.1	117.308	57742.8	48607.9	14655.8	84.18	0.999588	0.13071	0.787407	0.123089	C25H49NO4	Acyl carnitines	FNPHNLNTJNMAEE-HSZRJFAPSA-N	O=C([O-])CC(OC(=O)CCCCCCCCCCCCCCCCC)C[N+](C)(C)C	---	52922056	---
NEG4743	L-Tryptophan	4.294	203.081	[M-H]-	203.082	True	54359.1	9613.07	64125.3	45925.2	68824.9	2885.34	26454.6	14157.3	3223.52	8222.64	4067.16	4436.8	30830	17501.4	94273.7	12996	1754.9	36769.3	26524.7	2242.66	4973.95	0.724078	1.18128	0.240357	23230.3	27938	8834.79	120.265	27441.7	25932.7	7818.99	94.5011	0.999588	0.124177	0.648932	0.140215	C11H12N2O2	Amino acids and derivatives	QIVBCDIJIAJPQS-VIFPVBQESA-N	N[C@@H](CC1=CNC2=C1C=CC=C2)C(O)=O	C00078	6305	HMDB0000929
POS21743	Glycidyl oleate	8.029	339.288	[M+H]+	339.289	True	125207	96316.3	89385.2	24024	65494.3	79753	37062.6	68286.9	73952.7	101487	50731.6	45000	40112	117252	99902.7	14109.5	61051.1	95647.1	40209.6	60417.4	50104.9	0.40617	1.18292	0.242347	62380.6	32147.8	10166	51.5349	73790.9	29416.6	8869.45	39.8648	0.999588	1.2163	1.24237	0.391293	C21H38O3	---	VWYIWOYBERNXLX-KTKRTIGZSA-N	CCCCCCCCC=CCCCCCCCC(=O)OCC1CO1	C19426	---	---
POS4031	4-Acetamidobutanoic acid	3.243	146.079	[M+H]+	146.081	True	15475.8	11351.1	12003.9	1810.22	5003.49	5581.54	8224.79	7190.66	390.03	59.68	226.23	33716.9	5221.76	4022.99	23898.7	55244.6	18230.1	571.69	1340.68	113.37	273.17	0.17858	0.429054	-1.22077	14263.4	18569.7	5872.25	130.191	6119.77	5286.78	1594.02	86.3885	0.999588	1.99827	1.38081	0.748167	C6H11NO3	Amino acids and derivatives	UZTFMUBKZQVKLK-UHFFFAOYSA-N	CC(=O)NCCCC(O)=O	C02946	18189	HMDB0003681
POS10419	Pentadecylamine	6.911	228.271	[M+H]+	228.268	True	24683.4	9337.4	3533.81	2832.01	3869.51	1825.45	2165.03	4707.21	3099.49	2312.41	1772.73	12181	6371.73	8637.22	4600.67	2811.4	2794.22	10148.7	5022.71	2110.27	2632.23	0.912825	0.953956	-0.0680057	5731.01	3521.6	1113.63	61.4481	5467.13	6718.83	2025.8	122.895	0.999588	0.125961	0.277307	0.0396124	C15H33N	---	JPZYXGPCHFZBHO-UHFFFAOYSA-N	CCCCCCCCCCCCCCCN		17386	HMDB0243828
NEG6636	Glutamylthreonine	0.965	247.094	[M-H]-	247.094	True	511764	367723	620615	846409	1.21935e+06	159095	1.02124e+06	216244	164753	255209	258588	205637	1.21311e+06	86728.8	528564	701737	350767	584364	621197	142065	83556.9	0.70421	1.13512	0.182849	451772	354313	112044	78.4273	512817	369710	111472	72.094	0.999588	0.156222	0.592707	0.152298	C9H16N2O6	Peptides	JSIQVRIXMINMTA-ZDLURKLDSA-N	C[C@@H](O)[C@H](NC(=O)[C@@H](N)CCC(O)=O)C(O)=O		6998031	HMDB0028829
NEG2436	Leucinic acid	4.758	131.07	[M-H]-	131.071	True	175298	117290	113548	70558.8	146839	6.49463e+06	1.05084e+07	205968	48258.3	33810	22050.4	6.85857e+06	70451.2	4.09346e+06	157396	3.25827e+06	61536.2	39848.4	326262	59850.1	38297.8	0.920592	1.08969	0.123916	1.49639e+06	2.40757e+06	761340	160.891	1.6306e+06	3.51411e+06	1.05954e+06	215.509	0.999588	0.0621328	0.405793	0.035933	C6H12O3	Fatty Acyls	LVRFTAZAXQPQHI-UHFFFAOYSA-N	CC(C)CC(O)C(O)=O		92779	HMDB0000665
NEG8828	13(R)-HODE	8.191	295.227	[M-H]-	295.228	True	224507	25192.2	157892	24057.2	121711	1.01477e+06	31762.2	427896	155189	14999	19135.8	439045	126912	1.18624e+06	322988	42713.9	25520.8	210833	85851.3	112804	13488.7	0.702753	0.785365	-0.348564	256639	354168	111998	138.002	201556	297158	89596.5	147.432	0.999588	0.330296	0.988338	0.153197	C18H32O3	---	HNICUWMFWZBIFP-PIHGWCCBSA-N	CCCCCC(C=CC=CCCCCCCCC(=O)O)O	---	---	---
POS5979	Citrulline	0.916	176.101	[M+H]+	176.103	True	71054.3	1410.56	2439.51	10449.1	14349.5	177773	105612	33732.7	1194.31	18311.8	25885.7	608970	14508.1	7929	44188.5	74339.6	24058.9	8796.97	13111.6	1150.38	93980.6	0.430273	0.471579	-1.08443	89103.3	185252	58581.8	207.907	42019.2	55544.2	16747.2	132.188	0.999588	1.10914	0.829656	0.366255	C6H13N3O3	Amino acids and derivatives	RHGKLRLOHDJJDR-BYPYZUCNSA-N	N[C@@H](CCCNC(N)=O)C(O)=O	C00327	9750	HMDB0000904
POS49291	LysoPC(17:0/0:0)	8.687	510.353	[M+H]+	510.355	True	167600	85748.4	242970	54234	88887.2	187133	41526.5	152747	42834.2	164652	47708.9	86232.5	30064.4	374807	260509	13191.4	41056.8	162198	40370.5	100135	48139	0.993713	1.00288	0.00415299	115670	117866	37272.4	101.898	116004	69706.3	21017.3	60.0897	0.999588	0.107659	1.01386	0.00273888	C25H52NO7P	Lysophosphatidylcholines	SRRQPVVYXBTRQK-XMMPIXPASA-N	CCCCCCCCCCCCCCCCC(=O)OC[C@@H](O)COP([O-])(=O)OCC[N+](C)(C)C	C04230	24779463	HMDB0012108
POS19910	Tris(2-chloroisopropyl)phosphate	7.411	327.009	[M+H]+	327.008	True	217818	162063	180199	142113	205891	235079	205759	211003	172650	192803	182372	207058	170300	257227	271612	161524	160837	231030	214014	191590	229993	0.23092	0.914543	-0.128877	209519	38834	12280.4	18.5349	191614	26937	8121.82	14.058	0.999588	1.3021	1.40306	0.636539	C9H18Cl3O4P	Alkyl phosphates	KVMPUXDNESXNOH-UHFFFAOYSA-N	CC(CCl)OP(=O)(OC(C)CCl)OC(C)CCl	---	26176	---
NEG4841	N-Acetyl-DL-phenylalanine	5.059	206.079	[M-H]-	206.082	True	15358.2	21181.4	26024.4	19539.3	21094.2	16282.6	58710.8	11497	10956.7	5108.3	9719.76	19786.1	19086.7	22443.5	29730.6	19529.8	12840	13078.1	12777.2	10622.8	3521.73	0.527415	1.19868	0.261447	16341.7	7293.33	2306.36	44.6303	19588.4	14327.1	4319.78	73.1406	0.999588	0.612584	0.754674	0.277847	C11H13NO3	Amino acids and derivatives	CBQJSKKFNMDLON-UHFFFAOYSA-N	CC(=O)NC(CC1=CC=CC=C1)C(O)=O		2000	HMDB0255056
POS9548	(E,E)-2,9,9-Trimethyl-6-methylene-2,7-cycloundecadien-1-one	7.736	219.175	[M+H]+	219.174	True	486233	459304	447819	349102	574555	610618	453795	531041	424370	480975	479642	477004	461390	549248	739040	430874	473054	696159	687699	455486	638126	0.0748899	0.858737	-0.219712	560808	117796	37250.3	21.0047	481587	71413.6	21532	14.8288	0.999588	1.97634	1.80481	1.12558	C15H22O	---	STWOXFRHRGEHEV-YJDDGFGUSA-N	CC1=CCCC(=C)C=CC(CCC1=O)(C)C	---	---	---
POS6958	Azelaic acid	5.385	189.112	[M+H]+	189.112	True	3239.35	814.32	1236.45	2210.89	492.7	1646.54	491.18	850.07	560.4	666.92	2936.18	973.34	1311.85	497.15	3010.72	994.53	2532.15	2485.56	1610.51	676.48	3384.29	0.413033	0.787808	-0.344085	1747.66	1028.51	325.244	58.8508	1376.82	1000.96	301.8	72.7007	0.999588	0.964907	0.859534	0.384015	C9H16O4	Medium-chain fatty acids	BDJRBEYXGGNYIS-UHFFFAOYSA-N	OC(=O)CCCCCCCC(O)=O	C08261	2266	HMDB0000784
POS30977	S-Adenosylmethionine	0.939	399.143	[M+H]+	399.144	True	34825.4	23654.2	4207.37	4994.08	3098.23	24862.5	11382.8	24619.3	48110.4	17401.4	13844.4	24650.7	4494.11	9786.64	6256.64	3951.43	12177.4	14400.7	17058.6	15467.9	16713.4	0.182366	1.53507	0.618302	12495.8	6516.74	2060.78	52.1517	19181.8	13928.8	4199.69	72.6146	0.999588	1.87105	1.44366	0.739055	C15H22N6O5S	5'-deoxy-5'-thionucleosides	MEFKEPWMEQBLKI-AIRLBKTGSA-N	C[S+](CC[C@H](N)C([O-])=O)C[C@H]1O[C@H]([C@H](O)[C@@H]1O)N1C=NC2=C(N)N=CN=C12	C00019	34755	---
POS19150	Prostaglandin B1	6.366	319.228	[M+H-H2O]+	319.227	True	556358	17916.7	464423	776392	51190.7	911371	288515	228044	1.26297e+06	462957	365122	203093	1.25212e+06	425267	1.09976e+06	86217.9	1.06918e+06	177852	83634.1	2.21591e+06	55008.1	0.481295	0.734203	-0.44575	666804	719226	227439	107.862	489569	374576	112939	76.5114	0.999588	0.500429	0.766755	0.317589	C20H32O4	Prostaglandins and related compounds	YBHMPNRDOVPQIN-VSOYFRJCSA-N	CCCCC[C@H](O)\C=C\C1=C(CCCCCCC(O)=O)C(=O)CC1	C00959	5280388	HMDB0002982
NEG7223	O-Sulfotyrosine	2.701	260.021	[M-H]-	260.024	True	48421.7	19336.8	12876.3	66615.5	34259.3	13832	19485.5	53678.9	7882.14	5183.27	7425.39	11820	15802.6	20190.1	110779	6276.82	20301.6	17743.4	8123.66	9765.27	7146.93	0.767252	1.15256	0.204839	22794.9	31361.2	9917.28	137.58	26272.4	21212.3	6395.74	80.7397	0.999588	0.267768	0.601249	0.115062	C9H11NO6S	---	CIQHWLTYGMYQQR-QMMMGPOBSA-N	N[C@@H](CC1=CC=C(OS(O)(=O)=O)C=C1)C(O)=O		514186	HMDB0155722
POS39108	Deoxycholic acid glycine conjugate	7.144	450.323	[M+H]+	450.321	True	35056.1	501738	101700	43045.3	15294.5	154.74	12481.6	16228.8	4426.11	1043.95	22871.6	194.67	47159.3	161305	65790.3	14296.4	60007.2	11266.4	19749.6	26587	21080.7	0.601108	1.60373	0.68143	42743.6	46874.5	14823	109.664	68549.2	146517	44176.7	213.741	0.999588	0.690382	0.635786	0.221048	C26H43NO5	Glycinated bile acids and derivatives	WVULKSPCQVQLCU-ZMBDPXIHSA-N	[H][C@]12CCC3C4CC[C@H]([C@H](C)CCC(=O)NCC(O)=O)[C@@]4(C)[C@@H](O)CC3[C@@]1(C)CC[C@@H](O)C2	C05464	22833539	HMDB0000631
POS14034	Histidylleucine	3.643	269.16	[M+Na]+	269.161	True	75092.5	81531.4	110994	36264	84981.7	60771.9	206239	93029.1	57522.1	40735.8	78127.7	72899.9	158768	35224	56165.3	236586	35627.2	178989	92501	33841.5	15400.2	0.783112	0.918308	-0.12295	91600.2	74706.1	23624.2	81.5568	84117.2	46113.4	13903.7	54.8204	0.999588	0.449755	0.86404	0.106176	C12H20N4O3	Peptides	MMFKFJORZBJVNF-UWVGGRQHSA-N	CC(C)C[C@H](NC(=O)[C@@H](N)CC1=CNC=N1)C(O)=O	C05010	189008	HMDB0028889
POS15926	Lauroyl diethanolamide	7.59	288.254	[M+H]+	288.253	True	18089.3	7633.48	13580	4325.57	2813.09	9220.36	2375.94	3168.17	2455.2	2029.17	2535.06	19434	20618.6	9377.22	18178.5	8257.4	2732.61	10255.2	4539.92	4372.01	2599.08	0.173564	0.617978	-0.694373	10036.5	7001.54	2214.08	69.7611	6202.3	5391.19	1625.5	86.9223	0.999588	1.64915	1.40656	0.760541	C16H33NO3	N-acyl amines	AOMUHOFOVNGZAN-UHFFFAOYSA-N	CCCCCCCCCCCC(=O)N(CCO)CCO		8430	HMDB0032358
NEG18312	Carboxycelecoxib	6.867	410.042	[M-H]-	410.043	True	95.85	2.03069e+07	4897.32	5651.83	2377.83	7644.2	264.06	1734.42	1255.26	946.48	1494.74	103.38	4891.34	4268.83	3041.5	12901	6593.87	1643.07	1132.32	2459.1	570.9	0.353739	491.546	8.94118	3760.53	3804.44	1203.07	101.168	1.84848e+06	6.12196e+06	1.84584e+06	331.19	0.999588	1.17535	1.05397	0.451317	C17H12F3N3O4S	Azoles	WTHNOVFEXONZMI-UHFFFAOYSA-N	NS(=O)(=O)C1=CC=C(C=C1)N1N=C(C=C1C1=CC=C(C=C1)C(O)=O)C(F)(F)F		10047220	HMDB0060571
POS11860	Uridine	2.731	245.077	[M+H]+	245.077	True	2.75713e+06	4.13118e+06	2.8531e+06	3.87192e+06	396059	1.9249e+06	400792	4.45702e+06	2.79915e+06	1.242e+06	1.13137e+06	2.41465e+06	2.97854e+06	2.45069e+06	2.61634e+06	2.45427e+06	1.2507e+06	6.11001e+06	2.1434e+06	3.15115e+06	1.1556e+06	0.619137	0.883214	-0.179165	2.67253e+06	1.37065e+06	433438	51.2866	2.36042e+06	1.45115e+06	437539	61.4786	0.999588	0.23959	0.856828	0.208213	C9H12N2O6	Pyrimidine nucleosides	DRTQHJPVMGBUCF-XVFCMESISA-N	OC[C@H]1O[C@H]([C@H](O)[C@@H]1O)N1C=CC(=O)NC1=O	C00299	6029	HMDB0000296
NEG6889	N-lactoyl-Tyrosine	4.293	252.087	[M-H]-	252.087	True	155309	75412.4	131661	35799.4	61690.4	676868	260939	199852	120783	61242.3	12230.1	498851	24341.2	684995	80420.1	249652	47752.7	207238	166625	134605	77591	0.541034	0.749928	-0.415176	217207	214164	67724.8	98.5992	162890	185751	56006.1	114.035	0.999588	0.678783	0.899086	0.266775	C12H15NO5	Carboxylic acids and derivatives	XBOGARDIMVJTKF-XVKPBYJWSA-N	C[C@H](O)C(=O)N[C@@H](CC1=CC=C(O)C=C1)C(O)=O		57329379	HMDB0062177
POS14837	coniferonic acid	6.389	277.217	[M+H]+	277.216	True	456353	4479.18	276262	223796	34807	256471	112901	200889	316941	119870	282735	110494	520847	412635	777360	57579.9	483892	57909.9	33518.2	679876	37925.5	0.27224	0.655015	-0.6104	317204	290111	91741.1	91.4588	207773	132162	39848.4	63.6089	0.999588	1.09115	1.20928	0.565048	C18H28O2	---	DNOBNGNBPVOMLW-XRPCLMINSA-N	CCC=CCC=CCC=CCCC=CCCCC(=O)O	---	---	---
POS22154	Isoleucyl-Prolyl-Isoleucine	4.555	342.24	[M+H]+	342.239	True	2177.72	125882	3757.06	425095	31568.9	1382.99	167854	649.75	57681.2	246715	145758	730.55	89181	823.92	5241.6	110617	26418.4	13010.9	26584.9	31669	17711.2	0.0923996	3.41209	1.77066	32198.9	37625.4	11898.2	116.853	109866	133570	40273	121.576	0.999588	1.91922	1.75953	1.03433	C17H31N3O4	Peptides	JNTMAZFVYNDPLB-PEDHHIEDSA-N	CC[C@H](C)[C@@H](C(=O)N1CCC[C@H]1C(=O)N[C@@H]([C@@H](C)CC)C(=O)O)N	---	94701	---
POS55623	LysoPC(0:0/18:0)	9.366	546.354	[M+Na]+	546.353	True	253733	111652	248380	158091	164407	420619	87360	124707	32327.5	173780	71398.9	152993	6538.42	376999	349632	46914.4	47032.3	308260	130693	59380.4	11202.1	0.735837	1.12684	0.172287	148964	143792	45471	96.5278	167860	108195	32622.1	64.4559	0.999588	0.423531	1.05074	0.133219	C26H54NO7P	Lysophosphatidylcholines	IQGPMZRCLCCXAG-RUZDIDTESA-N	CCCCCCCCCCCCCCCCCC(=O)O[C@H](CO)COP([O-])(=O)OCC[N+](C)(C)C		24779491	HMDB0011128
NEG4940	1,3,7-Trimethyluric acid	4.141	209.065	[M-H]-	209.068	True	7595.35	35282.1	3184.12	2695.69	32384.9	7116.2	34818.7	15661.6	1689.42	3642.24	4078.99	8517.5	846.71	4759.67	983.98	40005.6	3715.62	10651.9	18945.6	71537.5	45418.5	0.411669	0.655758	-0.608764	20538.3	23911.4	7561.45	116.424	13468.1	13836.3	4171.81	102.734	0.999588	1.01057	1.06417	0.385451	C8H10N4O3	Xanthines	BYXCFUMGEBZDDI-UHFFFAOYSA-N	CN1C(=O)NC2=C1C(=O)N(C)C(=O)N2C	C16361	79437	HMDB0002123
NEG24120	5alpha-Androstan-17beta-ol-3-one glucosiduronate	6.58	465.25	[M-H]-	465.249	True	45681.8	124800	28314.1	424802	140212	80998.6	32341	27005.9	118624	52324.2	81547.2	53562.2	36960.6	97420.5	75617.5	43910	250118	75339.5	30936.5	72261	33445.1	0.498895	1.36634	0.450322	76957.1	64704.8	20461.5	84.079	105150	113469	34212.3	107.912	0.999588	0.762127	0.736781	0.301991	C25H38O8	Steroids and steroid derivatives	CLQMBSSRTBUNDV-UHFFFAOYSA-N	CC12CCC3C(CCC4CC(=O)CCC34C)C1CCC2OC1OC(C(O)C(O)C1O)C(O)=O		21711977	HMDB0246662
NEG2428	Glutaric acid	3.917	131.032	[M-H]-	131.035	True	45851	52806.3	6141.62	50808.3	5046.88	55046.2	36405.3	11822.6	32279.7	15818.5	17949.7	126443	15098.9	22585.9	91514.7	30415	34795.7	20600	1277.6	9279.84	13982.2	0.631907	0.819628	-0.286959	36599.3	40206.8	12714.5	109.857	29997.8	19356	5836.04	64.5245	0.999588	0.658452	0.536132	0.199347	C5H8O4	Dicarboxylic acids and derivatives	JFCQEDHGNNZCLN-UHFFFAOYSA-N	OC(=O)CCCC(O)=O	C00489	743	HMDB0000661
POS10983	Histidylproline	2.757	235.119	[M+H-H2O]+	235.119	True	22608.2	51650.8	25021	6860.31	36594.3	7755.16	12017.4	10596.2	6137.57	13473.8	16464.1	12103.3	34122.5	16923.5	71243.7	31462.3	15749.2	72916.5	1611.72	3631.42	6089.66	0.415637	0.71529	-0.4834	26585.4	26273.5	8308.42	98.8269	19016.3	14214.5	4285.82	74.749	0.999588	0.964998	0.919558	0.381286	C11H16N4O3	Peptides	LNCFUHAPNTYMJB-IUCAKERBSA-N	N[C@@H](CC1=CNC=N1)C(=O)N1CCC[C@H]1C(O)=O		152322	HMDB0028893
NEG25861	LysoPE(18:0/0:0)	8.808	480.312	[M-H]-	480.311	True	2.15393e+06	1.84229e+06	2.54711e+06	1.52987e+06	1.79001e+06	5.01109e+06	353223	873996	210660	1.63509e+06	559775	468712	612014	2.66429e+06	1.58377e+06	188308	307301	2.46679e+06	978715	193758	277675	0.181521	1.72713	0.788377	974134	942759	298127	96.7792	1.68246e+06	1.34013e+06	404064	79.653	0.999588	1.60259	1.64351	0.741074	C23H48NO7P	---	BBYWOYAFBUOUFP-JOCHJYFZSA-N	[H][C@@](O)(COC(=O)CCCCCCCCCCCCCCCCC)COP(O)(=O)OCCN		9547068	HMDB0011130
POS2389	L-Valine	1.236	118.086	[M+H]+	118.086	True	5.94329e+06	6.96686e+06	4.18116e+06	3.21953e+06	6.36305e+06	9.99666e+06	5.87727e+06	9.71792e+06	4.36612e+06	4.96352e+06	5.75841e+06	6.11111e+06	5.22363e+06	7.42762e+06	9.74167e+06	4.43912e+06	3029196	1.05339e+07	1.2587e+07	4.02475e+06	5.34196e+06	0.541562	0.894402	-0.161005	6.846e+06	3.14533e+06	994640	45.9441	6.12307e+06	2.13438e+06	643541	34.8581	0.999588	0.614649	0.830197	0.266352	C5H11NO2	Amino acids and derivatives	KZSNJWFQEVHDMF-BYPYZUCNSA-N	CC(C)[C@H](N)C(O)=O	C00183	6287	HMDB0000883
POS33131	t(6)a	3.984	413.139	[M+H]+	413.142	True	419613	632279	465447	244676	644220	732706	415434	658804	306340	357295	551101	500142	203000	750783	637447	354748	612493	374802	817340	310417	469915	0.903433	0.980795	-0.0279758	503109	199130	62970.4	39.5799	493447	160522	48399.2	32.5308	0.999588	0.319867	0.656826	0.0441042	C15H20N6O8	---	UNUYMBPXEFMLNW-DWVDDHQFSA-N	CC(C(C(=O)O)NC(=O)NC1=C2C(=NC=N1)N(C=N2)C3C(C(C(O3)CO)O)O)O	---	---	---
POS5247	7-Methylguanine	2.09	166.071	[M+H]+	166.072	True	1.33267e+06	1.0367e+06	1.51838e+06	1.01987e+06	705971	918045	921111	1.19729e+06	89.94	708372	123.57	1.01448e+06	788295	827077	1.29121e+06	976535	905282	66479.5	1.41875e+06	2.13764e+06	128.01	0.708814	0.902604	-0.147834	942588	621565	196556	65.9423	850784	485711	146447	57.0898	0.999588	0.580805	0.430613	0.149468	C6H7N5O	Hypoxanthines	FZWGECJQACGGTI-UHFFFAOYSA-N	CN1C=NC2=C1C(=O)N=C(N)N2	C02242	11361	HMDB0000897
POS16854	Phenyl 2-acetamido-2-deoxy-alpha-D-glucopyranoside	3.822	298.129	[M+H]+	298.129	True	674127	90549.4	290199	125061	36328.8	260445	885885	494469	55557.3	83296.2	131428	194067	52429.9	337834	223428	185326	48906.7	413196	331477	78685.1	68817.3	0.365814	1.4699	0.555723	193417	132764	41983.5	68.6412	284304	282688	85233.7	99.4316	0.999588	1.13724	1.10005	0.43674	C14H19NO6	---	ZUJDLWWYFIZERS-KSTCHIGDSA-N	CC(=O)NC1C(C(C(OC1OC2=CC=CC=C2)CO)O)O	---	---	---
NEG3340	Pimelic acid	4.463	159.065	[M-H]-	159.066	True	1992.96	6100.71	585.25	31724.5	4490.45	3394.69	1655.89	292.86	3733.98	1265.1	2064.64	1541.15	912.29	2318.25	5152.32	1822.49	9023.64	4960.25	1407.36	5753.01	2559.53	0.578866	1.46943	0.555261	3545.03	2591.36	819.461	73.0985	5209.19	8965.53	2703.21	172.11	0.999588	0.655302	0.67808	0.237422	C7H12O4	Medium-chain fatty acids	WLJVNTCWHIRURA-UHFFFAOYSA-N	OC(=O)CCCCCC(O)=O	C02656	385	HMDB0000857
POS3427	Adenine	1.498	136.06	[M+H]+	136.062	True	382270	78943	321854	75716.8	99492.9	996878	5202.61	1.42168e+06	503734	14044.1	7205.95	540233	90411.1	48504.7	1.94411e+06	80068.4	15876.7	2306.73	125390	50542.5	19354.8	0.788262	1.21772	0.284178	291680	601526	190219	206.228	355184	463986	139897	130.633	0.999588	0.333031	0.970638	0.10333	C5H5N5	6-aminopurines	GFFGJBXGBJISGV-UHFFFAOYSA-N	NC1=C2NC=NC2=NC=N1	C00147	190	HMDB0000034
POS27031	Cholic acid	7.01	373.275	[M-2H2O+H]+	373.274	True	13674.1	1636.43	4012.75	27609.2	17626.9	91457.7	1.67582e+06	7441.86	786.11	2734.92	4239.35	40336.8	3029.2	30096.1	8000.63	595715	11288	4710.49	9292.81	5346.77	3427.72	0.571714	2.36083	1.2393	71124.4	184744	58421.1	259.747	167913	500795	150995	298.247	0.999588	0.60815	0.781158	0.242821	C24H40O5	Hydroxy bile acids, alcohols and derivatives	BHQCQFFYRZLCQQ-OELDTZBJSA-N	C[C@H](CCC(O)=O)[C@H]1CC[C@H]2[C@@H]3[C@H](O)C[C@@H]4C[C@H](O)CC[C@]4(C)[C@H]3C[C@H](O)[C@]12C	C00695	221493	HMDB0000619
POS24376	Chenodeoxycholic acid	7.879	357.277	[M-2H2O+H]+	357.279	True	12175.6	20150.3	11789.2	12547.3	12044.4	32343.2	1.06614e+06	23459.7	5101.53	9453.33	8414.07	28085.8	6256.33	177818	19476.9	9637.78	9493.4	11553.6	19582.7	8487.56	7071.46	0.438148	3.70899	1.89103	29746.3	52493.4	16599.9	176.47	110329	317101	95609.7	287.415	0.999588	0.986717	0.931532	0.35838	C24H40O4	Hydroxy bile acids, alcohols and derivatives	RUDATBOHQWOJDD-BSWAIDMHSA-N	[H][C@@]1(CC[C@@]2([H])[C@]3([H])[C@H](O)C[C@]4([H])C[C@H](O)CC[C@]4(C)[C@@]3([H])CC[C@]12C)[C@H](C)CCC(O)=O	C02528	10133	HMDB0000518
POS15021	Glycerophosphocholine	0.852	280.092	[M-H+Na]+	280.092	True	773746	442031	468034	856249	468964	2.69543e+06	63517.7	691979	2.5523e+06	1.40531e+06	498368	611619	745864	180367	491207	169363	1.65106e+06	1.21429e+06	4.11399e+06	2.77628e+06	2.29992e+06	0.375469	0.696197	-0.522432	1.4254e+06	1.29263e+06	408767	90.686	992357	872893	263187	87.9616	0.999588	0.803374	0.951682	0.425426	C8H21NO6P+	Glycerophosphocholines	SUHOQUVVVLNYQR-MRVPVSSYSA-O	C[N+](C)(C)CCOP(=O)(O)OC[C@H](O)CO	C00670	439285;58381695	---
NEG30503	1-Oleoylglycerophosphoserine	8.324	522.284	[M-H]-	522.283	True	474882	1.51791e+06	513162	228713	633837	554599	147379	759716	1.5559e+06	1.2338e+06	442158	234892	313308	613118	1.07038e+06	64703	694908	996118	452060	1.5387e+06	1.36353e+06	0.995385	0.998288	-0.00247225	734172	493895	156183	67.2724	732915	488183	147193	66.6085	0.999588	0.406811	0.230401	0.00200888	C24H46NO9P	Glycerophospholipids	JZWNYZVVZXZRRH-UHFFFAOYSA-N	CCCCCCCCC=CCCCCCCCC(=O)OCC(O)COP(O)(=O)OCC(N)C(O)=O		85036846	HMDB0061694
POS13912	Adenosine	3.661	268.104	[M+H]+	268.104	True	327396	2.33996e+06	119972	9165.26	25056.8	105561	78989.8	210381	1.09516e+06	282532	1.69924e+06	131847	26849.3	106340	78409.5	12767.8	29513.7	217681	15738.5	111176	2.96251e+06	0.591396	1.5493	0.631613	369283	913439	288855	247.355	572129	789008	237895	137.907	0.999588	0.766301	0.66266	0.228122	C10H13N5O4	Purine nucleosides	OIRDTQYFTABQOQ-KQYNXXCUSA-N	NC1=C2N=CN([C@@H]3O[C@H](CO)[C@@H](O)[C@H]3O)C2=NC=N1	C00212	60961	HMDB0000050
NEG11075	Neomenthol-glucuronide	6.226	331.175	[M-H]-	331.176	True	9644.44	153519	31724	1.09512e+06	78018	217338	52589	38371	143629	21884.7	84919.2	20200.6	9366.67	35557.5	18512.3	21902.3	99031.5	32639.7	3404.73	41915.9	23959.9	0.161384	5.71501	2.51476	30649.1	26675.1	8435.42	87.034	175160	311826	94019	178.023	0.999588	1.61063	1.4313	0.792139	C16H28O7	Prenol lipids	CLJGMBYGTHRUNF-SHLVDPONSA-N	CC(C)C1CCC(C)CC1O[C@@H]1O[C@@H]([C@@H](O)[C@H](O)[C@H]1O)C(O)=O		183838	HMDB0060012
POS7208	Citric acid	1.698	193.034	[M+H]+	193.034	True	379206	1.25834e+06	104590	101338	247310	532817	20158.4	873139	1.50977e+06	2.51909e+06	1.59087e+06	877332	267216	1.47236e+06	2.35619e+06	374738	1.42574e+06	259044	485678	1.69521e+06	3.37593e+06	0.297025	0.659761	-0.599984	1.25894e+06	1.02513e+06	324174	81.4276	830602	801463	241650	96.4918	0.999588	1.0256	1.14672	0.527207	C6H8O7	Tricarboxylic acids and derivatives	KRKNYBCHXYNGOX-UHFFFAOYSA-N	OC(=O)CC(O)(CC(O)=O)C(O)=O	C00158	311	HMDB0000094
POS20608	3-Palmitoyl-sn-glycerol	9.916	331.285	[M+H]+	331.284	True	37543.6	38324.9	36697.6	52593.3	104349	119759	41156.7	15076.6	3387.47	16139.5	14673.3	42295.5	33143.3	147070	145784	27847.9	19556.9	89582	66992.9	5045.7	5970.8	0.467294	0.747643	-0.419579	58329	53207.7	16825.8	91.22	43609.2	37028.6	11164.5	84.91	0.999588	0.960395	0.990173	0.330409	C19H38O4	---	QHZLMUACJMDIAE-UHFFFAOYSA-N	CCCCCCCCCCCCCCCC(=O)OCC(O)CO			HMDB0245964
POS13144	L-Hexanoylcarnitine	4.698	260.185	[M+H]+	260.186	True	100962	56968.6	61951.4	121771	63415.3	100263	91543.6	35871.7	15401.4	39097	49360	51043.5	13891.8	30028.7	14415.4	38003.2	8278.53	27702.7	58797.6	177862	47900.1	0.277524	1.43109	0.517115	46792.4	49079.8	15520.4	104.888	66964.1	32744.8	9872.93	48.899	0.999588	1.27123	1.11987	0.5567	C13H25NO4	Acyl carnitines	VVPRQWTYSNDTEA-LLVKDONJSA-N	CCCCCC(=O)O[C@H](CC(=O)[O-])C[N+](C)(C)C	---	3246938	---
POS6294	Theophylline	4.084	181.073	[M+H]+	181.072	True	18660.7	225723	143253	19453.6	220099	52406.2	103242	189004	750.66	579.76	1198.62	6051.11	746.08	263061	860.99	346960	8.625	40849.6	18481.6	689382	197632	0.370779	0.566351	-0.820232	156403	226401	71594.3	144.755	88579.1	91358.4	27545.6	103.138	0.999588	1.0631	0.956194	0.430885	C7H8N4O2	Xanthines	ZFXYFBGIUFBOJW-UHFFFAOYSA-N	CN1C2=C(NC=N2)C(=O)N(C)C1=O	C07130	2153	HMDB0001889
POS10293	pyroglutamylproline	1.738	227.104	[M+H]+	227.103	True	1.56513e+06	604905	930906	2.62429e+06	3.47555e+06	1.70501e+06	666314	704237	161644	1.21748e+06	375019	3.4671e+06	1.51752e+06	687141	1.98365e+06	4.97074e+06	119131	1.16209e+06	2.16569e+06	102601	97591.2	0.55012	0.7838	-0.351442	1.62733e+06	1.59972e+06	505877	98.3037	1.2755e+06	1.01235e+06	305236	79.3693	0.999588	1.26742	0.623113	0.259543	C10H14N2O4	Peptides	PFEJJYZYEFRQEA-UHFFFAOYSA-N	OC(=O)C1CCCN1C(=O)C1CCC(O)=N1		13306588	HMDB0341386
NEG10600	Fortunolide B	3.705	325.107	[M-H]-	325.108	True	20477.9	46586.9	16775	18945	16119.4	28080.1	68824.4	23950	17921.5	13266.4	34846.4	5821.92	9614.32	22189.9	47695	109659	46957.6	14534	7029.04	16964.3	16548.9	0.863886	0.935963	-0.0954768	29701.4	31840.1	10068.7	107.201	27799.4	16731.2	5044.64	60.1855	0.999588	0.437121	0.403529	0.0635438	C19H18O5	---	MEWOMXWUJQODIA-LMUCBQBZSA-N	CC1C2C3C4(C5C1(CCC6=CC(=O)C=C(C(=C56)C4O2)C)C(=O)O3)O	---	---	---
NEG9557	Harringtonolide	3.986	309.112	[M-H]-	309.113	True	1151.05	8734.69	6666.08	5054.87	6925.33	2012.87	2711.03	1490.68	1916.49	2703.05	3160.06	4276.94	6651.32	1908.61	1646.01	3414.56	18734.1	1616.33	13749.8	5446.91	5911.18	0.204864	0.610208	-0.712626	6335.57	5641.06	1783.86	89.0379	3866.02	2564.18	773.128	66.326	0.999588	1.62444	1.48418	0.688534	C19H18O4	---	QNJIIOHVULPMRL-GZRZMCSESA-N	CC1C2C3C4C5C1(CCC6=CC(=O)C=C(C(=C56)C4O2)C)C(=O)O3	---	---	---
NEG6506	GLY-GLY-ILE	3.777	244.129	[M-H]-	244.13	True	31519.5	740202	49322.2	169708	81418.6	21242.6	88248.3	32615.7	135370	137130	544017	23786.4	160335	41739.5	54260.9	190409	274836	29892.6	43214.5	115063	101908	0.315768	1.78298	0.834289	103544	82946.6	26230	80.1072	184618	235419	70981.5	127.517	0.999588	1.18961	1.16997	0.500632	C10H19N3O4	---	XMPXVJIDADUOQB-RCOVLWMOSA-N	CCC(C)C(C(=O)O)NC(=O)CNC(=O)CN	---	---	---
POS14325	Hept-4-enoylcarnitine	4.901	272.187	[M+H]+	272.186	True	173449	162667	103268	65622.4	251157	191225	243798	129085	69996.2	49239	73323.7	179586	51865.8	138886	189435	91425.4	193521	119085	182278	96399.8	114182	0.946048	1.01374	0.0196829	135666	48999.3	15494.9	36.1174	137530	72044.3	21722.2	52.3844	0.999588	0.173806	0.40431	0.0240869	C14H25NO4	Fatty Acyls	LITGNRSQRPCSNQ-UHFFFAOYSA-N	CCC=CCCC(=O)OC(CC([O-])=O)C[N+](C)(C)C			HMDB0241682
POS16443	CHEBI:43892	2.787	294.154	[M+H]+	294.155	True	32970.3	75509.2	105305	68207.4	93193.7	48126.7	12336.2	124396	3548.32	2513.25	8609.88	18459.6	61495.1	95079.3	138259	40089	182069	97617.1	237775	118943	5952.51	0.0846786	0.524706	-0.93042	99573.8	73131.2	23126.1	73.4442	52247	43845	13219.8	83.9187	0.999588	2.01968	1.7525	1.07223	C12H23NO7	---	NGGZJRAGGXAXNO-RPBIHCLYSA-N	CC1C(C(C(C(O1)OC)OC)O)NC(=O)C(CCO)O	---	---	---
NEG16123	Glu-Glu-Ile	4.15	388.173	[M-H]-	388.173	True	221888	407492	250583	831757	903059	34478.9	450344	89966.3	336561	402516	272800	111310	211203	48053.8	156779	772525	348218	303119	761196	123187	45332.9	0.438987	1.32579	0.40685	288092	270903	85667	94.0333	381950	272484	82157.1	71.3404	0.999588	0.491564	0.905777	0.357548	C16H27N3O8	---	AUTNXSQEVVHSJK-YVNDNENWSA-N	CCC(C)C(C(=O)O)NC(=O)C(CCC(=O)O)NC(=O)C(CCC(=O)O)N	---	---	---
POS7539	DL-Arginine	0.845	197.101	[M+Na]+	197.101	True	517203	416929	481191	279131	475995	268198	308423	483690	370994	402344	384053	419328	427861	754076	641463	400032	436089	370547	532978	423651	446918	0.0751934	0.822023	-0.28275	485294	122332	38684.8	25.2078	398923	86516	26085.6	21.6874	0.999588	2.14041	1.8411	1.12382	C6H14N4O2	Amino acids and derivatives	ODKSFYDXXFIFQN-UHFFFAOYSA-N	NC(CCCN=C(N)N)C(O)=O	C02385	232	HMDB0251511
POS24811	Asp Leu Leu	4.689	360.211	[M+H]+	360.213	True	67977.3	302938	134128	375986	317868	69314.1	220063	79924	32644.1	177660	142548	89704.8	430841	31504.9	172972	890287	42939	77487.1	153410	69192.1	44762.7	0.776105	0.871854	-0.197842	200310	269593	85252.9	134.588	174641	115699	34884.6	66.2497	0.999588	0.721333	0.690102	0.11008	C16H29N3O6	---	UJGRZQYSNYTCAX-SRVKXCTJSA-N	CC(C)CC(C(=O)NC(CC(C)C)C(=O)O)NC(=O)C(CC(=O)O)N	---	---	---
NEG3358	Aminoadipic acid	0.944	160.061	[M-H]-	160.062	True	34755.9	31392.2	36504.1	28656.5	15263.7	40990.5	45310.8	51432.4	26804.5	26272.5	28335	19968.9	19074	18651.9	26284	36057.3	23847.1	49199.7	34586.3	34014.1	47325.1	0.619195	1.07593	0.105583	30900.8	11229.7	3551.15	36.3411	33247.1	10056.2	3032.07	30.247	0.999588	0.842741	0.760292	0.208172	C6H11NO4	Amino acids and derivatives	OYIFNHCXNCRBQI-BYPYZUCNSA-N	N[C@@H](CCCC(O)=O)C(O)=O	C00956	92136	HMDB0000510
POS20431	6-Keto-decanoylcarnitine	4.991	330.227	[M+H-H2O]+	330.228	True	38659.7	77458.1	48900.9	48601.6	43341.3	9563.69	71580.7	13854.5	13990.1	16874.7	21080.8	135301	18990.2	41562.4	124173	78272.7	54628.7	50354.3	10378.2	43365.1	71214.1	0.0859727	0.584471	-0.774798	62823.9	40894.1	12931.8	65.0932	36718.7	23722.1	7152.48	64.6049	0.999588	2.21586	1.74982	1.06564	C17H31NO5	Fatty Acyls	DZALQUYFNHIYDL-UHFFFAOYSA-N	CCCCC(=O)CCCCC(=O)OC(CC([O-])=O)C[N+](C)(C)C		53481699	HMDB0013202
POS13000	AICA-riboside	2.483	259.103	[M+H]+	259.104	True	410228	644720	625379	2.25253e+06	302169	146820	267868	68546.5	158498	279494	209922	140053	372025	564370	350607	542926	431046	59857.1	286079	337604	148775	0.423441	1.50876	0.593363	323334	168691	53344.8	52.1723	487834	613819	185074	125.826	0.999588	0.801762	0.866777	0.373207	C9H14N4O5	Imidazole ribonucleosides and ribonucleotides	RTRQQBHATOEIAF-UUOKFMHZSA-N	NC(=O)C1=C(N)N(C=N1)[C@@H]1O[C@H](CO)[C@@H](O)[C@H]1O		17513	HMDB0062179
POS2471	L-Threonine	0.909	120.065	[M+H]+	120.065	True	159204	105469	64600.8	106414	145431	114947	106478	114552	287675	171371	240709	174589	131411	36009.8	180520	148019	111061	83878.4	190279	249371	25083.3	0.644323	1.10498	0.144017	133022	70699.9	22357.3	53.149	146986	65726.7	19817.3	44.7162	0.999588	0.557994	0.750507	0.190896	C4H9NO3	Amino acids and derivatives	AYFVYJQAPQTCCC-GBXIJSLDSA-N	C[C@@H](O)[C@H](N)C(O)=O	C00188	6288	HMDB0000167
POS43242	[3-[2-Aminoethoxy(hydroxy)phosphoryl]oxy-2-hydroxypropyl] hexadecanoate	7.963	476.275	[M+Na]+	476.275	True	1.08005e+06	1.00376e+06	1.10371e+06	401066	1.01255e+06	1.88787e+06	828853	545372	469337	1.35331e+06	621622	460749	464097	1.77678e+06	1.36118e+06	169976	548624	1.64402e+06	362504	656460	388736	0.499127	1.19626	0.25853	783313	581932	184023	74.2911	937045	436617	131645	46.5951	0.999588	1.0047	1.09292	0.301789	C21H44NO7P	Lysophosphatidylethanolamines	YVYMBNSKXOXSKW-UHFFFAOYSA-N	CCCCCCCCCCCCCCCC(=O)OCC(O)COP(O)(=O)OCCN			HMDB0256030
POS3017	Pyroglutamic acid	1.42	130.05	[M+H]+	130.05	True	1.21678e+07	2.07646e+06	2.58e+07	8.99305e+06	1.69966e+07	2.89027e+07	2.34067e+07	2.96642e+07	8.58755e+06	5.30076e+06	296578	2.28996e+07	2.48081e+07	4.94561e+07	4.07834e+07	2.25345e+07	4.03697e+06	1.87296e+07	2.94911e+07	6.25973e+06	118774	0.234637	0.672914	-0.571505	2.19118e+07	1.57466e+07	4.9795e+06	71.8633	1.47448e+07	1.07769e+07	3.24936e+06	73.0896	0.999588	1.46777	1.38536	0.629603	C5H7NO3	Alpha amino acids and derivatives	ODHCTXKNWHHXJC-VKHMYHEASA-N	OC(=O)[C@@H]1CCC(=O)N1	C01879	7405	HMDB0000267
POS35314	Oleoylcarnitine	7.861	426.358	[M+H]+	426.358	True	45698	48828	49218.6	8313.65	12036.8	42213.9	16877.2	36492.8	51452.9	177888	38256.8	35104.8	8646.03	305457	110001	5057.39	21950.2	74704.8	6903.06	68589.9	21647.6	0.571159	0.728416	-0.457165	65806.2	91114	28812.8	138.458	47934.3	45812.8	13813.1	95.5742	0.999588	0.445362	0.778532	0.243243	C25H47NO4	Acyl carnitines	IPOLTUVFXFHAHI-WHIOSMTNSA-N	O=C([O-])CC(OC(=O)CCCCCCCC=CCCCCCCCC)C[N+](C)(C)C	---	46907933	---
POS12818	1-(beta-D-Ribofuranosyl)-1,4-dihydronicotinamide	3.698	257.112	[M+H]+	257.113	True	394558	107137	329917	123283	221196	466361	233616	529724	89950	139710	95481.5	309660	122701	454154	417357	230074	138651	282846	186264	184257	119947	0.953181	1.01503	0.0215181	244591	119411	37761.2	48.8208	248267	158597	47818.7	63.8816	0.999588	0.0434271	1.06404	0.0208246	C11H16N2O5	---	MAKBMGXNXXXBFE-TURQNECASA-N	NC(=O)C1=CN(C=CC1)[C@@H]1O[C@H](CO)[C@@H](O)[C@H]1O	C15497	11507134	HMDB0011648
NEG11438	[9]-Gingerol	5.011	335.223	[M-H]-	335.223	True	41783.9	7730.84	39245.4	33254.9	25789.8	34451.4	42621.8	57831.7	25939.8	31494.2	43330.7	27148.2	41909.7	26467	23014.3	31936.4	40507.8	19608.1	22046.5	49291.2	39870.1	0.602963	1.08333	0.115466	32179.9	10103.5	3194.99	31.3967	34861.3	12801.4	3859.78	36.721	0.999588	0.690148	0.63471	0.219709	C20H32O4	---	POEQJXMZRAIOBX-UHFFFAOYSA-N	CCCCCCCCC(O)CC(=O)CCC1=CC=C(O)C(OC)=C1		24826452	HMDB0303100
POS8006	1-(2-Hydroxyethyl)-2,2,6,6-tetramethyl-4-hydroxypiperidine	1.828	202.18	[M+H]+	202.18	True	399187	343314	404.52	339.64	399013	527.08	528.74	924.27	54533.3	229682	91119.5	496854	148.25	460673	566174	331183	120920	257835	514.25	392.13	192.02	0.341477	0.618121	-0.694038	223489	228752	72337.8	102.355	138143	170452	51393.3	123.388	0.999588	1.38422	1.06517	0.466638	C11H23NO2	Piperidines	STEYNUVPFMIUOY-UHFFFAOYSA-N	CC1(C)CC(O)CC(C)(C)N1CCO	---	104301	---
POS5838	1-Methyl-4-phenyl-1,2,3,6-tetrahydropyridine	7.74	174.128	[M+H]+	174.128	True	53072.8	37382.5	22732.2	37186	28588.7	83691.6	14853.7	45426	44570.7	37795.3	31203.9	37733.9	17468.4	34295.8	22284	30445.7	25401.4	24099.4	38924.5	29786.4	44161.5	0.157877	1.30276	0.381569	30460.1	8360.84	2643.93	27.4485	39682.1	18129.6	5466.27	45.687	0.999588	1.7219	1.64488	0.80168	C12H15N	Hydropyridines	PLRACCBDVIHHLZ-UHFFFAOYSA-N	CN1CCC(=CC1)C1=CC=CC=C1	C04599	1388	HMDB0243929
POS39742	LysoPE(16:0/0:0)	7.846	454.293	[M+H]+	454.293	True	526038	420304	420500	126653	380114	575118	253965	190230	200982	652153	242214	226498	152688	783796	550837	68657.9	196250	532706	108120	301857	151879	0.54542	1.17975	0.238477	307329	235877	74590.8	76.7506	362570	173350	52267.1	47.8115	0.999588	0.887797	1.07397	0.263269	C21H44NO7P	---	YVYMBNSKXOXSKW-HXUWFJFHSA-N	[H][C@@](O)(COC(=O)CCCCCCCCCCCCCCC)COP(O)(=O)OCCN		9547069	HMDB0011503
POS27167	Glu Ile Leu	4.594	374.231	[M+H]+	374.229	True	44579.8	2.43606e+06	83416.6	1.01106e+06	200169	21849.8	113693	41564.6	801100	992622	1.91748e+06	70732.3	1.17e+06	21366.1	30657.4	1.41702e+06	349935	54546.3	87631.9	613715	441094	0.385405	1.63669	0.710783	425670	502839	159012	118.129	696691	835788	252000	119.965	0.999588	1.02895	1.12658	0.414082	C17H31N3O6	---	QXDXIXFSFHUYAX-MNXVOIDGSA-N	CCC(C)C(C(=O)NC(CC(C)C)C(=O)O)NC(=O)C(CCC(=O)O)N	---	---	---
NEG7778	Ferulic acid 4-O-sulfate	4.433	273.008	[M-H]-	273.007	True	12262.6	26541.7	11997.6	96175.9	224871	7739.39	11334.9	6797.63	10726	15314.5	27930.8	5339.47	7284.64	10486.4	20645.5	17694.6	105258	18615.4	28373.5	17469.3	10021.6	0.464965	1.70252	0.767674	24118.9	29345	9279.7	121.668	41062.9	66054.5	19916.2	160.862	0.999588	0.472037	0.872543	0.33258	C10H10O7S	---	PZPATWACAAOHTJ-HWKANZROSA-N	COC1=C(OS(O)(=O)=O)C=CC(\C=C\C(O)=O)=C1		6305574	HMDB0029200
POS11422	Dihydrobiopterin	2.799	240.11	[M+H]+	240.109	True	414484	855709	319653	219490	219425	511936	961869	643673	802.55	2635.45	1437.2	575843	155837	170593	10788.5	99041.9	173693	708938	478133	41227.9	1847.02	0.313537	1.56202	0.643409	241594	252610	79882.4	104.56	377374	337284	101695	89.3767	0.999588	1.29017	1.2721	0.503712	C9H13N5O3	Biopterins and derivatives	FEMXZDUTFRTWPE-DZSWIPIPSA-N	C[C@H](O)[C@H](O)C1=NC2=C(NC1)NC(N)=NC2=O	C02953	119055	HMDB0000038
POS32127	Aminopentol	6.662	406.352	[M+H]+	406.353	True	113450	87983.6	283835	226855	269523	1.6515e+06	249599	452551	26311.9	41110	40962.1	255546	132428	394643	196143	116818	232349	623767	453694	24724.9	14985.3	0.669509	1.28037	0.356556	244510	195106	61697.9	79.7948	313062	463229	139669	147.967	0.999588	0.605042	0.805667	0.174244	C22H47NO5	---	UWWVLQOLROBFTD-UHFFFAOYSA-N	CCCCC(C)C(O)C(O)CC(C)CC(O)CCCCC(O)CC(O)C(C)N		15875284	HMDB0248328
NEG3958	1-Methyluric acid	3.738	181.035	[M-H]-	181.037	True	8384.59	30505.8	5795.16	49633.2	38618.7	22763.8	27247.9	19446.1	6505.17	9975.04	17360.1	23821.8	1685.59	8714.66	2396.53	26602.1	23996.6	15632.9	24552.9	46144.7	17851.3	0.700657	1.12205	0.166139	19139.9	13196.7	4173.18	68.9489	21476	14134.9	4261.82	65.8171	0.999588	0.290157	0.624521	0.154495	C6H6N4O3	Xanthines	QFDRTQONISXGJA-UHFFFAOYSA-N	CN1C(=O)NC2=C(NC(=O)N2)C1=O	C16359	69726	HMDB0003099
POS4396	Guanine	1.665	152.056	[M+H]+	152.057	True	5956.43	13841.7	11887.5	13763	15263.9	3242.3	623.12	6822.86	434.14	220.73	357.4	508.54	13956.8	3075.73	5461.66	1303.03	155.33	96244.4	5212.69	4224.26	18903.3	0.366481	0.441677	-1.17894	14904.6	29211.8	9237.57	195.992	6583	6098.46	1838.75	92.6395	0.999588	0.804323	1.28368	0.435949	C5H5N5O	Purines and purine derivatives	UYTPUPDQBNUYGX-UHFFFAOYSA-N	NC1=NC(=O)C2=C(N1)N=CN2	C00242	764	HMDB0000132
POS15530	Octadecanamide	11.238	284.295	[M+H]+	284.295	True	30159.2	19408.7	29441.1	53943.9	39109.1	35933.6	24999.9	15711.5	8167.29	19104.7	13656.2	23533	24542.1	26692.3	22915.3	21533.5	11535.3	31034.8	56197.3	11002	13554.3	0.721625	1.08561	0.118511	24254	13055.3	4128.44	53.8273	26330.5	13219.5	3985.82	50.206	0.999588	0.161519	0.51234	0.141689	C18H37NO	Carboximidic acids	LYRFLYHAGKPMFH-UHFFFAOYSA-N	CCCCCCCCCCCCCCCCCC(N)=O	C13846	31292	HMDB0034146
NEG30747	1-Stearoylglycerophosphoserine	9.115	524.302	[M-H]-	524.299	True	423208	200569	431046	293475	355040	1.10717e+06	73293.6	252042	37746.7	223044	106527	264291	48942.8	826862	319746	47065.2	70479.7	999601	178772	30391.4	84388.3	0.824349	1.10944	0.149833	287054	346502	109574	120.71	318469	293072	88364.5	92.0251	0.999588	0.403713	0.811546	0.0838888	C24H48NO9P	Glycerophospholipids	ZPDQFUYPBVXUKS-UHFFFAOYSA-N	CCCCCCCCCCCCCCCCCC(=O)OCC(O)COP(O)(=O)OCC(N)C(O)=O		74819135	HMDB0061698
POS14930	gamma-Glutamylmethionine	3.742	279.097	[M+H]+	279.101	True	184376	62481	295967	170081	342646	139749	62916.8	222428	114641	115226	77368.2	100781	109257	261184	381213	194972	80158.5	209382	325395	90145.2	35293.3	0.7251	0.909141	-0.137424	178778	115254	36446.7	64.4679	162535	93061.5	28059.1	57.2564	0.999588	0.74961	0.807127	0.139602	C10H18N2O5S	---	RQNSKRXMANOPQY-BQBZGAKWSA-N	CSCC[C@H](NC(=O)CC[C@H](N)C(O)=O)C(O)=O		7009567	HMDB0034367
NEG5338	N-Acetyl-D-glucosamine	0.952	220.083	[M-H]-	220.083	True	526547	851467	490333	551969	257916	321234	384313	867130	438936	309216	487217	146018	313439	58363.2	314582	265117	453989	758219	304891	414450	758060	0.218236	1.31697	0.39722	378713	230548	72905.6	60.8767	498752	201502	60755.2	40.4012	0.999588	1.72497	1.33833	0.661073	C8H15NO6	Aminosaccharides	OVRNDRQMDRJTHS-RTRLPJTCSA-N	CC(=O)N[C@H]1C(O)O[C@H](CO)[C@@H](O)[C@@H]1O	C00140	439174	HMDB0000215
POS6962	Glycylleucine	3.825	189.122	[M+H]+	189.123	True	215405	11360.6	192357	100118	461130	181531	332866	212663	3902.03	14397.4	25900.9	249167	237406	164180	513395	72295.3	17234.8	335068	208671	7904.93	9128.78	0.74709	0.877617	-0.188337	181445	163719	51772.6	90.2307	159239	147356	44429.5	92.5376	0.999588	0.591079	0.624175	0.126627	C8H16N2O3	Peptides	DKEXFJVMVGETOO-LURJTMIESA-N	CC(C)C[C@H](NC(=O)CN)C(O)=O	C02155	92843	HMDB0000759
POS5174	Enol-phenylpyruvate	2.448	165.054	[M+H]+	165.055	True	1.8244e+07	8.74222e+06	1.05151e+07	1.08742e+07	1.38711e+07	5.40049e+06	2.3723e+06	1.92155e+07	3.80646e+07	5.22396e+06	1.21577e+07	1.6796e+07	1.08278e+07	1.6028e+07	1.10985e+07	1.7506e+07	1.26939e+07	2.34117e+07	1.32842e+07	1.22921e+07	1.28645e+07	0.649448	0.895954	-0.158504	1.46803e+07	3.84534e+06	1.216e+06	26.194	1.31528e+07	9.77531e+06	2.94737e+06	74.3209	0.999588	0.410093	0.521662	0.187456	C9H8O3	---	DEDGUGJNLNLJSR-VURMDHGXSA-N	OC(=O)C(\O)=C\C1=CC=CC=C1	C02763	641637	HMDB0012225
POS15449	Octadecadiene-1,18-diol	10.644	283.263	[M+H]+	283.263	True	1.18389e+06	259546	1.42187e+06	308191	573658	1.17996e+06	508751	885947	313973	269597	207998	986125	610110	1.69569e+06	1.549e+06	634270	252447	1.47073e+06	676864	335414	269138	0.364189	0.762603	-0.390997	847979	547816	173235	64.6025	646671	443314	133664	68.5533	0.999588	1.08061	1.23041	0.438674	C18H34O2	---	MLYHCZZKHHLZSJ-PQZOIKATSA-N	C(CCCCO)CCCC=CCC=CCCCCCO	---	---	---
POS17109	Non-3-enoylcarnitine	5.68	300.217	[M+H]+	300.217	True	21867	22994.8	35827.5	147041	69988.7	49665.7	33062.9	11920.1	40222.4	25301.1	18273	26048.3	12950.2	20731.6	71337.2	36345.7	103986	49631.3	36191.1	59165.7	39333.7	0.876824	0.949873	-0.0741935	45572.1	26980.9	8532.11	59.2049	43287.7	38068.2	11478	87.9423	0.999588	0.292732	0.295257	0.0570875	C16H29NO4	Fatty Acyls	WSHQRVRWJPITFV-UHFFFAOYSA-N	CCCCCC=CCC(=O)OC(CC([O-])=O)C[N+](C)(C)C			HMDB0241747
POS13342	Succinylcarnitine	1.374	262.126	[M+H]+	262.128	True	77644.1	104995	323034	87288.3	145492	110947	338131	1.00165e+06	25805.1	9931.73	59133.3	120288	401431	200058	30170.5	109333	275564	49013	1.03882e+06	55955.2	29707.7	0.858447	0.898744	-0.154017	231035	308444	97538.7	133.506	207641	284629	85818.8	137.077	0.999588	0.233731	0.366873	0.0662863	C11H19NO6	Acyl carnitines	HAEVNYBCYZZDFL-MRVPVSSYSA-N	C[N+](C)(C)C[C@@H](CC([O-])=O)OC(=O)CCC(O)=O		131802075	HMDB0061717
NEG3753	2-Isopropylmalic acid	4.286	175.059	[M-H]-	175.061	True	5802.73	5042.1	2798.59	55123.9	28730.1	2187.56	17966.1	4472.03	5585.98	3683.89	8273.33	3556.14	2876.86	10830.4	5600.07	1843.33	61338	4445.33	2418.8	9891.01	4123.55	0.791274	1.18748	0.247902	10692.3	18050.9	5708.19	168.821	12696.9	16181.6	4878.93	127.445	0.999588	0.202627	0.392313	0.101673	C7H12O5	Hydroxy fatty acids	BITYXLXUCSKTJS-ZETCQYMHSA-N	CC(C)[C@@](O)(CC(O)=O)C(O)=O	C02504	5280523	HMDB0000402
NEG5201	D-Lysopine	3.762	217.118	[M-H]-	217.119	True	61370.7	49241.4	88146.5	72003.3	100513	65437.4	83949.6	107235	29229.7	26175.6	28076.7	54386.4	99800.2	93235.6	126421	79050.2	27584.4	64474.6	54284.9	29249.4	9717.17	0.953168	1.01333	0.0190977	63820.4	36402.5	11511.5	57.039	64670.8	28982	8738.4	44.8146	0.999588	0.137838	0.586769	0.0208305	C9H18N2O4	---	ZZYYVZYAZCMNPG-RQJHMYQMSA-N	CC(C(=O)O)NC(CCCCN)C(=O)O	C04020	---	---
NEG14009	Dehydroepiandrosterone sulfate	6.407	367.156	[M-H]-	367.158	True	3.18783e+06	8.10942e+06	3.25503e+06	1.94766e+06	3.49164e+06	930431	7.26206e+06	1.19303e+06	1.16951e+06	1.5729e+06	1.72467e+06	3.26961e+06	1.77522e+06	6.04112e+06	1.26183e+06	4.28147e+06	1.40471e+06	754559	6.12675e+06	4.50634e+06	946477	0.968563	1.01315	0.0188485	3.03681e+06	2.0902e+06	660980	68.8289	3.07674e+06	2.45394e+06	739890	79.7576	0.999588	0.0964223	0.473826	0.0138719	C19H28O5S	Sulfated steroids	CZWCKYRVOZZJNM-USOAJAOKSA-N	[H][C@@]12CCC(=O)[C@@]1(C)CC[C@@]1([H])[C@@]2([H])CC=C2C[C@H](CC[C@]12C)OS(O)(=O)=O	C04555	12594	HMDB0001032
NEG3804	Hippuric acid	4.574	178.051	[M-H]-	178.051	True	381370	1.63992e+06	222922	1.11398e+06	198124	42660.9	463655	59058.6	402837	236270	453353	155698	32930.7	111878	259409	15389.3	209480	143296	231993	143264	280792	0.0567596	2.99227	1.58124	158413	89462	28290.4	56.4739	474014	483427	145759	101.986	0.999588	2.20575	1.93342	1.24596	C9H9NO3	Benzamides	QIAFMBKCNZACKA-UHFFFAOYSA-N	OC(=O)CNC(=O)C1=CC=CC=C1	C01586	464	HMDB0000714
POS17880	9-Hydroxygeranyllinalol	10.238	307.262	[M+H]+	307.263	True	1.13503e+06	267956	1.21251e+06	313266	768228	1.39771e+06	629440	1.13857e+06	516914	402803	292250	1.34381e+06	597568	3.48971e+06	1.983e+06	674274	323482	1.62037e+06	632298	582819	287305	0.216837	0.636398	-0.651998	1.15346e+06	998633	315795	86.5769	734062	418601	126213	57.0253	0.999588	1.38398	1.47009	0.663867	C20H34O2	---	GIIIIBWHLPJTBU-ZKQYELIPSA-N	CC(=CCCC(=CC(CC(=CCCC(C)(C=C)O)C)O)C)C	---	---	---
POS43885	LysoPE(18:1(9Z)/0:0)	8.029	480.309	[M+H]+	480.309	True	779159	547663	491543	147963	367722	453691	221659	372922	342009	545473	314011	251769	215345	741122	593925	82842	353211	559398	211691	337847	296476	0.533597	1.14367	0.19367	364363	204279	64598.6	56.0646	416710	174006	52464.7	41.757	0.999588	0.941394	1.07524	0.272787	C23H46NO7P	---	PYVRVRFVLRNJLY-MZMPXXGTSA-N	[H][C@@](O)(COC(=O)CCCCCCC\C=C/CCCCCCCC)COP(O)(=O)OCCN		9547071	HMDB0011506
POS21419	Prostaglandin B1	6.365	337.238	[M+H]+	337.237	True	430897	13487.8	319909	536375	43197.1	671375	205337	203295	880138	323643	278977	175377	885159	310186	803006	78606.9	777921	133828	52745.2	1.56012e+06	57432.3	0.466728	0.73463	-0.444911	483439	504148	159426	104.284	355148	261109	78727.4	73.5212	0.999588	0.530233	0.792738	0.330936	C20H32O4	Prostaglandins and related compounds	YBHMPNRDOVPQIN-VSOYFRJCSA-N	CCCCC[C@H](O)\C=C\C1=C(CCCCCCC(O)=O)C(=O)CC1	C00959	5280388	HMDB0002982
POS13541	Creatine riboside	0.954	264.119	[M+H]+	264.12	True	35448.1	64844.3	34897.3	32932.9	20224.8	183579	28158.8	48592.1	391988	55536.8	217491	46747.7	21104.2	112625	92922.6	32007.5	75711.2	78903.5	71290.9	56624.3	151255	0.489729	1.36967	0.453829	73919.2	38670.2	12228.6	52.3142	101245	116754	35202.5	115.318	0.999588	1.08233	0.88302	0.310045	C9H17N3O6	Organooxygen compounds	BGJFEKXALPJEGN-XVFCMESISA-N	CN(CC(O)=O)C(=N)N[C@@H]1O[C@H](CO)[C@@H](O)[C@H]1O		91885405	HMDB0240254
POS14621	(Z)-Octadec-12-ene-8,10-diynoic acid	5.336	275.2	[M+H]+	275.201	True	119745	25347.7	156032	66725.3	115488	178528	90070.1	267021	300580	176841	253063	229048	81486.2	262485	135345	127256	277054	102103	53224.3	243652	238495	0.673087	0.908723	-0.138087	175015	83316.4	26346.9	47.6053	159040	87082.1	26256.2	54.7548	0.999588	0.340384	0.892641	0.171929	C18H26O2	---	RJGPWUHEMVYSDA-SREVYHEPSA-N	CCCCCC=CC#CC#CCCCCCCC(=O)O	---	---	---
POS65027	Desferrioxamine Et1	5.472	603.337	[M+H]+	603.335	True	92256.9	2378.92	80296.9	59169.2	15109.9	397594	18941.1	55697.9	48759.8	33480.3	66162.4	36631.5	301765	48497.1	43075.8	4471.72	81738.7	21590	13627	60688.7	7977.83	0.69931	1.27531	0.350843	62006.3	87726.5	27741.5	141.48	79077	109237	32936.1	138.14	0.999588	0.645078	0.572501	0.15533	C26H46N6O10	---	---	O=C1CCC(=O)N(O)CCCCCNC(=O)CCC(=O)N(O)CCOCCNC(=O)CCC(=O)N(O)CCCCCN1	---	14671623	---
NEG3413	Acesulfame	3.345	161.986	[M-H]-	161.987	True	4968.58	246.4	223.16	278193	850.65	571.18	1732.9	2098.22	12149.3	20131.2	3253.72	2094.44	56.77	113.13	1718.51	20598.5	45457.3	30.19	33152.3	22317.4	2998.41	0.540357	2.29449	1.19817	12853.7	16505.8	5219.6	128.413	29492.6	82716.6	24940	280.465	0.999588	0.668135	0.729786	0.267319	C4H5NO4S	Organic sulfuric acids and derivatives	YGCFIWIQZPHFLU-UHFFFAOYSA-N	CC1=CC(=O)NS(=O)(=O)O1		36573	HMDB0033585
POS12532	Serylphenylalanine	3.94	253.118	[M+H]+	253.119	True	39771.5	55147.8	98957.2	24966.8	97812.7	42287.7	34474.8	52292.3	17197.7	15364.6	54693.4	41684.1	34691.5	77378.9	33310.5	26585.4	36421.2	52602	52100.2	26080.6	9374.52	0.383364	1.24162	0.31222	39022.9	18538.4	5862.36	47.5065	48451.5	28315.5	8537.44	58.4409	0.999588	0.714735	1.15543	0.416389	C12H16N2O4	---	PPQRSMGDOHLTBE-UWVGGRQHSA-N	N[C@@H](CO)C(=O)N[C@@H](CC1=CC=CC=C1)C(O)=O		7009597	HMDB0029046
POS5274	Phenylalanine	3.769	166.086	[M+H]+	166.086	True	3.65593e+07	1.94099e+07	4.04798e+07	2.22868e+07	3.49125e+07	5.37539e+07	3.90493e+07	4.68062e+07	1.6993e+07	1.89224e+07	2.10254e+07	3.51726e+07	2.3372e+07	5.77519e+07	5.29663e+07	2.64998e+07	1.95373e+07	4.39947e+07	4.70805e+07	1.74831e+07	1.77233e+07	0.70849	0.932024	-0.10156	3.41582e+07	1.53192e+07	4.84436e+06	44.8479	3.18362e+07	1.26987e+07	3.82879e+06	39.8874	0.999588	0.503378	0.957658	0.149667	C9H11NO2	Amino acids and derivatives	COLNVLDHVKWLRT-QMMMGPOBSA-N	N[C@@H](CC1=CC=CC=C1)C(O)=O	C00079	6140	HMDB0000159
NEG4720	N-Lactoyl-Leu	4.885	202.108	[M-H]-	202.109	True	1.56735e+06	988232	1.83459e+06	471438	997157	8.56868e+06	4.84736e+06	2.08828e+06	1.51364e+06	828105	256067	5.30478e+06	562815	9.11167e+06	863783	2.82428e+06	415129	1.65321e+06	1.83914e+06	1.1344e+06	839604	0.810174	0.887319	-0.172475	2.45488e+06	2.75314e+06	870619	112.15	2.17826e+06	2.45244e+06	739440	112.587	0.999588	0.247343	0.711032	0.0914219	C9H17NO4	---	---	CC(C)CC(NC(=O)C(C)O)C(=O)O	---	76512400	---
POS11234	Biopterin	2.787	238.093	[M+H]+	238.093	True	216592	243473	63327.2	62071.6	95073.9	190719	272893	160946	414.25	307.88	449.6	131768	73458.8	44076.1	72261.5	18303.1	44930.5	155426	134447	574.26	224.02	0.178361	1.75806	0.813984	67547	56651.9	17914.9	83.8704	118752	102333	30854.6	86.1741	0.999588	1.62139	1.48747	0.748699	C9H11N5O3	Biopterins and derivatives	LHQIJBMDNUYRAM-DZSWIPIPSA-N	C[C@H](O)[C@H](O)C1=CNC2=NC(N)=NC(=O)C2=N1	C06313	445040	HMDB0000468
POS15715	ES-285	7.115	286.309	[M+H]+	286.31	True	30347.2	14507.2	31631.6	19660.4	28266.4	49791.4	28964.9	30868.7	6960.01	12716.9	7921.7	30741.1	16197.4	45535.8	30358.9	22864.2	9144.56	31585.6	32040.8	8603.71	10509.5	0.99614	1.00114	0.00163654	23758.2	12352.1	3906.09	51.9911	23785.1	12799.9	3859.32	53.8148	0.999588	0.118691	0.886669	0.0016797	C18H39NO	---	YRYJJIXWWQLGGV-ZWKOTPCHSA-N	CCCCCCCCCCCCCCCC(C(C)N)O	---	---	---
POS31033	Tris(2-butoxyethyl) phosphate	8.494	399.248	[M+H]+	399.251	True	45330.6	34071.6	38246.1	25253.3	41610.9	58574.1	34057.8	45083.6	33949.1	27443	30064.2	48185.8	32741.8	81190.8	65501.5	31396	32302.7	56635.2	37128.9	35476.9	37644.4	0.181839	0.820762	-0.284964	45820.4	16905.6	5346.01	36.8953	37607.7	9606.79	2896.56	25.5448	0.999588	1.44935	1.551	0.740314	C18H39O7P	Alkyl phosphates	WTLBZVNBAKMVDP-UHFFFAOYSA-N	CCCCOCCOP(=O)(OCCOCCCC)OCCOCCCC	C14446		HMDB0259275
POS45246	Glycocholic acid	6.44	488.295	[M+Na]+	488.298	True	29726.6	939965	150921	65289.9	13360.8	2948.53	28153	23979.1	5348.86	1974.22	14794	1285.03	51530.8	24955.5	59070.2	18817	133439	23113.9	13469.7	27063.7	24577	0.386814	3.07541	1.62078	37732.2	37629.9	11899.6	99.7291	116042	276612	83401.6	238.372	0.999588	1.08321	0.99636	0.412497	C26H43NO6	Glycinated bile acids and derivatives	RFDAIACWWDREDC-FRVQLJSFSA-N	C[C@H](CCC(O)=NCC(O)=O)[C@H]1CC[C@H]2[C@@H]3[C@H](O)C[C@@H]4C[C@H](O)CC[C@]4(C)[C@H]3C[C@H](O)[C@]12C	C01921	10140	HMDB0000138
POS20248	Tyrosyl-Phenylalanine	4.413	329.148	[M+H]+	329.149	True	10539.4	130085	14764	13210.8	34138.4	11142.5	10856.9	17653.4	26611.1	27853.2	45959.9	8302.92	12908.5	14629.7	37673.2	8976.6	85264.5	16770.2	27578.3	20107.5	50060.3	0.825859	1.10408	0.14284	28227.2	24046	7604.01	85.1874	31165	34723.6	10469.5	111.419	0.999588	0.314376	0.53367	0.083094	C18H20N2O4	---	CGWAPUBOXJWXMS-UHFFFAOYSA-N	NC(CC1=CC=C(O)C=C1)C(=O)NC(CC1=CC=CC=C1)C(O)=O		3421919	HMDB0029112
POS35726	Irbesartan	6.361	429.238	[M+H]+	429.24	True	15562.4	1236.62	12805.3	19484.4	8758.28	27564.4	26933.8	18958.2	12777.6	12509.4	8858.92	34189.4	21299.7	16802.7	9590.58	18095.9	38052.6	9394.34	3063.72	14273.9	12868.5	0.518304	0.846744	-0.240002	17763.1	10975	3470.6	61.7853	15040.8	7863.93	2371.07	52.2839	0.999588	0.757058	0.672726	0.285415	C25H28N6O	Biphenyls and derivatives	YOSHYTLCDANDAN-UHFFFAOYSA-N	CCCCC1=NC2(CCCC2)C(=O)N1CC1=CC=C(C=C1)C1=CC=CC=C1C1=NNN=N1	C07469	3749	HMDB0015163
NEG3856	Theophylline	4.112	179.055	[M-H]-	179.057	True	8684.23	37646.9	7506.61	2440.62	25604.7	9430.36	39251.7	16329.2	5560.55	3977.52	5268.08	11293.5	1677.76	12860.3	2510.6	58066.1	4111.01	6808.59	8927.71	131050	31341.1	0.3575	0.547188	-0.869893	26864.7	40491.5	12804.5	150.724	14700	13432.7	4050.11	91.3785	0.999588	1.04477	1.07236	0.446724	C7H8N4O2	Xanthines	ZFXYFBGIUFBOJW-UHFFFAOYSA-N	CN1C2=C(NC=N2)C(=O)N(C)C1=O	C07130	2153	HMDB0001889
POS46319	Vinylamycin	7.746	494.322	[M+H]+	494.324	True	35510.1	117613	115060	9345.5	15508.6	146067	10446.6	112631	108498	146269	104457	46263.2	33116	172110	243555	3008.47	81003.7	139673	26232.8	118353	84728.4	0.701203	0.883547	-0.178622	94804.3	74723.8	23629.7	78.819	83764	54486.4	16428.3	65.0475	0.999588	0.110783	0.707867	0.154156	C26H43N3O6	---	ONGSLGFACDWAIV-OIXFFAKGSA-N	CCCCCCC(C)C1C(C(=O)NC(=C)C=CC(=O)NC(C(=O)NC(C(=O)O1)C(C)C)C)CCO	---	---	---
NEG6907	Daidzein	5.792	253.05	[M-H]-	253.051	True	25804	21708.4	14460.1	141436	44569.3	72167.9	2624.11	8331.96	3302.54	1180.76	1953.22	11062.8	21230.4	11512.8	115159	55218.9	995.53	9509.95	94925.4	13996	1026.43	0.881045	0.916972	-0.12505	33463.7	40984.3	12960.4	122.474	30685.3	42755.1	12891.1	139.334	0.999588	0.427582	0.18145	0.0550021	C15H10O4	Isoflavones	ZQSIJRDFPHDXIC-UHFFFAOYSA-N	OC1=CC=C(C=C1)C1=COC2=C(C=CC(O)=C2)C1=O	C10208	5281708	HMDB0003312
POS6017	Ascorbic acid	1.31	177.039	[M+H]+	177.039	True	6103.82	137544	12495.2	3010.09	1756.68	9680.95	21335.3	7959.12	115798	39959	89121.5	23897.1	246.02	8473.19	10935.7	6062.06	20521	6806.05	5311.91	135062	15000.1	0.396108	1.74044	0.799451	23231.5	39950.9	12633.6	171.968	40433.1	49700.6	14985.3	122.921	0.999588	1.27357	0.95287	0.402186	C6H8O6	Butenolides	CIWBSHSKHKDKBQ-JLAZNSOCSA-N	[H][C@@]1(OC(=O)C(O)=C1O)[C@@H](O)CO	C01041	54670067	HMDB0000044
POS35311	Cholic acid	7.013	426.321	[M+NH4]+	426.321	True	8864.69	2270.75	11521.1	23378.5	32215.7	67555.1	912199	16748.2	1877.51	4827.56	8144.12	29982.2	11223.3	35201.1	23216.5	307148	23399.4	6100.23	15465	8245.96	2417.35	0.564568	2.14219	1.09909	46239.9	92291.5	29185.1	199.593	99054.7	270354	81514.9	272.934	0.999588	0.619244	0.776473	0.248284	C24H40O5	Hydroxy bile acids, alcohols and derivatives	BHQCQFFYRZLCQQ-OELDTZBJSA-N	C[C@H](CCC(O)=O)[C@H]1CC[C@H]2[C@@H]3[C@H](O)C[C@@H]4C[C@H](O)CC[C@]4(C)[C@H]3C[C@H](O)[C@]12C	C00695	221493	HMDB0000619
POS11014	3,5-Di-tert-butyl-4-hydroxybenzaldehyde	8.401	235.17	[M+H]+	235.169	True	63249.1	76679.2	99760.5	61839	81789.5	90040.8	68531.6	112414	80104.1	69121.4	91739.2	112883	73483.7	79345.9	113819	79642.9	60482.7	96799	99523.8	78004.9	100123	0.288352	0.910271	-0.135632	89410.8	17750.2	5613.12	19.8525	81388.1	15915.8	4798.8	19.5555	0.999588	1.32552	1.15214	0.540076	C15H22O2	Aldehydes	DOZRDZLFLOODMB-UHFFFAOYSA-N	CC(C)(C)C1=CC(C=O)=CC(=C1O)C(C)(C)C		73219	HMDB0240643
POS10509	Leucylproline	3.873	229.155	[M+H]+	229.154	True	3.1345e+06	6.4552e+07	1.54617e+06	3.79542e+07	1.35723e+07	392844	2.50629e+07	721854	4.62299e+07	5.67863e+07	6.11964e+07	1.12427e+06	3.26871e+07	323566	2.18711e+06	3.44683e+07	2.41169e+07	6.61371e+06	6.51082e+06	3.34326e+07	1.81147e+07	0.199684	1.77256	0.825832	1.59579e+07	1.42585e+07	4.50895e+06	89.3509	2.82863e+07	2.59583e+07	7.82673e+06	91.77	0.999588	1.61248	1.47166	0.699656	C11H20N2O3	Dipeptides	VTJUNIYRYIAIHF-IUCAKERBSA-N	CC(C)C[C@H](N)C(=O)N1CCC[C@H]1C(O)=O		80817	HMDB0011175
NEG18426	t(6)a	3.995	411.125	[M-H]-	411.127	True	213419	422610	228984	163976	313236	303007	222968	340723	157411	179956	263797	300116	120509	400488	243510	240290	295867	229713	523048	158458	231625	0.670205	0.931113	-0.102971	274362	116388	36805.1	42.4213	255462	82513.7	24878.8	32.2997	0.999588	0.685495	0.487799	0.173792	C15H20N6O8	---	UNUYMBPXEFMLNW-DWVDDHQFSA-N	CC(C(C(=O)O)NC(=O)NC1=C2C(=NC=N1)N(C=N2)C3C(C(C(O3)CO)O)O)O	---	---	---
NEG4683	Sebacic acid	5.813	201.111	[M-H]-	201.113	True	12253.9	37910.4	8638.03	15964.7	12329.5	14187.2	16760.2	9726.23	19751.7	18478.8	15894	14635.2	24519.4	8729.26	28011	17079.8	15542.8	16797.2	21804.7	17374.5	16088.6	0.616338	0.915698	-0.127057	18058.2	5444.76	1721.78	30.1511	16535.9	7887.13	2378.06	47.6971	0.999588	0.433987	0.991995	0.210181	C10H18O4	Medium-chain fatty acids	CXMXRPHRNRROMY-UHFFFAOYSA-N	OC(=O)CCCCCCCCC(O)=O	C08277	5192	HMDB0000792
POS4007	N-Acetylcadaverine	1.522	145.133	[M+H]+	145.134	True	14018	2212.77	4825.6	7170.51	6956.81	17277.7	1.40336e+07	14133.3	16793.8	5901.82	10720	8135.59	3094.11	14601.8	12733.3	8004.16	5481.7	2065.12	1714.57	6912.52	2733.95	0.35218	196.233	7.61643	6547.68	4459.28	1410.15	68.1047	1.28487e+06	4.22827e+06	1.27487e+06	329.081	0.999588	1.1551	1.06875	0.453235	C7H16N2O	Carboxylic acid amides	RMOIHHAKNOFHOE-UHFFFAOYSA-N	CC(=O)NCCCCCN		189087	HMDB0002284
NEG9963	4-(beta-D-glucosyloxy)-3-hydroxy-benzoic acid	3.861	315.069	[M-H]-	315.073	True	10822.3	6204.52	6518.47	6621.1	11511.9	3493.82	4785.02	12148.2	2468.73	3748.45	7089.18	15287.1	7775.05	4525.2	10384.6	15220.2	19155.5	7097.53	11149.1	4634.77	6081.26	0.0916898	0.676694	-0.563425	10131	5031.17	1590.99	49.661	6855.6	3325.09	1002.55	48.5017	0.999588	2.35193	1.7205	1.03768	C13H16O9	---	HFFREILXLCWCQH-BZNQNGANSA-N	C1=CC(=C(C=C1C(=O)O)O)OC2C(C(C(C(O2)CO)O)O)O	---	---	---
NEG1972	2-Hydroxy-2-methylbutyric acid	4.073	117.056	[M-H]-	117.056	True	120073	75742.1	64059.3	63151.9	102410	5146.51	708596	59956.3	2967.38	60810.2	21447	833560	257949	257265	9259.89	382388	69653.2	44761.3	40263.4	186302	63215.1	0.332283	0.544433	-0.877174	214462	249687	78958.1	116.425	116760	199667	60201.8	171.006	0.999588	1.29968	1.09398	0.478492	C5H10O3	Fatty Acyls	MBIQENSCDNJOIY-UHFFFAOYSA-N	CCC(C)(O)C(O)=O		95433	HMDB0001987
POS6670	2'-hydroxypyridoxol	0.97	186.075	[M+H]+	186.076	True	1.74965e+06	2.62201e+06	1.35642e+06	1.57444e+06	866477	708776	912304	2.27887e+06	588411	1.40274e+06	624705	622602	1.55792e+06	406486	1.24516e+06	728790	1.39061e+06	1.96212e+06	958127	643496	2.09723e+06	0.54031	1.1496	0.201138	1.16125e+06	586004	185311	50.463	1.33498e+06	680724	205246	50.9912	0.999588	0.934427	0.856573	0.267357	C8H11NO4	---	FLVIETJQVDUKMQ-UHFFFAOYSA-N	C1=C(C(=C(C(=N1)CO)O)CO)CO	---	---	---
POS12098	cis-Hexadec-11-en-7,9-diynoic acid	5.45	247.169	[M+H]+	247.169	True	398385	36821.7	542713	978114	270982	511118	833461	229772	419737	854191	368175	535485	304544	163019	246439	871124	806845	276675	362055	1.47648e+06	96646	0.904987	0.962894	-0.0545518	513931	425880	134675	82.8672	494861	290009	87440.9	58.6041	0.999588	0.142493	0.376795	0.0433578	C16H22O2	---	ZYKRBUYXWXJLBD-WAYWQWQTSA-N	CCCCC=CC#CC#CCCCCCC(=O)O	---	---	---
NEG4117	Azelaic acid	5.386	187.096	[M-H]-	187.098	True	56089.6	84535	38097.5	200196	48438.2	45183.1	52904.8	30349.2	34310.6	35246.9	31951.6	44116.2	83043.2	41474.9	68883.1	49824.4	53145.2	100226	58797.6	50824.8	42862.6	0.979378	1.00733	0.0105387	59319.8	19289.4	6099.86	32.5177	59754.7	49084.8	14799.6	82.1438	0.999588	0.0919995	0.826682	0.00904967	C9H16O4	Medium-chain fatty acids	BDJRBEYXGGNYIS-UHFFFAOYSA-N	OC(=O)CCCCCCCC(O)=O	C08261	2266	HMDB0000784
POS15090	Linoleamide	9.494	280.263	[M+H]+	280.263	True	112866	78413.4	80511.6	84197.1	106595	102716	67899.8	74977.2	33993.2	67097.9	42908.7	122506	78710.2	86100.1	92192.2	102148	64963.9	85177.8	120948	43580.7	64207.8	0.438512	0.90026	-0.151586	86053.5	24997.3	7904.85	29.0486	77470.5	24665.7	7437	31.8389	0.999588	1.32987	0.864164	0.358018	C18H33NO	---	SFIHQZFZMWZOJV-HZJYTTRNSA-N	[H]\C(CCCCC)=C(/[H])C\C([H])=C(\[H])CCCCCCCC(O)=N		6435901	HMDB0062656
NEG3860	scyllo-Inositol	1.106	179.056	[M-H]-	179.056	True	161956	344595	193578	196152	297716	124082	98449.9	253443	54132.2	251147	87941.3	100591	245007	865.81	118192	270549	196664	301212	415238	132387	246412	0.746389	0.925269	-0.112056	202712	118540	37485.7	58.4773	187563	92542.4	27902.6	49.3394	0.999588	0.52171	0.873673	0.127035	C6H12O6	---	CDAISMWEOUEBRE-CDRYSYESSA-N	O[C@H]1[C@H](O)[C@@H](O)[C@H](O)[C@@H](O)[C@@H]1O	C06153		HMDB0006088
POS21550	Dodeca-2,4,6-trienoylcarnitine	5.944	338.232	[M+H]+	338.233	True	45581.6	1051.43	30113.7	60861.7	30094.1	9388.4	47306	70321.9	22998.8	13003.9	19090.4	16065.6	26885.3	23010.1	64520.8	8187.42	118346	36117.2	10761.8	19059.4	3968.34	0.944116	0.972744	-0.039868	32692.2	34733.2	10983.6	106.243	31801.1	21919.6	6609.01	68.9272	0.999588	0.0453999	0.131724	0.0249746	C19H31NO4	Fatty Acyls	NXFCHIVWXITODF-UHFFFAOYSA-N	CCCCCC=CC=CC=CC(=O)OC(CC([O-])=O)C[N+](C)(C)C			HMDB0241276
POS616	Trimethylamine N-oxide	0.92	76.0756	[M+H]+	76.0757	True	1276.3	6136.38	776.6	10808.9	8879.55	3316.04	349.6	3034.62	1080.15	1091.32	779.43	2980.17	293.3	5425.44	1471.66	1349.99	6874.47	7894.25	275.88	213.72	1390.98	0.683588	1.21112	0.276345	2816.99	2880.42	910.867	102.252	3411.72	3616.91	1090.54	106.014	0.999588	0.419344	0.472115	0.165206	C3H9NO	Trialkyl amine oxides	UYPYRKYUKCHHIB-UHFFFAOYSA-N	C[N+](C)(C)[O-]	C01104	1145	HMDB0000925
NEG10780	Docosahexaenoic acid	9.644	327.233	[M-H]-	327.233	True	1.64659e+06	859737	1.89323e+06	445798	988633	3.08813e+06	765926	1.10823e+06	942129	1.37385e+06	544525	2.188e+06	1.186e+06	4.37801e+06	2.78461e+06	628068	463128	2.36051e+06	1.37893e+06	1073976	819136	0.280187	0.719293	-0.475349	1.72604e+06	1.21243e+06	383403	70.2433	1.24153e+06	753563	227208	60.6965	0.999588	1.13915	1.35922	0.552551	C22H32O2	Very long-chain fatty acids	MBMBGCFOFBJSGT-KUBAVDMBSA-N	CC\C=C/C\C=C/C\C=C/C\C=C/C\C=C/C\C=C/CCC(O)=O			HMDB0002183
POS24330	Lathyrol	7.218	357.202	[M+Na]+	357.204	True	4.25408e+06	183075	6.32676e+06	7.27045e+06	1.10606e+06	7.72061e+06	5.45295e+06	4.29016e+06	1.47782e+07	4.02273e+06	1.42371e+06	3.34972e+06	1.44449e+07	6.56059e+06	4.71332e+06	1.64899e+06	8.07815e+06	2.05837e+06	1.14266e+06	1.12886e+07	604958	0.907861	0.958661	-0.0609066	5.38902e+06	4.66706e+06	1.47585e+06	86.603	5.16625e+06	4.03734e+06	1.2173e+06	78.1484	0.999588	0.226778	0.154274	0.0419805	C20H30O4	Diterpenoids	SDBITTRHSROXCY-ORCCYPRRSA-N	O=C1C(=CC2C(CCC(=C)C(O)C3C(O)C(C)CC13O)C2(C)C)C	C09125	---	---
POS14708	3-Hydroxyhexanoylcarnitine	3.762	276.181	[M+H-H2O]+	276.181	True	131108	155215	185930	69003	68471.3	269994	259039	386973	98149.3	57019.4	127559	161931	19765.9	212094	111829	153879	97257.1	276005	82196.6	54435.9	132242	0.400955	1.26307	0.336933	130164	75425	23851.5	57.9464	164405	103384	31171.3	62.8833	0.999588	1.15172	1.08981	0.396905	C13H25NO5	Fatty Acyls	VYEONLJQPYRKAN-WDEREUQCSA-N	CCC[C@H](O)CC(=O)O[C@H](CC([O-])=O)C[N+](C)(C)C		156908002	HMDB0013131
POS14326	Hept-4-enoylcarnitine	4.774	272.187	[M+H-H2O]+	272.186	True	29959.5	68562	70333.7	55642.2	60366.3	29472	693128	162879	11351.5	27242.2	21848.8	31792.1	12190.5	59459.8	19985.8	39246.4	20037.7	13515.1	39057.6	60130.2	38102.7	0.225652	3.35483	1.74624	33351.8	17282.7	5465.28	51.8195	111890	197167	59448	176.215	0.999588	1.46095	1.31047	0.64656	C14H25NO4	Fatty Acyls	LITGNRSQRPCSNQ-UHFFFAOYSA-N	CCC=CCCC(=O)OC(CC([O-])=O)C[N+](C)(C)C			HMDB0241682
POS38786	Arachidonoylcarnitine	7.589	448.342	[M+H]+	448.342	True	5270.76	2719.01	3291.48	1194.84	1482.47	2288.47	495.03	1430.92	3531.89	33516.3	1784.14	4432.53	2003.44	8311.71	4487.89	78.27	1755.5	3505.28	222.64	6950.61	8160.7	0.709051	1.29854	0.376894	3990.86	3054.14	965.803	76.5284	5182.3	9490.75	2861.57	183.138	0.999588	0.623478	0.495083	0.149322	C27H45NO4	Acyl carnitines	RBFQHRALHSUPIA-JTPUQHSZSA-N	O=C([O-])CC(OC(=O)CCCC=CCC=CCC=CCC=CCCCCC)C[N+](C)(C)C	---	136212424	---
POS22457	2-Hydroxyundec-7-enoylcarnitine	4.974	344.244	[M+H]+	344.244	True	1266.69	7249.25	4477.37	56321.4	24107.4	12368.4	11520.5	4677.53	5659.33	2682.82	7056.72	5657.4	842.25	14861.1	8788.73	9715.13	42626.6	42369.7	4754.09	5041.05	4814.13	0.833826	0.895515	-0.159211	13947	15504.1	4902.84	111.165	12489.8	15837.1	4775.07	126.801	0.999588	0.239607	0.561344	0.0789248	C18H33NO5	Fatty Acyls	HQYKMXMDAGBDEG-UHFFFAOYSA-N	CCCC=CCCCCC(O)C(=O)OC(CC([O-])=O)C[N+](C)(C)C			HMDB0241170
NEG5137	Undecanedioic acid	6.233	215.128	[M-H]-	215.129	True	10223	12017.8	7487.51	9561.12	9881.6	9233.1	9083.72	6534.78	9296.34	7628.09	7346.52	11788.4	16050.3	15066.4	15087	7762.37	9103.8	10530.3	11775.7	7897.76	8235.21	0.0384036	0.788702	-0.342448	11329.7	3170.13	1002.48	27.9806	8935.78	1574.15	474.624	17.6163	0.999588	2.24558	2.08874	1.41563	C11H20O4	Medium-chain fatty acids	LWBHHRRTOZQPDM-UHFFFAOYSA-N	OC(=O)CCCCCCCCCC(O)=O		15816	HMDB0000888
POS3157	Creatine	0.945	132.077	[M+H]+	132.077	True	1.59985e+07	1.50517e+07	1.57034e+07	1.29134e+07	2.28787e+07	1.16875e+07	1.25619e+07	1.69676e+07	1.78001e+07	1.45829e+07	1.83741e+07	1.18889e+07	7.97373e+06	1.1778e+07	1.88177e+07	1.82673e+07	1.8282e+07	1.40985e+07	2.11454e+07	2.3193e+07	2.48553e+07	0.551369	0.931618	-0.10219	1.703e+07	5.44745e+06	1.72263e+06	31.9874	1.58654e+07	3.16024e+06	952849	19.919	0.999588	0.921105	0.84124	0.258557	C4H9N3O2	Amino acids and derivatives	CVSVTCORWBXHQV-UHFFFAOYSA-N	CN(CC(O)=O)C(N)=N	C00300	586	HMDB0000064
NEG12829	Prostaglandin F2b	6.362	353.231	[M-H]-	353.233	True	2.76492e+06	202760	1.78391e+06	3.51986e+06	317825	3.23328e+06	1.04456e+06	929434	7.06046e+06	2.67224e+06	2.33038e+06	1.08388e+06	5.15878e+06	2.04431e+06	4.84757e+06	448302	4.71875e+06	636859	485534	1.0155e+07	322203	0.58218	0.786215	-0.347003	2.99012e+06	3.20406e+06	1.01321e+06	107.155	2.35088e+06	1.93382e+06	583068	82.2595	0.999588	0.320608	0.660667	0.234943	C20H34O5	Fatty Acyls	PXGPLTODNUVGFL-JZFBHDEDSA-N	CCCCC[C@H](O)\C=C\[C@H]1[C@H](O)C[C@@H](O)[C@@H]1C\C=C/CCCC(O)=O	C02314	5280506	HMDB0001483
POS17008	Norethindrone	5.153	299.201	[M+H]+	299.201	True	2.04747e+06	906298	3.05864e+06	2.4935e+06	2.77118e+06	3.80197e+06	2.53982e+06	3263249	777598	2.62123e+06	2.79696e+06	1.74428e+06	2.20929e+06	4.2588e+06	2.60785e+06	2.73201e+06	2.98143e+06	3.22146e+06	2.05397e+06	1.54927e+06	2.29225e+06	0.786684	0.959676	-0.05938	2.56506e+06	793754	251007	30.9448	2.46163e+06	919943	277373	37.3713	0.999588	0.394237	0.680099	0.104199	C20H26O2	Estrogens and derivatives	VIKNJXKGJWUCNN-XGXHKTLJSA-N	[H][C@@]12CC[C@@](O)(C#C)[C@@]1(C)CC[C@]1([H])[C@@]3([H])CCC(=O)C=C3CC[C@@]21[H]	C05028	6230	HMDB0014855
POS24333	3-{2-[(4aS,5R,6R,8aR)-6-Hydroxy-5-(hydroxymethyl)-2,5,8a-trimethyl-3,4,4a,5,6,7,8,8a-octahydronaphthalen-1-yl]ethyl}furan-2(5H)-one	7.154	357.203	[M+Na]+	357.204	True	6.45087e+06	650130	6.23147e+06	7.27963e+06	846624	1.36991e+07	5.90724e+06	5.24676e+06	1.47743e+07	4.02273e+06	3.83763e+06	7.10497e+06	1.13644e+07	3.85749e+06	6.40894e+06	1.7672e+06	8.07815e+06	2.0659e+06	955339	1.89398e+07	604989	0.946026	1.02505	0.0356881	6.11472e+06	5.71869e+06	1.80841e+06	93.5232	6.26787e+06	4.49122e+06	1.35415e+06	71.6547	0.999588	0.417186	0.325271	0.0240968	C20H30O4	Diterpene lactones	DAXSYTVXDSOSIE-HNJRGHQBSA-N	O=C1OCC=C1CCC2=C(C)CCC3C2(C)CCC(O)C3(C)CO	---	21679042	---
POS14689	O-Glutarylcarnitine	2.793	276.143	[M+H]+	276.144	True	58157.7	59138	101349	232402	107969	102908	34407.4	114352	1332.68	13229.4	6613.77	32564.2	82886.2	123369	231061	54079.7	160819	149356	254128	74420.8	3876.9	0.225275	0.648262	-0.625352	116656	82786.4	26179.4	70.9663	75623.6	67068.7	20222	88.6875	0.999588	1.49082	1.2872	0.647288	C12H21NO6	---	NXJAXUYOQLTISD-UHFFFAOYSA-N	C[N+](C)(C)CC(CC([O-])=O)OC(=O)CCCC(O)=O		71464488	HMDB0240779
POS20138	Undec-3-enoylcarnitine	6.315	328.249	[M+H]+	328.249	True	9661.45	11779.5	35741.7	75336.3	27252.6	24698	15725.3	4618.17	26942.4	10001.8	8514.83	11938.2	8569.1	38027.7	28851.5	12887.5	18591.1	257720	8030.78	30453.5	8958.48	0.419867	0.536568	-0.898167	42402.8	76389.5	24156.5	180.152	22752	20026.7	6038.26	88.0215	0.999588	0.677278	1.13548	0.376888	C18H33NO4	Fatty Acyls	XSVPZEPDJKPIKV-UHFFFAOYSA-N	CCCCCCCC=CCC(=O)OC(CC([O-])=O)C[N+](C)(C)C			HMDB0241161
POS13709	N-Phenylacetylglutamic acid	4.852	266.101	[M+NH4]+	266.103	True	880.06	39158.2	724.13	55540.9	6446.63	1223.42	28550.8	14740.6	223.99	404.51	603.59	838.82	8.625	12310.5	785.35	1159.37	686.41	3667.94	586.85	341.96	475.47	0.0809574	6.47117	2.69403	2086.13	3731.35	1179.96	178.864	13499.7	19211.6	5792.52	142.311	0.999588	2.03719	1.8254	1.09174	C13H15NO5	Carboxylic acids and derivatives	PTSRBZOZSRJCKX-JTQLQIEISA-N	OC(=O)CC[C@H](NC(=O)CC1=CC=CC=C1)C(O)=O		11579826	HMDB0059772
POS10527	Isoleucylproline	3.936	229.157	[M+H]+	229.155	True	3.5864e+06	8.54572e+07	4.44439e+06	9.38892e+07	2.09699e+07	1.55186e+06	4.05355e+07	2.18237e+06	5.71616e+07	1.06077e+08	5.95431e+07	2.62146e+06	5.13324e+07	1.30132e+06	2.77149e+06	8.29474e+07	6.35036e+07	1.54591e+07	1.68763e+07	5.56776e+07	4.32484e+07	0.538127	1.28725	0.364291	3.35739e+07	2.94135e+07	9.30137e+06	87.6082	4.3218e+07	3.9699e+07	1.19697e+07	91.8575	0.999588	0.787524	1.09149	0.269115	C11H20N2O3	Peptides	BBIXOODYWPFNDT-CIUDSAMLSA-N	CC[C@H](C)[C@H](N)C(=O)N1CCC[C@H]1C(O)=O		444876	HMDB0011174
NEG30238	LysoPS(18:2(9Z,12Z)/0:0)	7.848	520.266	[M-H]-	520.268	True	235386	411128	142738	56831.5	209431	245332	57838.3	125773	467032	434062	118602	71053.8	138194	325972	316560	22597	134420	217206	91077	296222	205558	0.433552	1.25161	0.323785	181886	107416	33967.9	59.0567	227650	148921	44901.3	65.4164	0.999588	1.29129	0.966933	0.362959	C24H44NO9P	Glycerophospholipids	HLISFLFEEBTXRV-FRZHUQNDSA-N	CCCCC\C=C/C\C=C/CCCCCCCC(=O)OC[C@@H](O)COP(O)(=O)OC[C@H](N)C(O)=O		52926279	HMDB0240604
POS20373	Cyclic AMP	3.673	330.059	[M+H]+	330.06	True	269.14	355345	724.13	92.63	705.73	1833.92	149.28	1080.08	88.21	161.99	129148	3986.32	201.15	3385.97	863.74	146.42	1049.13	689.64	281.93	2381.61	18422.2	0.250912	14.1712	3.82489	3140.81	5539.96	1751.89	176.387	44508.9	110074	33188.6	247.308	0.999588	1.39752	1.22934	0.600479	C10H12N5O6P	3',5'-cyclic purine nucleotides	IVOMOUWHDPKRLL-KQYNXXCUSA-N	[H][C@@]12COP(O)(=O)O[C@@]1([H])[C@@H](O)[C@@H](O2)N1C=NC2=C1N=CN=C2N	C00575	6076	HMDB0000058
POS12351	Bisphenol S	5.587	251.037	[M+H]+	251.037	True	2174.52	2294.98	1027.51	704.41	2704.94	2700.71	1050.73	1133.08	825.9	1553.61	1178.65	1484.07	702.81	1230.8	1643.59	1989.99	1474.34	8015.06	2421.21	624.44	1688.14	0.432215	0.741352	-0.43177	2127.45	2137.74	676.013	100.484	1577.19	752.878	227.001	47.7356	0.999588	0.793579	1.04191	0.3643	C12H10O4S	Benzenesulfonyl compounds	VPWNQTHUCYMVMZ-UHFFFAOYSA-N	OC1=CC=C(C=C1)S(=O)(=O)C1=CC=C(O)C=C1	C14216	6626	HMDB0240712
POS17393	(2R,3R)-2-Aminooctadecane-1,3-diol	7.319	302.304	[M+H]+	302.305	True	26873.9	10636.3	19180.3	30056.4	18936.8	42646.7	21312.2	12486.1	947.83	10013.2	4589.15	10302.1	6390.97	32396.2	12979.5	7081.46	2637.15	32459.8	48517.4	745.24	3474.58	0.718594	1.14475	0.195034	15698.4	16254.4	5140.1	103.542	17970.8	12098.9	3647.96	67.3254	0.999588	0.394258	0.724586	0.143516	C18H39NO2	1,2-aminoalcohols	OTKJDMGTUTTYMP-UHFFFAOYSA-N	CCCCCCCCCCCCCCCC(O)C(N)CO			HMDB0242634
POS4225	Phthalic anhydride	8.72	149.023	[M+H]+	149.023	True	629686	684811	561892	428251	635837	886270	563520	722172	518774	629305	666956	706975	559903	913302	984061	527404	457883	652429	902914	528039	635995	0.406385	0.916842	-0.125254	686891	185490	58657.2	27.0043	629770	118620	35765.2	18.8354	0.999588	0.979208	1.07837	0.391062	C8H4O3	Phthalic anhydrides	LGRFSURHDFAFJT-UHFFFAOYSA-N	O=C1OC(=O)C2=CC=CC=C12			HMDB0256501
NEG3148	2,6-Dihydroxybenzoic acid	4.692	153.017	[M-H]-	153.019	True	12937	4413.55	3670.38	2350.23	2599	2882.4	9483.11	1104.14	1590.41	1465.02	1477.98	4888.61	1615.11	7857.06	1995.69	2644.58	2228.29	3367.21	8559.51	8351.24	2525.04	0.785107	0.90787	-0.139443	4403.23	2809.11	888.319	63.7966	3997.56	3783.2	1140.68	94.6376	0.999588	0.317925	0.361125	0.105071	C7H6O4	Hydroxybenzoic acid derivatives	AKEUNCKRJATALU-UHFFFAOYSA-N	OC(=O)C1=C(O)C=CC=C1O		9338	HMDB0013676
POS6973	N-alpha-Acetyl-L-lysine	1.564	189.127	[M+H]+	189.123	True	25456.6	49644	23202.6	42135.5	55093	11594.7	31123.2	25884.9	27322.9	28460.4	27101.5	24790.7	49660.4	13903.7	21405.2	55950.9	69717.5	7953.23	24197.6	15239.3	31739.9	0.990137	1.0029	0.00418435	31455.8	20322.4	6426.51	64.6061	31547.2	12562.7	3787.8	39.822	0.999588	0.316318	0.63663	0.00430485	C8H16N2O3	Amino acids and derivatives	VEYYWZRYIYDQJM-ZETCQYMHSA-N	CC(=O)N[C@@H](CCCCN)C(O)=O	C12989	92907	HMDB0000446
POS707	Dimethyl sulfoxide	1.411	79.0202	[M+H]+	79.0212	True	33224.4	16157.4	11444.8	6113.53	15740.2	44023.7	13385	16773.6	3627.89	13029.5	5809.63	25870.1	19404.5	7364.46	22139.6	12744.8	13361.1	7407.22	9482.78	11675.7	14651.5	0.663354	1.13133	0.178024	14410.2	6239.56	1973.12	43.2997	16302.7	12135.7	3659.06	74.4399	0.999588	0.446534	0.832667	0.178255	C2H6OS	Sulfoxides	IAZDPXIOMUYVGZ-UHFFFAOYSA-N	CS(C)=O	C11143	679	HMDB0002151
NEG32600	1-Palmitoylphosphatidylcholine	8.322	540.332	[M+HCOO]-	540.331	True	5.36884e+06	6.49666e+06	5009636	2.66353e+06	5.77187e+06	7.2403e+06	1.57329e+06	6.37708e+06	680611	1.14841e+07	803633	1.49018e+06	2.31236e+06	6.71744e+06	7.87166e+06	281958	583772	895062	315861	5.40035e+06	5.50908e+06	0.218225	1.54915	0.631473	3.13777e+06	2.92562e+06	925164	93.2389	4.86087e+06	3.24324e+06	977872	66.7213	0.999588	1.52255	1.54724	0.661096	C24H50NO7P	Glycerophospholipids	ASWBNKHCZGQVJV-UHFFFAOYSA-N	CCCCCCCCCCCCCCCC(=O)OCC(O)COP([O-])(=O)OCC[N+](C)(C)C			HMDB0256091
NEG10307	15-Hydroxy-5,8,11,13-eicosatetraenoic acid	8.257	319.228	[M-H]-	319.228	True	1.70793e+06	233254	2.1287e+06	182194	664684	6.09938e+06	280690	2.47277e+06	723051	223147	359344	2.86254e+06	639420	6.77389e+06	2.24943e+06	382376	217173	2.12772e+06	504764	1.01818e+06	106377	0.705968	0.811798	-0.300808	1.68819e+06	2.02956e+06	641805	120.221	1.37047e+06	1.77244e+06	534410	129.331	0.999588	0.332071	1.01879	0.151215	C20H32O3	Fatty Acyls	JSFATNQSLKRBCI-UHFFFAOYSA-N	CCCCCC(O)C=CC=CCC=CCC=CCCCC(O)=O		1436	HMDB0244669
POS1781	Choline	0.886	104.107	[M]+	104.107	True	4.0005e+07	3.59775e+07	3.66854e+07	2.89222e+07	4.29923e+07	4.95803e+07	3.62318e+07	4.51917e+07	3.29223e+07	4.3405e+07	4.84497e+07	3.68826e+07	3.34783e+07	4.92676e+07	5.2132e+07	3.39273e+07	3.59371e+07	4.04053e+07	6.30736e+07	4.00543e+07	5.42185e+07	0.301177	0.911133	-0.134267	4.39376e+07	1.01016e+07	3.1944e+06	22.9907	4.0033e+07	6.51801e+06	1.96525e+06	16.2816	0.999588	1.23983	1.11795	0.521177	C5H14NO	Cholines	OEYIOHPDSNJKLS-UHFFFAOYSA-N	C[N+](C)(C)CCO	C00114	305	HMDB0000097
NEG22201	Chenodeoxyglycocholic acid	7.065	448.308	[M-H]-	448.307	True	210125	1.21895e+06	434813	203474	73007.1	4245.58	8760.25	37435.2	23103.2	17780.1	61128.6	2869.8	161218	727046	302097	66177	411023	69283.9	95299.1	47193.8	153105	0.970772	1.02411	0.034368	203531	222231	70275.5	109.187	208438	359715	108458	172.576	0.999588	0.0828759	0.216415	0.0128829	C26H43NO5	Glycinated bile acids and derivatives	GHCZAUBVMUEKKP-AFQLCFGXSA-N	CC(CCC(=O)NCC(O)=O)C1CCC2C3[C@H](O)CC4C[C@H](O)CC[C@]4(C)C3CC[C@]12C	C05462	53477907	HMDB0006898
POS54257	Cer(d18:1/16:0)	12.726	538.519	[M+H]+	538.519	True	129.23	42573	57579.9	63209	178018	77138.1	53.93	89497.4	40868.4	13794	57954.6	128365	65720	76893.2	167815	60133.4	493434	33786.7	259537	1609.42	790.92	0.148245	0.438153	-1.19049	128808	150758	47673.9	117.041	56437.8	49955.6	15062.2	88.5144	0.999588	1.88078	1.48529	0.82902	C34H67NO3	Ceramides	YDNKGFDKKRUKPY-TURZORIXSA-N	[H][C@@](CO)(NC(=O)CCCCCCCCCCCCCCC)[C@H](O)\C=C\CCCCCCCCCCCCC	C00195	5283564	HMDB0004949
POS5758	Glycylproline	1.324	173.091	[M+H]+	173.092	True	569988	722957	382355	830547	790023	84576.6	844482	207458	770256	1.0594e+06	987686	349058	1.03096e+06	60596.6	333013	1.11691e+06	194578	838174	913674	674931	801324	0.854538	1.04395	0.062047	631322	370279	117092	58.6513	659066	313708	94586.6	47.5989	0.999588	0.149642	0.955468	0.0682684	C7H12N2O3	Peptides	KZNQNBZMBZJQJO-YFKPBYRVSA-N	NCC(=O)N1CCC[C@H]1C(O)=O		3013625	HMDB0000721
POS14066	Cyclohexaneundecanoic acid	10.221	269.248	[M+H]+	269.248	True	7379.06	4119.19	7908.14	955.01	2466.78	1726.32	425453	4217.52	1821.29	2793.65	635.9	3348.73	5624.85	10249.5	4775.35	2643.81	2076.57	2331.46	2140.49	2487.54	2637.94	0.358911	10.9015	3.44646	3831.62	2546.48	805.268	66.4596	41770.5	127276	38375	304.702	0.999588	1.14008	1.05578	0.445014	C17H32O2	---	WFTPSUGFEZHCGU-UHFFFAOYSA-N	OC(=O)CCCCCCCCCCC1CCCCC1	C12100	192796	HMDB0030997
NEG1184	Phenol	4.199	93.0341	[M-H]-	93.0346	True	9377.62	11944.8	7826.16	142384	93228.7	96866.1	18322.6	7291.49	26690.1	17225.2	16837.5	6672.9	3990.79	118268	47756.8	11627.4	35737.1	172291	10539.1	62990.4	17672.9	0.72449	0.835341	-0.259563	48754.6	55823.2	17652.8	114.498	40726.7	46984.9	14166.5	115.366	0.999588	0.253959	0.538796	0.139967	C6H6O	1-hydroxy-4-unsubstituted benzenoids	ISWSIDIOOBJBQZ-UHFFFAOYSA-N	OC1=CC=CC=C1	C15584	996	HMDB0000228
POS7522	1,7-Dimethyluric acid	3.959	197.066	[M+H]+	197.067	True	10216.8	38136.2	2683.75	647.69	22413	1095.27	17067.9	13415.7	370.14	2690.4	2022.72	7999.98	8.625	10072.7	793.6	16929.2	596.16	13244	10911.8	46270.8	54362.4	0.388822	0.624673	-0.678827	16118.9	18990	6005.16	117.812	10069.1	11989.3	3614.91	119.071	0.999588	0.96257	1.08261	0.410249	C7H8N4O3	Xanthines	NOFNCLGCUJJPKU-UHFFFAOYSA-N	CN1C(=O)NC2=C1C(=O)N(C)C(=O)N2	C16356	91611	HMDB0011103
POS45612	LysoPC(14:0/0:0)	7.379	490.289	[M+Na]+	490.29	True	13167.8	8988.66	11566.9	3642.7	6823.53	22489.3	5561.85	14302.9	12852.8	16364	9821.8	7627.05	4900.41	25445	34164.6	1732.15	9913.4	12188.1	1984.4	13903.1	7439.49	0.886877	0.956982	-0.0634357	11929.8	10414	3293.2	87.2944	11416.6	5336.78	1609.1	46.7458	0.999588	0.0583204	0.996946	0.0521368	C22H46NO7P	Lysophosphatidylcholines	VXUOFDJKYGDUJI-OAQYLSRUSA-N	CCCCCCCCCCCCCC(=O)OC[C@@H](O)COP([O-])(=O)OCC[N+](C)(C)C		460604	HMDB0010379
NEG9607	N2,N2-Dimethylguanosine	3.801	310.114	[M-H]-	310.116	True	312595	386331	285033	315774	427447	211204	447367	228527	346960	427871	279129	367481	295011	162254	210099	735965	442730	378068	469748	359467	173404	0.655888	0.92781	-0.108099	359423	170370	53875.7	47.401	333476	81056.6	24439.5	24.3066	0.999588	0.838253	0.882103	0.18317	C12H17N5O5	---	RSPURTUNRHNVGF-IOSLPCCCSA-N	CN(C)C1=NC(=O)C2=C(N1)N(C=N2)[C@@H]1O[C@H](CO)[C@@H](O)[C@H]1O		92919	HMDB0004824
POS38775	Glycocholic acid	6.473	448.306	[M+H-H2O]+	448.306	True	53348.4	564165	143019	104677	22077.6	54228.1	92369	82530.4	458479	84683.1	96887.3	23315.3	109857	54691.8	93688.7	29648.2	234444	53003.4	20629.3	439283	29320.2	0.471051	1.4678	0.553651	108788	132891	42023.7	122.156	159679	178214	53733.6	111.608	0.999588	1.17426	0.831051	0.326932	C26H43NO6	Glycinated bile acids and derivatives	RFDAIACWWDREDC-FRVQLJSFSA-N	C[C@H](CCC(O)=NCC(O)=O)[C@H]1CC[C@H]2[C@@H]3[C@H](O)C[C@@H]4C[C@H](O)CC[C@]4(C)[C@H]3C[C@H](O)[C@]12C	C01921	10140	HMDB0000138
POS26806	Myristoyllevocarnitine	7.316	372.31	[M+H]+	372.311	True	45475.9	84056.5	58119	16502.4	20464	78505.4	43942.9	53950.1	96308.9	290474	66389.6	73697.2	13209.9	352098	280023	13389.4	37413	142800	17327.2	108079	36854.6	0.495798	0.722431	-0.469069	107489	119147	37677.4	110.845	77653.5	74789.3	22549.8	96.3116	0.999588	0.561049	0.852642	0.304696	C21H41NO4	Acyl carnitines	PSHXNVGSVNEJBD-LJQANCHMSA-N	O=C([O-])CC(OC(=O)CCCCCCCCCCCCC)C[N+](C)(C)C	---	53477791	---
POS3063	(2E)-Decenoyl-ACP	0.845	130.096	[M+H]+	130.087	True	696798	440065	702090	31342.4	710342	604629	270355	892380	281682	445446	401782	569730	469246	608564	600000	5.15871e+06	219646	573373	986562	379389	360762	0.28687	0.501614	-0.995351	992599	1.47796e+06	467372	148.898	497901	249986	75373.6	50.2079	0.999588	1.62763	1.12754	0.542314	C6H11NO2	---	NILQLFBWTXNUOE-UHFFFAOYSA-N	NC1(CCCC1)C(O)=O	C03969	2901	HMDB0062225
NEG3676	Suberic acid	4.924	173.081	[M-H]-	173.082	True	14759	30434	10513.6	91930.1	13544.4	11073.2	11935.6	10282.9	21702.7	10157.2	16343.6	16602.3	12090.8	14836.5	28229.6	12872.1	31995.5	27030.8	15641.8	22734.8	21629.9	0.83208	1.08323	0.115338	20366.4	6995.28	2212.1	34.3471	22061.5	23973.9	7228.41	108.669	0.999588	0.294257	0.556598	0.0798348	C8H14O4	Medium-chain fatty acids	TYFQFVWCELRYAO-UHFFFAOYSA-N	OC(=O)CCCCCCC(O)=O	C08278	10457	HMDB0000893
NEG3302	Isovalerylglycine	4.222	158.081	[M-H]-	158.082	True	7561.68	8545.33	9668.73	18579	2391.84	19246.4	70011.6	10356.5	7103.73	2576.02	4851.01	16499	4265.85	25641.3	8697.01	10068.9	11960.4	6793.06	4795.45	8353.3	5228.48	0.500038	1.42973	0.515744	10230.3	6562.8	2075.34	64.1508	14626.5	19186.5	5784.95	131.176	0.999588	0.870343	0.849032	0.300997	C7H13NO3	Amino acids and derivatives	ZRQXMKMBBMNNQC-UHFFFAOYSA-N	[H]OC(=O)C([H])([H])N([H])C(=O)C([H])([H])C([H])(C([H])([H])[H])C([H])([H])[H]		546304	HMDB0000678
POS1928	Serine	0.891	106.05	[M+H]+	106.05	True	19765.1	23029.4	13617.2	32064.8	22587.8	21799.1	41584.3	46850.6	31258.6	8841.36	43553.2	20009.2	26975.9	10217.7	29126.6	39867	19251.5	9830	52850.4	53987.1	37483.2	0.721905	0.925333	-0.111956	29959.9	15896.5	5026.92	53.0593	27722.8	12418.8	3744.4	44.7961	0.999588	0.457994	0.59488	0.14152	C3H7NO3	Amino acids and derivatives	MTCFGRXMJLQNBG-REOHCLBHSA-N	N[C@@H](CO)C(O)=O	C00065	5951	HMDB0000187
POS38198	Dodecamethylcyclohexasiloxane	14.449	445.121	[M+H]+	445.118	True	194410	95035.6	101250	108045	79683.2	126787	71336.1	132854	85277.4	82173.6	85508.5	83771.8	82312.4	128818	98367.7	97129.2	87751.5	37353.8	139788	117950	95715.6	0.54078	1.09054	0.125049	96895.8	28517.9	9018.14	29.4315	105669	35251.3	10628.7	33.3601	0.999588	0.633523	0.992479	0.26698	C12H36O6Si6	Organoheterosilanes	IUMSDRXLFWAGNT-UHFFFAOYSA-N	C[Si]1(O[Si](O[Si](O[Si](O[Si](O[Si](O1)(C)C)(C)C)(C)C)(C)C)(C)C)C	---	10911	---
NEG32603	1-Palmitoylphosphatidylcholine	8.227	540.334	[M+FA-H]-	540.331	True	1.17894e+06	1.50715e+06	866585	398434	660474	1.00883e+06	219941	769464	5.13844e+06	1.55365e+06	749212	374370	496356	1.51272e+06	2.06061e+06	83072.7	4.00442e+06	8.85113e+06	287082	687007	739636	0.499725	0.668908	-0.58012	1.90964e+06	2.70678e+06	855959	141.743	1.27737e+06	1.3452e+06	405594	105.31	0.999588	0.396118	0.810059	0.301269	C24H50NO7P	Glycerophospholipids	ASWBNKHCZGQVJV-UHFFFAOYSA-N	CCCCCCCCCCCCCCCC(=O)OCC(O)COP([O-])(=O)OCC[N+](C)(C)C			HMDB0256091
POS51838	enantio-PAF C-16	9.153	524.372	[M+H]+	524.37	True	14377.9	1745.46	13987.4	3082.61	7917.09	15168.2	1625.7	4223.87	999.72	5851.61	3475.13	3673.54	3251.98	704461	30508.8	3850.14	2492.24	9552.25	3910.72	2669.67	385.18	0.305953	0.0861293	-3.53735	76475.6	220824	69830.8	288.751	6586.79	5461.06	1646.57	82.9093	0.999588	1.12055	1.12773	0.514346	C26H54NO7P	---	HVAUUPRFYPCOCA-UHFFFAOYSA-N	CCCCCCCCCCCCCCCCOCC(COP(=O)([O-])OCC[N+](C)(C)C)OC(=O)C	---	---	---
NEG2551	Adenine	3.676	134.045	[M-H]-	134.047	True	3280.44	55777.9	938.65	763.42	101.08	3467.32	25995.8	1392.45	20906.1	2553.11	28897	5124.09	1034.65	2459.67	487.19	1216.92	345.56	1538.7	266.17	1937.6	48710.7	0.360574	2.07499	1.0531	6312.13	14965.6	4732.53	237.092	13097.6	17901.9	5397.61	136.681	0.999588	1.21524	1.04471	0.443005	C5H5N5	6-aminopurines	GFFGJBXGBJISGV-UHFFFAOYSA-N	NC1=C2NC=NC2=NC=N1	C00147	190	HMDB0000034
POS23991	14-Deoxy-11,12-didehydroandrographolide	7.04	355.189	[M+Na]+	355.188	True	47681.4	2461.13	444039	614728	13192.6	240709	82330.7	84825.2	219916	86465.9	42778.5	98813.7	100625	73919.2	46533.5	26355.2	78768.4	42798.7	13671.8	318387	10786.1	0.201605	2.10729	1.07539	81065.9	89571.1	28324.9	110.492	170830	196491	59244.3	115.022	0.999588	1.53878	1.32795	0.695499	C20H28O4	Diterpene lactones	XMJAJFVLHDIEHF-UHFFFAOYSA-N	O=C1OCC=C1C=CC2C(=C)CCC3C(C)(CO)C(O)CCC23C	---	5708351	---
POS1060	2-Pyrrolidinone	3.673	86.0603	[M+H]+	86.0601	True	77605.6	13743.9	74680.4	17588.8	39138.6	73573.1	39885.4	38859.7	63327.6	41121.4	44625.4	162529	42149.9	66245.8	139763	136892	77557.8	29765.9	16152.3	162686	123198	0.0161257	0.497941	-1.00595	95694	55864.1	17665.8	58.3779	47650	22047.3	6647.52	46.2693	0.999588	2.79836	2.35886	1.79248	C4H7NO	Pyrrolidine-2-ones	HNJBEVLQSNELDL-UHFFFAOYSA-N	O=C1CCCN1	C11118	12025	HMDB0002039
NEG4807	2-Methylcitric acid	2.079	205.035	[M-H]-	205.035	True	32370.1	28445.7	153.69	9662.25	22779.5	61.83	1790.12	11148.7	6352.58	286.34	4300.83	23292.5	50.9	33137.1	12467.7	633.36	2765.59	145.76	40949.9	1265.62	54.71	0.894095	0.929596	-0.105325	11476.3	15511.9	4905.29	135.164	10668.3	11848	3572.31	111.058	0.999588	0.367087	0.335052	0.0486164	C7H10O7	Tricarboxylic acids and derivatives	YNOXCRMFGMSKIJ-UHFFFAOYSA-N	CC(C(O)=O)C(O)(CC(O)=O)C(O)=O		515	HMDB0000379
NEG6246	(1R,6R)-6-hydroxy-2-succinylcyclohexa-2,4-diene-1-carboxylate	4.322	239.056	[M-H]-	239.056	True	1325.47	1007.28	1011.59	46194.6	4710.62	1136.47	6833.7	427.47	317.9	23933.8	8409.4	1796.73	1061.08	2810	859.25	1354.71	2253.2	1021.2	187.43	1624.28	1650.85	0.127343	5.92691	2.56728	1461.87	743.231	235.03	50.841	8664.4	14233.6	4291.6	164.277	0.999588	1.72349	1.54721	0.895023	C11H12O6	---	QJYRAJSESKVEAE-PSASIEDQSA-N	[H][C@@]1(O)C=CC=C(C(=O)CCC(O)=O)[C@@]1([H])C(O)=O	C05817		HMDB0303951
POS7098	Aldicarb	8.325	191.084	[M+H]+	191.085	True	18160.9	21138.5	25044.8	19806.8	29057.4	54480.7	16536.3	19730.8	13176.3	14586.9	15785.4	23372.2	17627.8	37924.7	41250.6	27260.4	14186.3	24992.6	25615.7	29258.6	16063.1	0.481049	0.873627	-0.19491	25755.2	8837.13	2794.55	34.312	22500.4	11567.4	3487.7	51.4096	0.999588	0.913367	1.00296	0.317811	C7H14N2O2S	Carboximidic acids and derivatives	QGLZXHRNAYXIBU-UHFFFAOYSA-N	CNC(=O)ON=CC(C)(C)SC			HMDB0248124
NEG5921	ludartin	5.242	233.118	[M-H]-	233.118	True	14793.5	24723.4	10706.4	11579.3	12261.4	49775.1	21272.4	29644.3	146986	99593.1	77620.1	52686.3	15138	45104.2	38235.7	18874.5	124492	24633	16437	75609.5	59421	0.923227	0.963803	-0.0531903	47063.1	33880.6	10714	71.9897	45359.5	44670.1	13468.5	98.48	0.999588	0.173473	0.529961	0.0346914	C14H18O3	---	---	CC1=C2CC3OC3C2C2OC(=O)C(C)C2CC1	---	---	---
POS2318	DL-Proline	0.947	116.07	[M+H]+	116.07	True	8.71744e+06	1.0715e+06	7.93159e+06	3.41845e+06	7.66521e+06	1.19037e+07	7.63999e+06	7.52005e+06	1.46149e+06	1.88838e+06	1.99332e+06	9.55216e+06	3.78977e+06	9.87156e+06	1.12445e+07	4.99806e+06	1391753	8.81189e+06	6.76627e+06	2.55435e+06	3.17684e+06	0.683592	0.895254	-0.159631	6.21572e+06	3.49775e+06	1.10608e+06	56.2726	5.56464e+06	3.6901e+06	1.11261e+06	66.3133	0.999588	0.632804	0.987265	0.165203	C5H9NO2	Amino acids and derivatives	ONIBWKKTOPOVIA-UHFFFAOYSA-N	OC(=O)C1CCCN1	C16435	614	HMDB0251528
POS17513	Agallochin G	6.389	303.232	[M+H]+	303.232	True	1.37207e+06	11811.5	863880	694064	101929	787704	380150	608322	1.08169e+06	357139	885014	353610	1.70459e+06	1.36055e+06	2.55721e+06	181183	1.54258e+06	174121	95096.4	2401271	137605	0.227651	0.618049	-0.694208	1.05078e+06	978460	309416	93.1173	649434	412021	124229	63.443	0.999588	1.20126	1.296	0.64273	C20H30O2	---	RRYTXWAMRRHHAA-UMBUOUCESA-N	CC1(C2CCC34CC(CCC3C25CCC1(OC5)O)(C=C4)C)C	---	---	---
POS25953	Desmosterol	14.086	367.336	[M+H-H2O]+	367.336	True	160583	72959.8	245571	576735	162129	404726	118609	57836.9	1736.54	59858.5	23946.7	100674	81007	108941	81786.1	44920.8	26182.4	648749	1.33279e+06	6625.39	22061.3	0.602645	0.698265	-0.518153	245373	426042	134726	173.63	171336	176857	53324.5	103.223	0.999588	0.650044	0.806295	0.219938	C27H44O	Cholesterols and derivatives	AVSXSVCZWQODGV-DPAQBDIFSA-N	[H][C@@]1(CC[C@@]2([H])[C@]3([H])CC=C4C[C@@H](O)CC[C@]4(C)[C@@]3([H])CC[C@]12C)[C@H](C)CCC=C(C)C	C01802	439577	HMDB0002719
POS3064	1,1-Dimethylbiguanide	0.881	130.109	[M+H]+	130.109	True	80007.6	50142.5	76890.9	94613.2	90879.9	52394.2	63434.9	93703.2	44163.4	70132.2	52361.7	59655.9	173159	90688.9	96431.2	119418	40895.4	53072.9	246014	48700.8	36373.4	0.224382	0.72463	-0.464684	96441	67515.7	21350.3	70.0072	69884	18647.1	5622.32	26.683	0.999588	1.61737	1.31964	0.649012	C4H11N5	Biguanides	XZWYZXLIPXDOLR-UHFFFAOYSA-N	CN(C)C(=N)NC(N)=N	C07151	4091	HMDB0001921
POS22029	Glycidyl stearate	8.583	341.304	[M+H]+	341.305	True	130070	65090.1	170094	95349.9	101057	359781	52391.1	54259.6	12299.4	69135.6	27167	67255.6	50106	189257	112131	28553.3	21675.2	196295	67451.5	19526.8	16995.7	0.480451	1.34334	0.425823	76924.7	67731.5	21418.6	88.0491	103336	96296.5	29034.5	93.1878	0.999588	0.894437	1.14264	0.318351	C21H40O3	---	OUQGOXCIUOCDNN-UHFFFAOYSA-N	CCCCCCCCCCCCCCCCCC(=O)OCC1CO1	C19427	---	---
POS15478	Guanosine	3.675	284.099	[M+H]+	284.099	True	12073.1	93390.5	6664.06	1013.18	14104.8	16178.8	34400.6	10057.8	23474.5	6282.64	3786.9	20617.3	692.39	21369.9	84513.4	6416.59	5341.99	8149.18	8836.64	103076	90461.5	0.327571	0.575998	-0.795864	34947.5	40597.8	12838.2	116.168	20129.7	26088	7865.83	129.6	0.999588	0.972529	1.06001	0.484694	C10H13N5O5	Purine nucleosides	NYHBQMYGNKIUIF-UUOKFMHZSA-N	NC1=NC2=C(N=CN2[C@@H]2O[C@H](CO)[C@@H](O)[C@H]2O)C(=O)N1	C00387	6802	HMDB0000133
POS9039	Tetradecylamine	7.118	214.254	[M+H]+	214.253	True	6766.01	3410.45	3548.12	5541.95	5821.74	6078.4	2809.33	3072.78	1305.87	3029.54	3234.65	3415.44	2473.04	3978.48	3772.69	3751.61	1786.74	6119.26	5562.38	1130.87	3018.54	0.445521	1.15863	0.212422	3500.91	1539.2	486.737	43.9657	4056.26	1710.18	515.639	42.1615	0.999588	0.66347	0.940343	0.351132	C14H31N	Primary amines	PLZVEHJLHYMBBY-UHFFFAOYSA-N	CCCCCCCCCCCCCCN			HMDB0258887
POS4036	4-Guanidinobutanoic acid	1.421	146.091	[M+H]+	146.092	True	13821.5	2456.8	16924.9	21777.2	10605.6	15984.2	3678.04	14255.2	2117.06	876.27	5356.22	8188.09	5386.04	31030.7	17292.8	5947.87	5149.35	16707.4	16099.1	2352.8	1877.88	0.741484	0.891088	-0.166359	11003.2	9168.58	2899.36	83.3265	9804.82	7203.75	2172.01	73.4716	0.999588	0.466645	0.777421	0.129898	C5H11N3O2	Amino acids and derivatives	TUHVEAJXIMEOSA-UHFFFAOYSA-N	NC(=N)NCCCC(O)=O	C01035	500	HMDB0003464
POS3041	Indole-3-carbinol	5.597	130.065	[M+H-H2O]+	130.065	True	53390	46613.5	54696.8	55878.4	88299.5	39867.4	63478.2	41238.2	86773.5	65943.1	30094.7	54663.4	44154.2	74169.7	77061.6	48386	37013	76281.9	81948.5	27058.2	58059.8	0.908816	0.983661	-0.0237668	57879.6	18931.3	5986.6	32.708	56933.9	18388.5	5544.33	32.2979	0.999588	0.230838	0.281979	0.0415239	C9H9NO	3-alkylindoles	IVYPNXXAYMYVSP-UHFFFAOYSA-N	OCC1=CNC2=C1C=CC=C2		3712	HMDB0005785
POS12932	H-ALA-ALA-PRO-OH	1.27	258.144	[M+H]+	258.144	True	7.23207e+06	591989	5.5588e+06	505488	6.06114e+06	5.75778e+06	882910	7.75571e+06	501018	2.08678e+06	1.11152e+06	364576	5.2743e+06	6.09912e+06	8.3019e+06	260728	1.89115e+06	6.78164e+06	1.15634e+07	2.35147e+06	1.76847e+06	0.502057	0.774499	-0.368665	4.46567e+06	3.75134e+06	1.18628e+06	84.004	3.45865e+06	2.98136e+06	898914	86.2	0.999588	0.799602	0.893177	0.299247	C11H19N3O4	---	CXRCVCURMBFFOL-FXQIFTODSA-N	CC(C(=O)NC(C)C(=O)N1CCCC1C(=O)O)N	---	---	---
NEG15534	13,14-Dihydro-15-keto-20-ethyl prostaglandin f2alpha	6.802	381.259	[M-H]-	381.265	True	527158	36361.3	227665	181110	40357	404798	122166	225973	476358	84214.1	290231	206212	368144	498445	845991	69252.3	530291	93246.8	65672.4	621766	51002.6	0.344495	0.710006	-0.494096	335002	280504	88703.2	83.732	237854	170661	51456.3	71.7505	0.999588	0.912103	1.17106	0.462817	C22H38O5	Fatty Acyls	TVHAZVBUYQMHBC-UHFFFAOYSA-N	CCCCCCCC(=O)CCC1C(O)CC(O)C1CC=CCCCC(O)=O	---	5636	---
POS3434	2-Phenylacetamide	1.912	136.075	[M+H]+	136.076	True	2.76982e+06	3.84802e+06	5.14115e+06	4.38152e+06	4.40801e+06	5.96977e+06	302486	6.23023e+06	2295.21	3450.15	7099.49	4.93232e+06	4.72476e+06	4.6966e+06	5.83987e+06	5.323e+06	4.70272e+06	5739.72	9.8732e+06	2411.34	6311.4	0.427093	0.749447	-0.416101	4.01069e+06	3.16029e+06	999371	78.7965	3.0058e+06	2.50401e+06	754988	83.3059	0.999588	1.27789	0.86421	0.369477	C8H9NO	Phenylacetamides	LSBDFXRDZJMBSC-UHFFFAOYSA-N	NC(=O)CC1=CC=CC=C1	C02505	7680	HMDB0010715
NEG3211	2,5-Furandicarboxylic acid	0.992	154.998	[M-H]-	154.999	True	489439	1.11828e+06	760670	481250	537648	444272	666211	668466	608664	430586	476090	576099	255988	454436	479428	536019	553106	583331	442273	786637	551947	0.270138	1.1638	0.218839	521926	134279	42462.7	25.7276	607416	200373	60414.6	32.9877	0.999588	1.36301	1.14702	0.568415	C6H4O5	Furoic acids	CHTHALBTIRVDBM-UHFFFAOYSA-N	OC(=O)C1=CC=C(O1)C(O)=O	C20450	76720	HMDB0004812
NEG3854	alpha-D-Glucose	0.883	179.055	[M-H]-	179.056	True	892315	1.78397e+06	873872	557370	779700	289355	233157	868403	490425	669963	1.03753e+06	640736	846061	607603	914958	901625	1.56993e+06	765478	1.77994e+06	782332	1.73964e+06	0.154842	0.730498	-0.453048	1.05483e+06	456576	144382	43.2843	770551	422828	127487	54.8734	0.999588	1.73702	1.62377	0.810111	C6H12O6	Monosaccharides	WQZGKKKJIJFFOK-DVKNGEFBSA-N	OC[C@H]1O[C@H](O)[C@H](O)[C@@H](O)[C@@H]1O	C00267	79025	HMDB0003345
POS32538	Vernoflexuoside	4.021	409.187	[M+H]+	409.187	True	1.24985e+06	328001	1.58304e+06	844373	1.06941e+06	1.86249e+06	1.2353e+06	1.37228e+06	171221	335819	208767	1.33145e+06	663088	2.11395e+06	1.66211e+06	910616	104924	1.51455e+06	1.58962e+06	139435	141417	0.773735	0.91708	-0.12488	1.01712e+06	730222	230916	71.7933	932777	593732	179017	63.652	0.999588	0.473721	0.886388	0.111408	C21H28O8	---	OIOLZODVFMMERF-GHSWTDDMSA-N	C=C1CCC2C(C3C1CC(C3=C)OC4C(C(C(C(O4)CO)O)O)O)OC(=O)C2=C	C09579	---	---
POS16577	13(S)-HOTrE	6.39	295.225	[M+H]+	295.227	True	270846	4242.94	168810	128599	21924.7	153799	69416.6	126833	211038	74922.8	166563	69170.6	314254	257092	491581	39615.6	270375	37212.1	22954.9	426395	26459.4	0.263651	0.649577	-0.622427	195511	178929	56582.3	91.5185	127000	79953.8	24107	62.956	0.999588	1.1074	1.23197	0.578971	C18H30O3	---	KLLGGGQNRTVBSU-FQSPHKRJSA-N	CCC=CCC(C=CC=CCCCCCCCC(=O)O)O	C16316	---	---
NEG1762	Creatinine	0.928	112.051	[M-H]-	112.052	True	10719.5	12340.6	6964.78	12846.6	10891.4	10803.4	9662.46	6925.87	8611.49	6835.71	5229.62	11252.3	3359.43	6115.41	9543.47	7366.38	13297.1	9236.53	7823.11	9149.98	10872	0.698993	1.05179	0.0728433	8801.58	2812.94	889.53	31.9595	9257.4	2508.93	756.469	27.1018	0.999588	0.368845	0.422972	0.155527	C4H7N3O	Amino acids and derivatives	DDRJAANPRJIHGJ-UHFFFAOYSA-N	CN1CC(=O)NC1=N	C00791	588	HMDB0000562
POS24525	(7E)-5-Hydroxydodec-7-enoylcarnitine	5.595	358.259	[M+H]+	358.259	True	71073.5	17235.7	32847.1	104329	51092.4	51979.5	50179.9	17472.1	140272	63832.5	61830.9	67185.6	62060.9	68975.7	79116.4	42979.6	129429	53354.4	6540.06	113394	45113.6	0.676486	0.900922	-0.150527	66814.9	35153.8	11116.6	52.6138	60194.9	36281.8	10939.4	60.2738	0.999588	0.292289	0.598133	0.169741	C19H35NO5	Fatty Acyls	NKFXAFQLKVVSCX-UHFFFAOYSA-N	CCCCC=CCC(O)CCCC(=O)OC(CC([O-])=O)C[N+](C)(C)C			HMDB0241223
NEG5581	Glucoheptonic acid	0.875	225.058	[M-H]-	225.062	True	50254	88580.1	66987.3	38370.7	77400.5	20867.7	48031.7	53196.8	50378.3	63370.6	72077.9	44492.4	68797.9	192764	51437.9	85608.4	93192.6	50724.6	95322.4	86243.6	87668.6	0.0573998	0.668363	-0.581297	85625.2	42158.9	13331.8	49.2366	57228.7	19019.5	5734.6	33.2343	0.999588	2.18614	1.9056	1.24109	C7H14O8	---	KWMLJOLKUYYJFJ-UHFFFAOYSA-N	OCC(O)C(O)C(O)C(O)C(O)C(O)=O		101713	HMDB0252766
POS8123	Asymmetric dimethylarginine	0.966	203.15	[M+H]+	203.15	True	160214	50783.7	54200.7	103791	84404.9	199674	93314.8	105674	57998.6	36473.8	28349.5	57546.3	18477.3	255630	211701	11009.9	71920.8	97573.3	41163	22576.5	24578.1	0.811519	1.09121	0.125927	81217.6	85294.6	26972.5	105.02	88625.4	52844.4	15933.2	59.6267	0.999588	0.365989	1.0089	0.0907014	C8H18N4O2	Arginine and derivatives	YDGMGEXADBMOMJ-LURJTMIESA-N	N[C@@H](CCC\N=C(/N)N(C)C)C(O)=O	C03626	123831	HMDB0001539
POS18158	(2E,6E,8E)-Decatrienoylcarnitine	5.503	310.201	[M+Na]+	310.202	True	394381	293505	339823	955888	819491	653484	420540	261764	444541	189471	323826	461404	176523	233411	457796	360350	1.51358e+06	547696	492470	318638	420347	0.801284	0.929982	-0.104725	498222	375258	118667	75.3194	463338	243258	73345	52.5012	0.999588	0.452296	0.337533	0.0962135	C17H27NO4	Fatty Acyls	WQZGVBGHYLRJAV-UHFFFAOYSA-N	CC=CC=CCCC=CC(=O)OC(CC([O-])=O)C[N+](C)(C)C			HMDB0241125
POS3920	2-Aminonaphthalene	4.285	144.081	[M+H]+	144.081	True	57989	10940.1	41573.8	7103.01	43713.9	42765.2	102656	24044.8	1291.16	4580.31	2358.26	16382.7	5005.39	78206.7	67967.5	3169.62	31382.9	66712.6	36313.3	5827.18	4715.83	0.95566	0.97628	-0.0346334	31568.4	29597.4	9359.51	93.7564	30819.6	31140.4	9389.2	101.041	0.999588	0.0471141	0.622189	0.0196965	C10H9N	Naphthalenes	JBIJLHTVPXGSAM-UHFFFAOYSA-N	NC1=CC2=CC=CC=C2C=C1	C02227	7057	HMDB0041802
POS14419	Norambreinolide	9.541	273.182	[M+Na]+	273.183	True	9816.31	9230.96	13732.6	7191.33	9265.19	8289.5	26690.1	9055.1	4096.62	6781.88	4641.43	9230.33	12255.4	8592.71	9701.98	14053.3	5598.85	11288.2	19173.7	5308.67	5480.47	0.940393	0.982294	-0.0257732	10068.4	4368.48	1381.43	43.3881	9890.1	6157.54	1856.57	62.2596	0.999588	0.234837	0.720902	0.0266906	C16H26O2	Naphthofurans	IMKJGXCIJJXALX-UHFFFAOYSA-N	CC12CCC3C(C)(C)CCCC3(C)C1CC(=O)O2		61129	HMDB0035293
POS26260	Cholesterol	11.873	369.352	[M+H-H2O]+	369.351	True	264732	2.06279e+06	2.53232e+06	4.97316e+06	1.20392e+07	3.37776e+06	117571	5.10088e+06	1.696e+06	763241	2.87226e+06	5.83213e+06	6.40835e+06	3.40684e+06	7.7941e+06	2.94571e+06	8.96172e+06	1.29893e+06	1.20565e+07	209888	143801	0.316065	0.663408	-0.592032	4.9058e+06	3.98424e+06	1.25993e+06	81.2149	3.25454e+06	3.36232e+06	1.01378e+06	103.312	0.999588	1.54959	1.04967	0.500223	C27H46O	Cholesterols and derivatives	HVYWMOMLDIMFJA-DPAQBDIFSA-N	[H][C@@]1(CC[C@@]2([H])[C@]3([H])CC=C4C[C@@H](O)CC[C@]4(C)[C@@]3([H])CC[C@]12C)[C@H](C)CCCC(C)C	C00187	5997	HMDB0000067
POS25602	12-Hydroxy-13-(hydroxymethyl)-3,5,7-trimethyl-2,4-tetradecadienedioic acid	4.694	365.195	[M+Na]+	365.193	True	149886	438216	201597	157779	895030	213486	226957	333979	77729.3	524203	445539	276176	122468	389560	194594	499994	404685	257971	1.87147e+06	234946	209176	0.517506	0.746748	-0.421306	446104	513429	162360	115.092	333127	234172	70605.4	70.2949	0.999588	1.05643	0.70962	0.286085	C18H30O6	Long-chain fatty acids	QFZISQBFEIXWDM-UTLPMFLDSA-N	O=C(O)C=C(C=C(C)CC(C)CCCCC(O)C(C(=O)O)CO)C	---	10405119	---
POS17388	2,6 Dimethylheptanoyl carnitine	5.86	302.233	[M+Na]+	302.233	True	10576.8	16978.7	35254.2	887287	133123	105695	26406	5779.87	28857	10775.8	23329.8	10607.2	8141.97	39400.9	88090.8	28658.3	169661	138999	5183.65	64987.3	24982.7	0.491262	2.01711	1.01229	57871.3	57543.9	18197	99.4342	116733	258872	78052.8	221.764	0.999588	0.765128	0.752363	0.308686	C16H31NO4	Fatty Acyls	QBYXBONNCVATNQ-UHFFFAOYSA-N	CC(C)CCCC(C)C(=O)OC(CC([O-])=O)C[N+](C)(C)C		53477823	HMDB0006320
NEG3983	4-Pyridoxic acid	3.715	182.044	[M-H]-	182.046	True	29245.9	43146.4	17090.2	23667.9	29516.7	26881.8	52692.4	11594.4	11148.3	15619.6	102847	28223.2	10411.1	27861	15706.4	45749.8	51937.4	20100.6	36275.3	21993.8	32390.2	0.672483	1.1368	0.18498	29064.9	13010.7	4114.36	44.7645	33041	26478.3	7983.51	80.1378	0.999588	0.282066	0.533103	0.172318	C8H9NO4	Pyridinecarboxylic acids	HXACOUQIXZGNBF-UHFFFAOYSA-N	CC1=NC=C(CO)C(C(O)=O)=C1O			HMDB0000017
POS4035	2-Amino-5-oxohexanoate	0.966	146.081	[M+H]+	146.081	True	5896.62	3475.35	2790.6	13356.6	15456.2	12889.4	10727.9	3958.89	1663.03	1155.73	3897.16	9281.73	1387.18	6460.43	21729.8	7447.04	31743.9	4620.12	2776.95	1895.62	438.89	0.583808	0.77949	-0.359398	8778.16	10151.1	3210.07	115.641	6842.49	5225.86	1575.66	76.3737	0.999588	0.871774	0.626164	0.23373	C6H11NO3	---	KSIJECNNZVKMJG-UHFFFAOYSA-N	CC(=O)CCC(C(=O)O)N	C05825	---	---
NEG38713	LysoPI(18:0/0:0)	9.559	599.324	[M-H2O-H]-	599.32	True	89748	87385.7	34175.3	24158.3	52316.2	148804	10497.5	21635.3	8243.63	56499.5	43094.1	30543.5	7331.63	159708	92672.5	9362.55	17283.6	55477.8	16737.5	8793.38	27354.4	0.624764	1.23251	0.301601	42526.5	48951.6	15479.8	115.108	52414.3	42187.5	12720	80.4885	0.999588	0.644473	1.02926	0.204284	C27H53O12P	Lysophosphatidylinositols	MXAFDFDAIFZFET-CZDOQZASSA-N	CCCCCCCCCCCCCCCCCC(=O)OC[C@@H](O)COP(O)(=O)O[C@H]1[C@H](O)[C@@H](O)[C@H](O)[C@@H](O)[C@H]1O			HMDB0240261
POS19700	Cellobiose	0.919	325.111	[M+H-H2O]+	325.113	True	3282.07	11570.9	5624.14	4044.81	4443.05	2680.15	2294.08	738.78	7249.72	4476.1	22693.8	2228.84	4228.86	2573.49	1892.53	6807.96	18001.9	3553.79	6831.67	8963.32	18509	0.69379	0.85358	-0.228402	7359.14	6183.57	1955.42	84.0257	6281.61	6155.83	1856.05	97.9977	0.999588	0.48745	0.774039	0.158772	C12H22O11	O-glycosyl compounds	GUBGYTABKSRVRQ-QRZGKKJRSA-N	OC[C@H]1O[C@@H](O[C@H]2[C@H](O)[C@@H](O)[C@H](O)O[C@@H]2CO)[C@H](O)[C@@H](O)[C@@H]1O	C06422	10712	HMDB0000055
POS24661	Itopride	4.76	359.195	[M+H]+	359.196	True	1579.62	1553.35	5938.02	3776.26	1331.71	3809.28	5396.19	2208.92	9723.95	1747.81	952.43	1530	1472.93	1759.74	877.5	564900	3241.12	1841.58	3594.91	3613.76	1050.38	0.317656	0.0591924	-4.07844	58388.2	177973	56280.1	304.81	3456.14	2680.18	808.106	77.5484	0.999588	1.51669	1.11087	0.498043	C20H26N2O4	N-benzylbenzamides	QQQIECGTIMUVDS-UHFFFAOYSA-N	COC1=C(OC)C=C(C=C1)C(=O)NCC1=CC=C(OCCN(C)C)C=C1			HMDB0253722
POS16107	Caryophyllen-beta	3.765	290.157	[M+H]+	290.16	True	46645.4	9838.46	89939.5	67113.8	44102.8	190724	41351.2	48364.2	21680.8	14952.5	36386.2	42315.1	11064.6	247782	68409	31850	71135.4	92234.1	99952.1	8267.33	28875.6	0.586195	0.791502	-0.337335	70188.6	70078.5	22160.8	99.8431	55554.4	50303	15166.9	90.5473	0.999588	0.607354	0.9006	0.231958	C13H23NO6	Acyl carnitines	BSVHAXJKBCWVDA-UHFFFAOYSA-N	C[N+](C)(C)CC(CC([O-])=O)OC(=O)CCCCC(O)=O		71296139	HMDB0304653
POS34964	Linoleoylcarnitine	7.592	424.342	[M+H]+	424.342	True	4975.98	5785.04	3598.69	933.47	1112.13	7347.76	860.04	4468.72	10779	60603.1	4678.5	2628.02	2356.84	40145.9	16673.8	342.56	2295.25	7700.2	438.02	24181.3	6903.45	0.905376	0.922044	-0.117093	10366.5	13016.2	4116.07	125.559	9558.4	17186.6	5181.96	179.806	0.999588	0.122331	0.379356	0.043171	C25H45NO4	Acyl carnitines	MJLXQSQYKZWZCB-DQFWFXSYSA-N	O=C([O-])CC(OC(=O)CCCCCCCC=CCC=CCCCCC)C[N+](C)(C)C	---	6450015	---
NEG12131	Arg Gly Asp	4.702	345.154	[M-H]-	345.156	True	825.51	3705.14	840.53	93504.4	51996	15408.1	20900.5	1647.11	8877.62	14241	16893.7	12051.6	7581.24	19709.3	32797.7	12463.3	34463.2	8235.17	17610.3	9025.28	5119.06	0.610686	1.30794	0.387297	15905.6	10358.1	3275.53	65.1226	20803.6	28187	8498.69	135.491	0.999588	0.363999	0.539359	0.214182	C12H22N6O6	---	IYMAXBFPHPZYIK-BQBZGAKWSA-N	C(CC(C(=O)NCC(=O)NC(CC(=O)O)C(=O)O)N)CN=C(N)N	---	---	---
POS69664	2''-O-beta-L-galactopyranosylorientin	11.37	633.149	[M+Na]+	633.143	True	13446.6	10084.2	15211.4	10928.8	17008.6	18728.4	15772.5	18081.6	15922.9	15844.9	23499	13168.5	13516	18618.4	21560.6	12204.2	12307.6	23638	19224.5	16716.8	18421	0.532877	0.93675	-0.0942638	16937.6	4032.2	1275.09	23.8062	15866.3	3698.23	1115.06	23.3088	0.999588	0.569678	0.75189	0.273373	C27H30O16	Flavonoid 8-C-glycosides	QQBFHNKJGBCSLG-NAQNPELASA-N	O=C1C=C(OC=2C1=C(O)C=C(O)C2C3OC(CO)C(O)C(O)C3OC4OC(CO)C(O)C(O)C4O)C=5C=CC(O)=C(O)C5	---	---	---
NEG8255	p-Cresol glucuronide	4.781	283.084	[M-H]-	283.082	True	3469.55	23985.3	794.51	115832	4380.37	1376.92	2314.94	1322.42	16764.3	1265.1	20322	2796.09	265.27	4568.99	5989.19	1241.24	4301.67	8396.46	4849.8	2906.39	7512.07	0.234848	4.07191	2.0257	4282.72	2585.48	817.6	60.3701	17438.8	33739.4	10172.8	193.473	0.999588	1.37628	1.25207	0.629213	C13H16O7	Glycosyl compounds	JPAUCQAJHLSMQW-XPORZQOISA-N	CC1=CC=C(O[C@@H]2O[C@@H]([C@@H](O)[C@H](O)[C@H]2O)C(O)=O)C=C1		154035	HMDB0011686
POS3181	L-Norleucine	3.669	132.101	[M+H]+	132.102	True	202060	39693.1	226787	84188.4	211526	391117	224518	341849	30813.3	98323.6	58253.1	240912	114320	512348	348226	182185	49336.2	313453	273420	101569	47899	0.457781	0.794796	-0.331344	218367	148801	47055.1	68.1428	173557	121892	36751.8	70.2316	0.999588	0.900094	1.13777	0.339342	C6H13NO2	L-alpha-amino acids	LRQKBLKVPFOOQJ-YFKPBYRVSA-N	CCCC[C@H](N)C(O)=O	C01933	21236	HMDB0001645
NEG12177	[(2R,5R)-5-(6-Aminopurin-9-yl)-4-hydroxy-2-(hydroxymethyl)oxolan-3-yl] dihydrogen phosphate	1.5	346.054	[M-H]-	346.056	True	1574.16	15246.1	2130.85	1480.3	4430.41	5050.33	793.29	1919.05	7297.2	8599.56	1912.8	9378.06	307.36	4862.77	10723.6	3222.36	1484.08	1398.98	2726	2426.12	2216.99	0.687067	1.18331	0.242834	3874.63	3485.41	1102.18	89.9545	4584.91	4367.19	1316.76	95.2514	0.999588	0.466365	0.540759	0.163001	C10H14N5O7P	Ribonucleoside 3'-phosphates	LNQVTSROQXJCDD-UHFFFAOYSA-N	NC1=C2N=CN(C3OC(CO)C(OP(O)(O)=O)C3O)C2=NC=N1		256105	HMDB0258140
POS23848	Anandamide (20:l, n-9)	7.431	354.336	[M+H]+	354.337	True	10378.1	6644.35	14146.7	20718.1	17304.6	13734.4	11782.4	11076.4	1868.86	10505.8	8012.95	10678.3	4057.36	15134.5	12873.6	14425.4	5125.05	19136.8	23393	4345.99	6980.03	0.955533	0.987537	-0.0180929	11615	6596.33	2085.94	56.7914	11470.2	5115.23	1542.3	44.5957	0.999588	0.365989	0.41461	0.0197543	C22H43NO2	---	YDKRGMXLBRWZJR-KTKRTIGZSA-N	CCCCCCCCC=CCCCCCCCCCC(=O)NCCO	---	---	---
POS18367	2-trans,4-cis-Decadienoylcarnitine	5.765	312.217	[M+H-H2O]+	312.217	True	15322	7952.8	16036.7	34842.2	23150.4	18474.6	5567.62	2466.49	8918.81	12000.7	7002.54	14617.6	7501.67	8974.16	31888.4	9943.51	38111.6	28961.1	13622.2	23135	12960	0.251858	0.727094	-0.459786	18971.5	10786	3410.82	56.8535	13794.1	9290.07	2801.06	67.3483	0.999588	1.39607	1.18808	0.598845	C17H29NO4	Fatty Acyls	URTBCBICNCMCPB-CWUOWYQYSA-N	CCCCC\C=C/C=C/C(=O)O[C@H](CC([O-])=O)C[N+](C)(C)C		155906470	HMDB0013325
POS7005	N-Acetyl-L-glutamic acid	1.634	190.07	[M+H]+	190.071	True	35748.2	18502.6	22794.2	12971.7	20851.9	168870	3185.9	88783	9636.6	19509.2	6815.29	66162	16815.2	39049.9	38598.9	125627	25272.1	11238.8	9557.8	13954.2	3316.86	0.914193	1.06011	0.0842175	34959.3	36965	11689.3	105.737	37060.8	49562.1	14943.5	133.732	0.999588	0.0221997	0.609133	0.0389623	C7H11NO5	Glutamic acid and derivatives	RFMMMVDNIPUKGG-YFKPBYRVSA-N	CC(=O)N[C@@H](CCC(O)=O)C(O)=O	C00624	70914	HMDB0001138
NEG3372	2-Hydroxyadipic acid	2.552	161.043	[M-H]-	161.046	True	5975.43	2064.75	659.05	659.6	16726.9	179.6	388.39	14996.8	203.46	1420.25	1514.46	2440.96	1723.76	722.57	10699.1	1558.5	2022.47	19521	7962.85	1290.36	482.88	0.776041	0.840835	-0.250106	4842.44	6167.33	1950.28	127.36	4071.7	6063.82	1828.31	148.926	0.999588	0.382805	0.391786	0.110116	C6H10O5	Medium-chain fatty acids	OTTXIFWBPRRYOG-UHFFFAOYSA-N	OC(CCCC(O)=O)C(O)=O	C02360	193530	HMDB0000321
POS16347	Climbazole	6.223	293.104	[M+H]+	293.105	True	1212.22	328.84	493.25	1025.38	566.99	1688.85	897.6	1805.08	5319.46	2269.79	1145.39	660.56	637.89	659.9	678.07	663.02	1941.2	531.74	1541.54	7914.22	456.04	0.95616	0.971033	-0.0424071	1568.42	2281.54	721.487	145.468	1522.99	1391.26	419.482	91.3511	0.999588	0.258294	0.348802	0.0194693	C15H17ClN2O2	Phenol ethers	OWEGWHBOCFMBLP-UHFFFAOYSA-N	CC(C)(C)C(=O)C(N1C=CN=C1)Oc1ccc(Cl)cc1	---	37907	---
POS17355	H-Pro-Trp-OH	4.485	302.148	[M+H]+	302.15	True	24092.8	53272.5	26562.7	34517.7	74321.4	35826.1	107935	28148.9	56071.8	49450.2	52643.1	32518.3	209249	63541.3	381915	86111.1	12155.7	54191.5	81116.1	46100.8	25982.8	0.170287	0.497031	-1.00859	99288.2	113548	35906.9	114.362	49349.3	24772.6	7469.22	50.1985	0.999588	1.61594	1.39974	0.768819	C16H19N3O3	---	UEKYKRQIAQHOOZ-KBPBESRZSA-N	C1CC(NC1)C(=O)NC(CC2=CNC3=CC=CC=C32)C(=O)O	---	---	---
NEG7491	Dodecyl sulfate	8.141	265.148	[M-H]-	265.148	True	7.38177e+06	9.33654e+06	5.07533e+06	4.56365e+06	7.25275e+06	3.98407e+06	4.56473e+06	5.07813e+06	3.45245e+06	5.47034e+06	4.27566e+06	6.79521e+06	5.08451e+06	5.05202e+06	6.95039e+06	6.0465e+06	4.54438e+06	4.07283e+06	9.74648e+06	3.11731e+06	5.79183e+06	0.777955	0.960487	-0.0581615	5.72015e+06	1.84733e+06	584176	32.2951	5.49413e+06	1.77291e+06	534552	32.2692	0.999588	0.695043	0.313509	0.109045	C12H26O4S	Sulfate containing metabolites	MOTZDAYCYVMXPC-UHFFFAOYSA-N	CCCCCCCCCCCCOS(=O)(=O)O	---	8778	---
NEG985	But-2-enoic acid	1.54	85.0289	[M-H]-	85.0295	True	1.82348e+06	1.84146e+06	1.27395e+06	291078	1.33012e+06	1.35028e+06	189090	1.47525e+06	445835	1.03711e+06	488835	1.44845e+06	179068	1.18356e+06	2.14589e+06	120697	212682	894684	1.73061e+06	323139	864145	0.63233	1.15313	0.20555	910291	711480	224990	78.1596	1.04968e+06	601791	181447	57.3308	0.999588	0.44165	0.981974	0.199056	C4H6O2	Straight chain fatty acids	LDHQCZJRKDOVOX-NSCUHMNNSA-N	C\C=C\C(O)=O	C01771	637090	HMDB0010720
POS5422	Uric acid	1.717	169.036	[M+H]+	169.036	True	2.44335e+06	2.94108e+06	7867.12	5166.41	21929	1.05621e+06	21933.4	1.09487e+06	1.05507e+06	1039412	708909	4.93426e+06	1.13634e+06	11395.1	1.84807e+06	14035.8	3.61421e+06	430019	23325.2	2.55724e+06	1.80876e+06	0.257861	0.57705	-0.793231	1.63776e+06	1.67631e+06	530096	102.354	945072	990282	298581	104.784	0.999588	1.23278	1.2002	0.588615	C5H4N4O3	Xanthines	LEHOTFFKMJEONL-UHFFFAOYSA-N	O=C1NC2=C(N1)C(=O)NC(=O)N2	C00366	1175	HMDB0000289
POS4074	5-Formylbenzofuran	1.916	147.044	[M+H]+	147.044	True	609504	670756	973423	998047	990249	1.40586e+06	75062.3	1.42599e+06	294.9	1.34796e+06	378.31	1.1215e+06	1.08971e+06	1.06702e+06	1.27044e+06	1.15908e+06	877.32	157.9	1.77291e+06	2460.59	138.3	0.929113	1.03216	0.0456729	748430	673548	212995	89.9948	772502	548983	165524	71.0655	0.999588	0.174651	0.54533	0.0319316	C9H6O2	---	LLLBDLDNTMMZHL-UHFFFAOYSA-N	C1=CC2=C(C=CO2)C=C1C=O	---	---	---
NEG9349	Trocheliophorol	10.393	305.248	[M-H]-	305.249	True	86964.1	26385.5	93616.9	9542.32	28098.6	37537.9	24871.3	49006.8	33737.5	24223.3	26163.9	88689	16395.8	111813	172941	19432.6	13959	80988.9	18429.9	20245.8	15109.8	0.408028	0.717081	-0.479792	55800.5	55295.1	17485.8	99.0943	40013.5	26703.3	8051.36	66.7359	0.999588	1.01024	1.1659	0.38931	C20H34O2	---	---	CC1=CCCC(C)(O)C=CC(C(C)C)CCC2(C)OC2CC1	---	72727937	---
NEG1105	Hydroxypropionic acid	0.883	89.0236	[M-H]-	89.0245	True	110095	301239	126949	88304.5	112334	50810.5	46812.6	114273	64811.9	95279.3	135697	81318.3	106918	69936.3	114349	128688	207890	109210	223807	97974.3	232753	0.410802	0.825496	-0.276667	137284	60653	19180.2	44.1805	113328	69027	20812.4	60.9092	0.999588	1.04976	1.14566	0.386368	C3H6O3	---	ALRHLSYJTWAHJZ-UHFFFAOYSA-N	OCCC(O)=O	C01013	68152	HMDB0000700
POS58276	LysoPC(0:0/18:0)	9.346	562.326	[M+K]+	562.327	True	27413.3	13002.3	35462.1	22576.4	21052.9	50910.8	12087.7	2311.74	1164.04	22525.4	8382.71	17967.4	1931.31	43627.3	40195.7	3645.71	1059.55	40458.6	8998.78	8074.05	3551.16	0.699512	1.16319	0.218089	16951	17582.6	5560.11	103.726	19717.2	14754.5	4448.66	74.8306	0.999588	0.472127	0.964042	0.155205	C26H54NO7P	Lysophosphatidylcholines	IQGPMZRCLCCXAG-RUZDIDTESA-N	CCCCCCCCCCCCCCCCCC(=O)O[C@H](CO)COP([O-])(=O)OCC[N+](C)(C)C		24779491	HMDB0011128
POS19072	Fenofibric acid	7.609	319.074	[M+H]+	319.073	True	222.15	227.59	253.78	146.48	76.47	279.26	172.39	109.17	117.61	289.88	115.01	165.14	55.29	137.32	383.73	53.41	78.1	360.52	278.3	156.11	507.47	0.517665	0.839887	-0.251733	217.539	156.871	49.6068	72.1115	182.708	75.0756	22.6361	41.0904	0.999588	0.588404	0.707772	0.285951	C17H15ClO4	Benzophenones	MQOBSOSZFYZQOK-UHFFFAOYSA-N	CC(C)(OC1=CC=C(C=C1)C(=O)C1=CC=C(Cl)C=C1)C(O)=O		64929	HMDB0252207
POS33216	Bis(2-ethylhexyl) phthalate	11.763	413.268	[M+Na]+	413.266	True	82516.4	69652.4	69232.8	75963.8	81752.4	80368.3	52446	92093.2	45221.9	49566.8	57247.4	73186.4	114048	129804	75522.5	59997.2	64136	69300.9	97451.1	47349.7	58017.5	0.291979	0.871345	-0.198684	78881.3	26486.3	8375.71	33.5774	68732.9	15528.2	4681.92	22.5921	0.999588	1.26679	1.17058	0.534648	C24H38O4	Benzoic acid esters	BJQHLKABXJIVAM-UHFFFAOYSA-N	CCCCC(CC)COC(=O)C1=CC=CC=C1C(=O)OCC(CC)CCCC	C03690		HMDB0249243
POS20720	3-hydroxydecanoyl carnitine	4.943	332.242	[M+H]+	332.244	True	100911	121715	61192	126465	89333	68854.7	78427.3	38015.9	44433.2	43836.4	63459.1	226603	43098.8	68056.4	97641.5	212991	112430	108504	23447.4	32175.4	135372	0.213532	0.717317	-0.479317	106032	70422.3	22269.5	66.4161	76058.5	30565	9215.69	40.1861	0.999588	1.8046	1.34011	0.670538	C17H33NO5	Fatty Acyls	VCRSQDIROUELAR-UHFFFAOYSA-N	CCCCCCCC(O)CC(=O)OC(CC([O-])=O)C[N+](C)(C)C		121454166	HMDB0061636
POS22001	Andrograpanin	8.441	341.208	[M+Na]+	341.209	True	112358	11924	180795	62377.5	23446.5	406868	52357.4	208972	27165.5	14981	19180.7	68973.7	222361	293927	48790.5	27934.5	12791.8	156662	30008	32406.8	11316.4	0.818977	1.12528	0.170281	90517.1	99223.4	31377.2	109.618	101857	122088	36810.8	119.862	0.999588	0.483739	0.83102	0.0867283	C20H30O3	Diterpene lactones	WKKBRRFSRMDTJB-JYBIWHBTSA-N	O=C1OCC=C1CCC2C(=C)CCC3C(C)(CO)CCCC23C	---	11666871	---
POS7190	Diethyltoluamide	6.876	192.138	[M+H]+	192.138	True	146926	115588	42566	21742	36771.2	52914	29572.7	29212	23732.2	17323.7	21571.3	137842	77085.9	150117	150179	30462.2	22637.5	31898.5	26904.4	18153.4	22062.5	0.425095	0.732784	-0.448539	66734.2	57247	18103.1	85.7835	48901.8	42586.3	12840.2	87.0853	0.999588	1.00214	0.951837	0.371514	C12H17NO	N,N-dialkyl-m-toluamides	MMOXZBCLCQITDF-UHFFFAOYSA-N	CCN(CC)C(=O)C1=CC=CC(C)=C1	C10935	4284	HMDB0250930
POS11213	Bombykal	9.82	237.223	[M+H]+	237.221	True	30330.1	42914	28016.7	19778.1	19224.1	26892.2	307227	19429.8	19987.5	18916.1	12934.8	28557.1	40402.1	45505.3	26235.5	52611.8	17115	43746.1	26248.6	13277.7	14331.5	0.502853	1.61038	0.687398	30803.1	13999.6	4427.07	45.4487	49604.6	85821.9	25876.3	173.012	0.999588	0.847792	0.924328	0.298559	C16H28O	---	OSFASEAZCNYZBW-SCFJQAPRSA-N	CCCC=CC=CCCCCCCCCC=O	C20128	---	---
NEG5304	4-Nonylphenol	13.387	219.175	[M-H]-	219.175	True	154954	170592	174719	138979	162276	310669	109401	259702	128095	109262	118056	215453	177947	215296	137423	329366	154259	104576	146255	375856	169045	0.294426	0.824365	-0.278645	202548	86612.7	27389.3	42.7617	166973	63890.5	19263.7	38.264	0.999588	1.28076	1.08486	0.531024	C15H24O	1-hydroxy-2-unsubstituted benzenoids	IGFHQQFPSIBGKE-UHFFFAOYSA-N	CCCCCCCCCC1=CC=C(O)C=C1	C14550	1752	HMDB0038982
NEG2304	Citraconic acid	2.222	129.019	[M-H]-	129.019	True	2.66947e+06	2.93731e+06	2.44529e+06	1.52924e+06	2.28718e+06	3.08868e+06	829641	2.82552e+06	1.11933e+06	3.80433e+06	1.22581e+06	2.20093e+06	131467	3.83576e+06	2.1786e+06	1.816e+06	1.88523e+06	1.48853e+06	2.94756e+06	1.67988e+06	1.29429e+06	0.478165	1.15687	0.210232	1.94582e+06	983833	311115	50.5613	2.25107e+06	948827	286082	42.15	0.999588	0.743547	1.13213	0.320422	C5H6O4	Methyl-branched fatty acids	HNEGQIOMVPPMNR-IHWYPQMZSA-N	C\C(=C\C(O)=O)C(O)=O	C02226	643798	HMDB0000634
NEG14190	Androsterone sulfate	5.996	369.175	[M-H]-	369.174	True	364313	826995	411623	403954	512188	139815	727808	118398	118762	252390	237408	415488	251563	496500	146773	512329	207813	135252	803559	503730	177610	0.930019	1.0244	0.0347759	365062	217620	68817.4	59.6117	373969	238884	72026.2	63.8781	0.999588	0.152155	0.558734	0.0315084	C19H30O5S	Sulfated steroids	ZMITXKRGXGRMKS-HLUDHZFRSA-N	[H][C@@]12CCC(=O)[C@@]1(C)CC[C@@]1([H])[C@@]2([H])CC[C@@]2([H])C[C@@H](CC[C@]12C)OS(O)(=O)=O		159663	HMDB0002759
NEG7813	(1E,3E,6E,11E)-8-hydroxy-1,3,6,11-cembratetraene (alcyonol-B)	6.564	273.222	[M-H]-	273.223	True	52241.8	12227.7	17365.5	15595.1	7756.96	35582	14017.3	35005.9	231320	46516.2	66432.2	49770.6	49305	16291.6	36668.6	8773.19	96076.3	4424.63	5684.9	222458	29626.1	0.906775	0.935329	-0.0964543	51907.8	66079.5	20896.2	127.301	48550.9	63504.5	19147.3	130.8	0.999588	0.176966	0.51015	0.0425006	C19H30O	---	---	CC1=CC=C(C(C)C)CC(C)=CCCC(C)(O)C=CC1	---	74051523	---
POS61743	Biliverdin	6.952	583.255	[M+H]+	583.255	True	365990	1.2034e+06	894688	404470	335258	311982	155381	649658	258646	410853	396531	494081	319078	1.78018e+06	9259.11	696251	501719	707195	2.33605e+06	162217	160261	0.370178	0.683358	-0.549287	716630	754633	238636	105.303	489714	309359	93275.2	63.1713	0.999588	1.12359	1.02044	0.43159	C33H34N4O6	Bilirubins	QBUVFDKTZJNUPP-BBROENKCSA-N	CC1=C(C=C)\C(NC1=O)=C\C1=C(C)C(CCC(O)=O)=C(N1)\C=C1/N=C(/C=C2\NC(=O)C(C=C)=C2C)C(C)=C1CCC(O)=O	C00500	5353439	HMDB0001008
POS11762	N-Acetylgalactosamine	0.927	244.081	[M+Na]+	244.079	True	373899	485919	262595	272590	148839	223148	215359	853118	669466	458905	497044	225862	334711	63911.3	578363	188606	558536	323.42	235425	680920	1.70927e+06	0.753547	0.886235	-0.174239	457593	493957	156203	107.947	405535	214966	64814.8	53.0081	0.999588	0.201996	0.499383	0.12289	C8H15NO6	Aminosaccharides	OVRNDRQMDRJTHS-CBQIKETKSA-N	CC(=O)N[C@H]1[C@@H](O)O[C@H](CO)[C@H](O)[C@@H]1O	C01074	84265	HMDB0000212
NEG3805	Cyclamic acid	4.15	178.055	[M-H]-	178.054	True	53497.3	1574.23	1478.75	8281.29	10526.1	3009.98	231620	8743.06	48541.7	41985.7	46217.7	17224.5	5430.69	878.58	38350.8	7134.81	33177.3	3964.92	11011.6	6618.74	11111.1	0.207785	3.06938	1.61795	13490.3	12621.5	3991.28	93.5601	41406.9	66463.9	20039.6	160.514	0.999588	1.52805	1.29738	0.682385	C6H13NO3S	Cyclamates	HCAJEUSONLESMK-UHFFFAOYSA-N	OS(=O)(=O)NC1CCCCC1	C02824	7533	HMDB0031340
NEG10306	12 Hydroxy arachidonic acid	8.606	319.227	[M-H]-	319.228	True	22532.2	1924.44	56979.1	5095.15	7116.47	85009.6	6202.15	72045.4	8943.02	2908.17	4845.09	58753.3	18813.6	144844	31088.8	4258.65	1950.97	41475.1	6953.63	9060.32	233.12	0.682071	0.783565	-0.351876	31743.1	44156.9	13963.7	139.107	24872.8	30979	9340.51	124.55	0.999588	0.37352	0.975568	0.16617	C20H32O3	Fatty Acyls	HVRRTPWRYUQZPF-RMOYYRCGSA-N	CCCCC\C=C/C\C(O)=C/C\C=C/C\C=C\CCCC(O)=O		131769822	HMDB0060101
NEG3660	trans-Aconitic acid	2.904	173.007	[M-H]-	173.009	True	349426	114971	95585.4	15187.9	222941	89556.5	248692	168466	35665.8	43674.6	52637.4	74769.8	22871	312491	158386	17852.1	98004.5	213359	210391	43490.8	237836	0.856334	0.940073	-0.0891546	138945	102176	32311	73.5373	130619	105315	31753.7	80.628	0.999588	0.227427	0.48855	0.0673567	C6H6O6	Tricarboxylic acids and derivatives	GTZCVFVGUGFEME-HNQUOIGGSA-N	OC(=O)C\C(=C/C(O)=O)C(O)=O	C02341	444212	HMDB0000958
NEG3437	4-Hydroxycinnamic acid	2.15	163.038	[M-H]-	163.04	True	74430.3	128874	69334.4	172556	189536	206472	25351	171575	44.51	137969	165827	164040	86.14	50397.6	34910.6	197462	34.66	113717	74745.4	73.18	329863	0.522453	1.26379	0.337754	96532.9	107394	33960.9	111.251	121997	69414.6	20929.3	56.8986	0.999588	0.494989	0.680244	0.281953	C9H8O3	Hydroxycinnamic acids	NGSWKAQJJWESNS-ZZXKWVIFSA-N	OC(=O)\C=C\C1=CC=C(O)C=C1	C00811	637542	HMDB0002035
POS12947	2-Hexenoylcarnitine	4.522	258.173	[M+NH4]+	258.171	True	105238	121086	94718.4	47797.4	76556.6	80887	190388	37335.4	60099.3	103571	50601.3	47827.1	32447.7	109044	172133	43117.7	40035.4	110023	194990	88907.5	38865	0.989901	1.00326	0.00469943	87739	58578	18524	66.7639	88025.3	43248.8	13040	49.1323	0.999588	0.0550587	0.359818	0.00440811	C13H23NO4	Fatty Acyls	JUAQYRSUSCWTQK-BQYQJAHWSA-N	CCC\C=C\C(=O)OC(CC([O-])=O)C[N+](C)(C)C		53481638	HMDB0013161
NEG2303	Itaconic acid	3.648	129.018	[M-H]-	129.019	True	54663.1	58296.7	37278.7	13113.3	44798.4	74779.4	36452.6	61348.7	38441.5	93482.1	51993.5	45654.5	29797.3	99861.9	76598.3	22324.9	37285.1	44919.1	63049.6	29594.7	81272.1	0.870723	0.967869	-0.0471166	53035.8	25919.9	8196.58	48.8725	51331.7	21389.7	6449.24	41.6697	0.999588	0.0481596	0.676942	0.06012	C5H6O4	Branched fatty acids	LVHBHZANLOWSRM-UHFFFAOYSA-N	OC(=O)CC(=C)C(O)=O	C00490	811	HMDB0002092
NEG1563	Benzyl alcohol	3.944	107.049	[M-H]-	107.05	True	2374.63	4439.78	997.7	917.36	1514.16	3300.48	1077.15	1140.52	4001.02	1308.83	2305.21	5769.27	133.12	2081.05	1442.39	1544.6	5319.94	732.26	1161.16	8394.53	2208.66	0.413817	0.738239	-0.43784	2878.7	2682.51	848.285	93.1849	2125.17	1272.39	383.641	59.8726	0.999588	0.833504	0.928228	0.383191	C7H8O	---	WVDDGKGOMKODPV-UHFFFAOYSA-N	OCC1=CC=CC=C1	C03485	244	HMDB0003119
NEG3636	Acetylleucine (isomer of 164)	4.739	172.097	[M-H]-	172.096	True	17280.4	18596.4	10250.5	22245.7	8332.41	14839.9	390016	9471.57	9813.16	4061.86	7538.78	37914.3	10086.1	34324.9	7578.7	19336.5	17305.2	14951.5	6389.13	12450.1	6106.23	0.419742	2.79893	1.48487	16644.3	11227.8	3550.54	67.4575	46586	114032	34381.9	244.777	0.999588	1.00435	0.970754	0.377018	C8H15NO3	Leucine and derivatives	WXNXCEHXYPACJF-UHFFFAOYNA-N	O=C(O)C(NC(=O)C)CC(C)C	---	---	---
NEG19376	1,4-Bis(2-ethylhexyl) sulfosuccinate	9.185	421.226	[M-H]-	421.227	True	10940.6	10083.1	5117	4483.87	5465.2	1623.25	3455.91	2824.01	3376.11	2693.68	2754.82	7566.96	2650.74	4744.16	7277	2047.12	2261.87	3551.78	4877.52	4302.9	2526.23	0.590793	1.14853	0.199792	4180.63	1988.28	628.751	47.5595	4801.59	3044.83	918.05	63.4129	0.999588	0.485064	0.654438	0.228565	C20H38O7S	---	HNSDLXPSAYFUHK-UHFFFAOYSA-N	CCCCC(CC)COC(=O)CC(C(=O)OCC(CC)CCCC)S(=O)(=O)O	C07874	---	---
POS14957	Dibutyl phthalate	8.717	279.158	[M+H]+	279.159	True	87279.9	85212.7	94078.2	59021.3	93686.4	112464	71391	114846	72729	87249.4	85904.9	89343.9	75729.1	143852	130120	90202.5	75291.2	102004	95993	84528	114049	0.165087	0.875265	-0.192209	100111	22842.6	7223.48	22.8172	87623.9	16580	4999.06	18.9218	0.999588	1.58844	1.56023	0.782288	C16H22O4	Benzoic acid esters	DOIRQSBPFJWKBE-UHFFFAOYSA-N	CCCCOC(=O)C1=CC=CC=C1C(=O)OCCCC	C14214	3026	HMDB0033244
POS11023	Lidocaine	4.608	235.181	[M+H]+	235.18	True	19531.2	18048.3	13701.1	8580.05	25368.1	46231.1	19030.7	28264.5	14017.7	7401.43	7350.43	27073.1	3395.43	61178.9	37055.7	6614.58	6732.16	20905.2	27698.1	8328.66	21118.4	0.630886	0.857149	-0.222381	22010	17715.9	5602.28	80.4904	18865.9	11404.5	3438.58	60.4504	0.999588	0.545434	0.989462	0.200049	C14H22N2O	m-Xylenes	NNJVILVZKWQKPM-UHFFFAOYSA-N	CCN(CC)CC(=O)NC1=C(C)C=CC=C1C	C07073	3676	HMDB0014426
NEG5297	4,6-Di-tert-butyl-3-methylphenol	0.133	219.175	[M-H]-	219.175	True	74462.3	47399.1	84939.8	61545.4	86510.5	109194	137618	53253.2	62110.7	57014.9	37888.1	62086.4	62306.1	50747.9	68023.9	23671.5	65913.7	51319.7	55524.8	46363.2	50088	0.059012	1.37698	0.461507	53604.5	12845	4061.95	23.9626	73812.3	29306.8	8836.35	39.7045	0.999588	2.13374	1.98249	1.22906	C15H24O	Phenylpropanes	WYSSJDOPILWQDC-UHFFFAOYSA-N	CC1=C(C=C(C(O)=C1)C(C)(C)C)C(C)(C)C	---	10346	---
POS2314	Proline	3.912	116.07	[M+H]+	116.071	True	344790	4.66695e+06	515518	3.65129e+06	581751	399435	1.94574e+06	473079	2.36853e+06	4.46937e+06	2.94995e+06	121278	2.12788e+06	827506	518582	3.1523e+06	2.36583e+06	1.39987e+06	606408	2.45846e+06	2.70505e+06	0.525496	1.24872	0.320449	1.62832e+06	1.06484e+06	336732	65.3952	2.03331e+06	1.69748e+06	511808	83.4834	0.999588	0.911783	1.12042	0.27943	C5H9NO2	Amino acids and derivatives	ONIBWKKTOPOVIA-BYPYZUCNSA-N	OC(=O)[C@@H]1CCCN1	C00148	145742	HMDB0000162
NEG10408	(1S*,2E,4R*,6R*,7E,10S*,11E)-2,7,11-Cembatriene-4,6,10-triol	8.449	321.243	[M-H]-	321.244	True	405732	51405.4	323870	30890.4	216662	955425	95271.2	1.21218e+06	395590	50239.6	62256.6	900438	178760	3.01544e+06	697970	117468	44822.5	457348	80578.9	404880	34911.6	0.416511	0.582224	-0.780353	593262	900606	284797	151.806	345412	395202	119158	114.415	0.999588	0.823988	1.12432	0.380373	C20H34O3	---	---	CC1=CC(O)CC(C)=CC(O)CC(C)(O)C=CC(C(C)C)CC1	---	73826158	---
NEG6391	N-Undecanoylglycine	6.416	242.176	[M-H]-	242.176	True	186209	289066	121647	97326	177480	147624	146903	143919	180061	120263	85076	235349	161577	173365	225445	108210	113549	102489	181939	77621.3	137383	0.918978	1.01615	0.0231166	151693	53101.6	16792.2	35.006	154143	55543.3	16746.9	36.0336	0.999588	0.0400446	0.271095	0.0366949	C13H25NO3	Carboxylic acids and derivatives	HEUQYIQQCNOXOG-UHFFFAOYSA-N	CCCCCCCCCCC(=O)NCC(O)=O		454092	HMDB0013286
NEG11572	11,12-Dihydroxyicosa-5,8,14-trienoic acid	7.361	337.238	[M-H]-	337.238	True	249313	1743.06	120245	14424.5	5596.3	804174	2.06979e+06	886324	27820.9	15637.3	39517	23530.8	448181	38847.4	36235.8	62540.1	8870.9	18670.6	26330.6	26426.5	1717.45	0.146347	5.56826	2.47723	69135.1	134238	42449.8	194.168	384962	645412	194599	167.656	0.999588	1.82389	1.54657	0.834616	C20H34O4	---	---	CCCCCC=CCC(O)C(O)CC=CCC=CCCCC(=O)O	C14774	133225	---
NEG2231	5,6-dihydrothymine	0.845	127.05	[M-H]-	127.051	True	98589.4	647967	148344	230405	164182	46730.8	271638	23867.2	197491	283935	386752	124853	164694	2063.71	27385.2	313233	157991	96373.4	104861	176605	274380	0.202951	1.57555	0.655856	144244	97317.8	30774.6	67.4675	227264	175850	53020.7	77.3769	0.999588	1.433	1.49243	0.692608	C5H8N2O2	Hydropyrimidines	NBAKTGXDIBVZOO-UHFFFAOYSA-N	CC1CNC(=O)NC1=O	C00906		HMDB0304210
NEG1057	beta-Alanine	0.831	88.0395	[M-H]-	88.0404	True	135712	89796.1	156362	114321	143997	177509	270007	161260	54148.6	82793.8	78354.6	200108	105271	173855	115432	230551	46343.4	73452.4	191777	70731.5	54498.2	0.806418	1.05478	0.0769359	126202	67374.6	21305.7	53.3864	133115	60136.9	18132	45.1768	0.999588	0.0566566	0.496453	0.09344	C3H7NO2	Beta amino acids and derivatives	UCMIRNVEIXFBKS-UHFFFAOYSA-N	NCCC(O)=O	C00099	239	HMDB0000056
NEG24013	Glycocholic acid	6.436	464.303	[M-H]-	464.302	True	115749	6.10118e+06	392525	213246	52659.5	8556.91	65477.4	54562.9	9733.23	7996.69	61745.8	8229.37	149053	72299.2	184318	64745.9	387050	50986.8	44291.4	66210.1	96747.1	0.367506	5.72943	2.51839	112393	109274	34555.6	97.225	643948	1.81356e+06	546809	281.632	0.999588	1.13366	1.0302	0.434736	C26H43NO6	Glycinated bile acids and derivatives	RFDAIACWWDREDC-FRVQLJSFSA-N	C[C@H](CCC(O)=NCC(O)=O)[C@H]1CC[C@H]2[C@@H]3[C@H](O)C[C@@H]4C[C@H](O)CC[C@]4(C)[C@H]3C[C@H](O)[C@]12C	C01921	10140	HMDB0000138
POS10569	N-Hydroxy-MeIQx	3.731	230.1	[M+H]+	230.102	True	317788	31205.5	314201	73528.9	369217	393397	219706	471753	56526.7	63106.8	62282.4	212721	122094	555540	568563	137784	59612.3	439637	518632	35972.2	8750.46	0.566623	0.811118	-0.302016	265931	228770	72343.6	86.0264	215701	163480	49291	75.7899	0.999588	0.763668	1.00033	0.246706	C11H11N5O	---	FVNCCTJGBOTWTM-UHFFFAOYSA-N	CC1=CN=C2C=CC3=C(C2=N1)N=C(N3C)NO	C20291	---	---
NEG8724	Embelin	9.196	293.18	[M-H]-	293.179	True	107374	69737.2	59525.8	60235.1	53388.1	31117.5	45895	41082.3	26513.9	36153.8	33363.5	49572.5	89807.1	26896.7	58519.8	55682.1	35073	50276.1	78454	26576	30268.3	0.904097	1.02385	0.0340066	50112.6	21586.6	6826.29	43.0763	51307.8	23113.8	6969.08	45.0493	0.999588	0.057548	0.314186	0.0437848	C17H26O4	Ketones	IRSFLDGTOHBADP-UHFFFAOYSA-N	CCCCCCCCCCCC1=C(O)C(=O)C=C(O)C1=O	C10342		HMDB0251767
NEG9139	Dilopholon	9.303	301.215	[M-H]-	301.217	True	28830.6	30914.2	53188.9	4468.66	15127.6	50882.1	20528.6	15105.9	17288.4	19980.3	15219.5	40494	18403.5	99675.8	57052.9	15128.8	12103.4	47676.5	11155.8	38146.9	18589.9	0.26086	0.688702	-0.538047	35842.7	27679.5	8753.02	77.2247	24685	15265.2	4602.63	61.8401	0.999588	1.17446	1.31522	0.583593	C20H30O2	---	---	CC(C)=CCCC1(C)C2C=C(C)C(=O)C=CC(C)(O)CCC21	---	74028317	---
POS15278	1-Methyladenosine	1.816	282.12	[M+H]+	282.12	True	93863.2	162157	151592	133930	83766.9	186361	637.57	218766	581.15	160240	146097	73802.1	71597.2	314430	150664	43419.7	146625	198900	125429	4180.59	8028.12	0.829678	1.06972	0.0972366	113708	95221.6	30111.7	83.7425	121636	70642	21299.4	58.0767	0.999588	0.355866	0.654257	0.0810903	C11H15N5O4	Purine nucleosides	GFYLSDSUCHVORB-IOSLPCCCSA-N	CN1C=NC2=C(N=CN2[C@@H]2O[C@H](CO)[C@@H](O)[C@H]2O)C1=N	C02494	27476	HMDB0003331
NEG3063	Guanine	1.516	150.041	[M-H]-	150.042	True	349.72	46533.3	81.62	254.18	1109.85	727.22	223.35	70.03	325.17	136.4	211.99	168.47	1170.71	912.34	523.44	149.37	96.41	156.98	149.72	1746.93	27685	0.806372	1.38816	0.473176	3275.94	8594.43	2717.8	262.35	4547.53	13928.6	4199.62	306.288	0.999588	0.391038	0.620513	0.0934647	C5H5N5O	Purines and purine derivatives	UYTPUPDQBNUYGX-UHFFFAOYSA-N	NC1=NC(=O)C2=C(N1)N=CN2	C00242	764	HMDB0000132
POS13139	H-Ile-Gln-OH	3.804	260.159	[M+H]+	260.16	True	28087.2	61974.7	52588.3	29652.1	67279.4	21427.9	68087.6	11425.1	20208.1	19360.4	33153.5	28186.4	44682.3	1004.48	36255.2	38354.1	120190	19589.6	21155.7	6090.15	10132.3	0.68591	1.15365	0.206211	32564.1	33977.3	10744.6	104.34	37567.7	20938.9	6313.32	55.7365	0.999588	0.233027	0.521308	0.163733	C11H21N3O4	---	CNPNWGHRMBQHBZ-ZKWXMUAHSA-N	CCC(C)C(C(=O)NC(CCC(=O)N)C(=O)O)N	---	---	---
POS24534	Tridecanoylcarnitine	7.011	358.295	[M+H]+	358.296	True	14046.8	23870.5	22162.7	24332	26496.6	58180	23460.9	22879.9	12703.2	31094	7041.51	21306.3	8660.46	95356.5	45145.7	5908.27	10753.4	142209	6360.98	43982.2	50555.2	0.197912	0.562624	-0.829758	43023.8	44788.5	14163.4	104.102	24206.2	13204.9	3981.42	54.5516	0.999588	1.14113	1.44585	0.703528	C20H39NO4	Fatty Acyls	OLAOWMDKXPIITQ-UHFFFAOYSA-N	CCCCCCCCCCCCC(=O)OC(CC([O-])=O)C[N+](C)(C)C		3072472	HMDB0241308
POS3711	Ethyl maltol	4.031	141.055	[M+H]+	141.055	True	39697.8	10328.3	40153.2	5225.29	32089	53772.3	36539.6	43675	7959.73	10286	7877.02	28813.1	14371.1	51584.2	44364.5	27637.9	2189.38	42161.3	39731.6	5018.75	3878.05	0.983076	1.00657	0.00945299	25975	18511	5853.69	71.2647	26145.7	17881.8	5391.57	68.3928	0.999588	0.0808412	0.915156	0.00741283	C7H8O3	Pyranones and derivatives	YIKYNHJUKRTCJL-UHFFFAOYSA-N	CCC1=C(O)C(=O)C=CO1	C20362	21059	HMDB0031735
POS51447	Taurodeoxycholic acid	6.595	522.289	[M+Na]+	522.286	True	9955.16	61729.8	21995.7	12728.3	2089.88	5868.05	84145.2	7264.85	860.49	2606.08	7533.88	4390.97	10994.1	23690.4	18554	59671.2	43451.8	4676.24	12026.2	3122.2	15675.6	0.993757	1.00417	0.00599835	19625.3	18453.6	5835.53	94.0296	19707	27422.1	8268.09	139.149	0.999588	0.100575	0.745546	0.00272001	C26H45NO6S	Taurinated bile acids and derivatives	AWDRATDZQPNJFN-VAYUFCLWSA-N	[H][C@@]1(CC[C@@]2([H])[C@]3([H])CC[C@]4([H])C[C@H](O)CC[C@]4(C)[C@@]3([H])C[C@H](O)[C@]12C)[C@H](C)CCC(=O)NCCS(O)(=O)=O	C05463	2733768	HMDB0000896
NEG2701	Salicylic acid	5.673	137.023	[M-H]-	137.024	True	14708.9	26153.9	16283.6	11043.2	25234.4	10970.2	32729.3	10622.1	10933.1	15145.8	12748.7	17908	16114.9	17533.3	26054.8	13147.6	11712.3	16298.7	31866.9	9501.43	15912.6	0.839411	0.963427	-0.0537524	17605.1	6682.89	2113.31	37.96	16961.2	7586.8	2287.51	44.7304	0.999588	0.439384	0.45048	0.0760251	C7H6O3	Hydroxybenzoic acid derivatives	YGSDEFSMJLZEOE-UHFFFAOYSA-N	OC(=O)C1=C(O)C=CC=C1	C00805	338	HMDB0001895
NEG3447	Mesitylenecarboxylic acid	5.499	163.074	[M-H]-	163.076	True	1109.6	8976.53	724.18	1359.48	722.56	2842.16	2467.88	258.3	900.11	1870.06	1330.08	672.94	1996.87	776.4	1180.14	939.03	969.53	735.71	1654.68	3169.2	1740.05	0.416262	1.48252	0.568048	1383.45	779.529	246.509	56.3466	2050.99	2423.7	730.772	118.172	0.999588	1.14436	1.01939	0.380633	C10H12O2	Benzoic acids	FFFIRKXTFQCCKJ-UHFFFAOYSA-N	CC1=CC(C)=C(C(O)=O)C(C)=C1	---	10194	---
NEG2063	4-Hydroxybenzaldehyde	4.922	121.028	[M-H]-	121.03	True	7576.36	17750	5977.51	6881.54	20849	10959.4	7727.1	4341.97	8492.51	7314.68	6352.65	3760.99	3355.52	12939.7	94176.7	7499.54	11107.9	2760.01	9513.28	8964.47	6733.03	0.445238	0.589188	-0.7632	16081.1	27647.6	8742.94	171.926	9474.8	5171.03	1559.12	54.5767	0.999588	1.01484	0.914792	0.351408	C7H6O2	Hydroxybenzaldehydes	RGHHSNMVTDWUBI-UHFFFAOYSA-N	OC1=CC=C(C=O)C=C1	C00633	126	HMDB0011718
POS17009	2,6-Dimethylhexestrol	5.866	299.201	[M+H]+	299.201	True	2.40047e+06	149270	4.9829e+06	2.45842e+06	3118537	5.97822e+06	7.21388e+06	1.01372e+07	2.27409e+06	1.92141e+06	3.22179e+06	6.49752e+06	3.69203e+06	7.4932e+06	2.29654e+06	5.83194e+06	2.9749e+06	5.42954e+06	1.33669e+06	2.51249e+06	2.36564e+06	0.959961	0.986118	-0.0201683	4.04305e+06	2.10411e+06	665379	52.0427	3.98692e+06	2.8516e+06	859790	71.5239	0.999588	0.0399667	0.57068	0.0177464	C20H26O2	---	UKIFASJPXHGWFX-UHFFFAOYSA-N	CCC(C1=CC=C(C=C1)O)C(CC)C2=C(C=C(C=C2C)O)C	C15219	---	---
POS39376	Doxazosin	5.658	452.191	[M+H]+	452.193	True	1677.88	200905	2445.24	1646.5	663.13	216.39	1744.16	2759.03	403.87	1108.37	333.64	2273.68	1278.19	959.97	380.98	1760.7	1944.67	2271.54	237.16	912.5	1265.25	0.354273	14.6377	3.87162	1328.46	726.741	229.816	54.7054	19445.7	60189.2	18147.7	309.524	0.999588	1.17428	1.056	0.450662	C23H25N5O5	N-arylpiperazines	RUZYUOTYCVRMRZ-UHFFFAOYSA-N	COC1=C(OC)C=C2C(N)=NC(=NC2=C1)N1CCN(CC1)C(=O)C1COC2=CC=CC=C2O1	C06970		HMDB0014728
POS2067	Brunfelsamidine	0.836	110.071	[M+H]+	110.072	True	1452853	1.02106e+06	1.85373e+06	1.67298e+06	2.21399e+06	1.98488e+06	2.00323e+06	2.04548e+06	516584	551878	935386	1.5439e+06	1.28041e+06	1.10844e+06	1.07385e+06	1.99756e+06	438531	1.6652e+06	2.52729e+06	506431	471150	0.460037	1.1714	0.228234	1.26128e+06	692643	219033	54.916	1.47746e+06	621415	187364	42.0597	0.999588	0.516636	0.89459	0.337207	C5H7N3	---	XVEVWOAHSYZRQE-UHFFFAOYSA-N	C1=CNC=C1C(=N)N	C10133	---	---
POS12115	Estrane	10.644	247.243	[M+H]+	247.242	True	248529	45047.1	293574	57303.7	114574	249438	107816	172717	67176	58452.7	41348.9	200380	118203	336738	322597	128249	52234.6	309298	141832	68645.7	53963.5	0.374862	0.76415	-0.388073	173214	112614	35611.6	65.0142	132361	93268.9	28121.6	70.4653	0.999588	1.0541	1.21618	0.426129	C18H30	---	GRXPVLPQNMUNNX-UHFFFAOYSA-N	CC12CCCC1C1CCC3CCCCC3C1CC2		12313694	HMDB0251974
NEG7986	Isoleucyl-Phenylalanine	4.657	277.153	[M-H]-	277.155	True	40305.6	67015.4	73500.6	47056.5	69015.1	35267.9	58806.5	94152.7	34925.6	35297.9	23804.5	44311.5	58267.4	97581.1	93965.6	53212.3	14038.1	58063.6	82736	30264.6	15666.4	0.850199	0.960577	-0.0580274	54810.7	29953.2	9472.03	54.6485	52649.8	21453.3	6468.41	40.7471	0.999588	0.331198	0.55341	0.0704795	C15H22N2O3	Carboxylic acids and derivatives	WMDZARSFSMZOQO-UHFFFAOYSA-N	CCC(C)C(N)C(=O)NC(CC1=CC=CC=C1)C(O)=O		435728	HMDB0028914
POS17580	3-hydroxyoctanoyl carnitine	4.276	304.212	[M+CH3OH+H]+	304.212	True	271208	211879	196236	105098	167040	175141	336208	257599	39506.3	56713.4	108899	309929	55095.3	174463	149063	305825	84991.1	231215	98044	27743	205477	0.798114	1.06617	0.0924318	164185	99442.3	31446.4	60.5674	175048	92491.7	27887.3	52.8379	0.999588	0.0568245	0.455752	0.0979349	C15H29NO5	Fatty Acyls	LUBMSOHGUAAXAM-UHFFFAOYSA-N	CCCCCC(O)CC(=O)OC(CC([O-])=O)C[N+](C)(C)C		86583357	HMDB0061634
NEG9578	Lauryl Ether Sulphate	8.678	309.174	[M-H]-	309.174	True	102332	57733.2	35073.1	39015.1	48352.2	34006.8	27660.5	46801.2	34897.4	32550.1	29647.3	51499.4	85193.7	24451.6	52121.3	29948.3	32258.7	71668.7	52245.4	33198.8	21745.3	0.909449	0.976597	-0.0341642	45433.1	20980.2	6634.51	46.1781	44369.9	21231.6	6401.58	47.8514	0.999588	0.0652402	0.283277	0.0412217	C14H30O5S	Sulfuric acid monoesters	QTDIEDOANJISNP-UHFFFAOYSA-N	O=S(O)(=O)OCCOCCCCCCCCCCCC	---	24761	---
POS22291	CID 20054931	8.276	343.225	[M+Na]+	343.224	True	664350	78992.4	1.37269e+06	156280	436229	3984176	313137	1.76176e+06	453444	104014	237656	1.71186e+06	445623	3.51186e+06	1.16133e+06	347524	195032	1.37962e+06	389603	687104	68415	0.806012	0.878301	-0.187213	989797	1.03841e+06	328374	104.911	869339	1.16541e+06	351384	134.057	0.999588	0.167957	0.958	0.0936583	C20H32O3	Diterpenoids	XLWWERNKTLITEF-FOUFQHLJSA-N	O=C(O)CC1(OC2(C(=CCC3C(C)(C)CCCC32C)C)CC1)C	---	20054931	---
POS12945	2-Hexenoylcarnitine	4.605	258.169	[M+H]+	258.171	True	75527.2	64134.7	48750.2	28990.8	48844.1	68438.8	79222.8	41898.5	16050.9	49422.8	37461.3	47827.1	18797	49849.9	64156.3	34129.1	26154.6	53903.3	26766.4	30980.4	25149.6	0.106994	1.34479	0.427385	37771.4	15048.8	4758.84	39.8417	50794.7	19643	5922.57	38.6712	0.999588	1.80956	1.78175	0.970639	C13H23NO4	Fatty Acyls	JUAQYRSUSCWTQK-BQYQJAHWSA-N	CCC\C=C\C(=O)OC(CC([O-])=O)C[N+](C)(C)C		53481638	HMDB0013161
POS15843	11-cis-Retinol	9.829	287.237	[M+H]+	287.237	True	320688	114887	405941	135008	228312	662728	238568	296640	190713	258410	147453	335793	188016	845359	529183	155830	161495	647062	278546	273010	162452	0.340835	0.762336	-0.391501	357674	238288	75353.1	66.6213	272668	155680	46939.3	57.0951	0.999588	0.935252	1.2506	0.467456	C20H30O	---	FPIPGXGPPPQFEQ-IOUUIBBYSA-N	C\C(=C/CO)\C=C/C=C(\C)/C=C/C1=C(C)CCCC1(C)C	C00899	5280382	HMDB0006216
NEG5658	Mannitol	0.871	227.075	[M+FA-H]-	227.077	True	4564.47	6437.23	2113.49	2471.05	4338.34	3040.41	2874.97	2378.35	2852.03	4246.16	5853.75	2149.96	3975.13	5456.7	5527.58	3203.83	7778.96	3914.9	7914.05	2652.86	11986.5	0.109619	0.685982	-0.543757	5456.05	3027.99	957.533	55.4978	3742.75	1455.09	438.727	38.8776	0.999588	1.83874	1.70259	0.960115	C6H14O6	Sugar alcohols	FBPFZTCFMRRESA-KVTDHHQDSA-N	OC[C@@H](O)[C@@H](O)[C@H](O)[C@H](O)CO	C00392	6251	HMDB0000765
NEG11268	(ent-16betaOH)-16,17-Dihydroxy-9(11)-kauren-19-oic acid	5.361	333.208	[M-H]-	333.207	True	928802	533222	770534	452332	963465	1.52958e+06	876312	2.75644e+06	4.53301e+06	2.53732e+06	2.91751e+06	2.3488e+06	817843	2.09155e+06	1.06159e+06	1.47165e+06	3.17568e+06	903188	580429	2.98028e+06	2.96327e+06	0.800774	0.92907	-0.106141	1.83943e+06	995473	314796	54.1186	1.70896e+06	1.30197e+06	392559	76.1851	0.999588	0.0622182	0.64115	0.0964901	C20H30O4	Stilbenes	QSJIZGQGHYROGD-UHFFFAOYSA-N	CC1(CCCC2(C)C1CCC13CC(CC=C21)C(O)(CO)C3)C(O)=O		74029190	HMDB0036760
NEG7400	Phenylacetylglutamine	4.508	263.104	[M-H]-	263.104	True	88691.9	1.43282e+06	29578.4	2.45872e+06	384096	157382	322012	37085.9	677168	102435	456242	69303	37518.6	328055	345343	106998	593838	486302	102715	342234	166793	0.233625	2.16645	1.11533	257910	189735	59999.4	73.5662	558749	750160	226182	134.257	0.999588	1.45621	1.29838	0.631481	C13H16N2O4	N-acyl-alpha amino acids	JFLIEFSWGNOPJJ-JTQLQIEISA-N	NC(=O)CC[C@H](NC(=O)CC1=CC=CC=C1)C(O)=O	C04148	92258	HMDB0006344
NEG7298	Aspartyl-Glutamate	0.951	261.071	[M-H]-	261.073	True	384827	209353	480957	669598	764332	92580.2	832682	109992	48875.1	130744	196933	257894	340396	8619.78	292939	665327	40001.9	375603	463322	50441.4	44645.4	0.373356	1.40377	0.489303	253919	218088	68965.4	85.8887	356443	288189	86892.4	80.8515	0.999588	0.60384	0.965038	0.427877	C9H14N2O7	Dipeptides	CKAJHWFHHFSCDT-UHFFFAOYSA-N	NC(CC(O)=O)C(=O)NC(CCC(O)=O)C(O)=O		4130574	HMDB0028752
POS22909	[(2R,5R)-5-(6-Aminopurin-9-yl)-4-hydroxy-2-(hydroxymethyl)oxolan-3-yl] dihydrogen phosphate	1.557	348.069	[M+H]+	348.07	True	22796.2	102359	22328.7	6976.63	13230.8	108623	139580	53601.3	236313	283200	92610.9	78334.2	5921.36	218983	178001	14737.5	93858.9	35057.6	65020.6	185085	152242	0.906724	0.957214	-0.0630863	102724	76160.9	24084.2	74.1412	98329	91729	27657.3	93.2878	0.999588	0.212357	0.355274	0.0425248	C10H14N5O7P	Ribonucleoside 3'-phosphates	LNQVTSROQXJCDD-UHFFFAOYSA-N	NC1=C2N=CN(C3OC(CO)C(OP(O)(O)=O)C3O)C2=NC=N1		256105	HMDB0258140
POS18576	9-Decenoylcarnitine	5.947	314.233	[M+H]+	314.233	True	18824.1	3361.98	37523.8	53943.9	16082.2	86464.9	32042	5962.18	88247.2	8711.58	18879.4	898.97	6251.53	281	112860	10470.2	304187	67176.8	16154.7	21046	13061.7	0.48025	0.608997	-0.715493	55238.8	94452.1	29868.4	170.989	33640.3	30417.4	9171.2	90.4197	0.999588	0.743073	0.753347	0.318533	C17H31NO4	Fatty Acyls	GOOOCIIXFLVRAG-UHFFFAOYSA-N	C[N+](C)(C)CC(CC([O-])=O)OC(=O)CCCCCCCC=C		53481651	HMDB0013205
POS19383	6-Oxocativic acid	5.962	321.243	[M+H]+	321.242	True	148051	2288.92	176251	29688.7	28076.3	23756.3	30001.2	38559.7	39428.5	23899.1	77210.4	96992.8	101092	153643	328744	43445.5	110355	12737.9	26756.8	91367.1	48661.3	0.179992	0.553466	-0.853434	101379	90791.3	28710.7	89.5559	56110.1	55736.1	16805.1	99.3335	0.999588	1.67423	1.51629	0.744748	C20H32O3	Diterpenoids	JJGYRVZPUJUFTR-DRWSLCSESA-N	O=C(O)CC(C)CCC1C(=CC(=O)C2C(C)(C)CCCC12C)C	---	23843920	---
POS14527	Valylarginine	1.703	274.188	[M+H]+	274.187	True	140138	108531	199637	197769	240451	16672.1	103653	33981.8	7785.04	104694	139426	8118.09	123892	3754.7	86842	22146.8	101161	16886.2	97166.7	143029	12816	0.0708363	1.9084	0.932364	61581.3	53872.7	17036	87.4822	117522	76756.2	23142.9	65.3123	0.999588	1.7491	1.8539	1.14974	C11H23N5O3	Peptides	IBIDRSSEHFLGSD-YUMQZZPRSA-N	CC(C)[C@H](N)C(=O)N[C@@H](CCCNC(N)=N)C(O)=O		444523	HMDB0029121
NEG3772	N-Formyl-L-methionine	4.119	176.038	[M-H]-	176.039	True	38702.1	43137.3	21812.2	32336.7	15961.3	88650.7	127129	31323.3	52461.9	11548.3	20273.7	179134	16685.6	26263.5	41259.1	85329.4	57028.8	20166.2	25529.9	60843.6	40404.2	0.543436	0.795082	-0.330825	55264.4	48470	15327.6	87.7058	43939.7	34922.4	10529.5	79.4781	0.999588	0.827312	0.648034	0.264852	C6H11NO3S	Methionine and derivatives	PYUSHNKNPOHWEZ-YFKPBYRVSA-N	CSCC[C@H](NC=O)C(O)=O	C03145	439750	HMDB0001015
NEG10621	9-(4-Sulfophenyl)dodecane	9.213	325.185	[M-H]-	325.184	True	348540	221245	264719	142530	180623	130628	245164	195611	239253	182335	164547	361399	174752	271068	376596	161869	157152	107381	303033	196833	253183	0.454701	0.890598	-0.167153	236327	91317.5	28877.1	38.6404	210472	62575.9	18867.3	29.7312	0.999588	1.06174	0.943799	0.342274	C18H30O3S	Benzenesulfonic acids and derivatives	YNJLGQRDQAQAHR-UHFFFAOYSA-N	OS(=O)(=O)c1ccc(cc1)C(CCC)CCCCCCCC	---	14921169	---
POS32253	Lincomycin	3.97	407.221	[M+H]+	407.221	True	7304.29	1899.5	8094.18	9609.02	2919.06	13103.4	7096.05	3376.98	26410.5	3799.71	18505.8	22233.7	30730.3	23199.6	10508	12400.4	24934.5	9925.13	1961.41	53172.2	9016.77	0.0498687	0.46867	-1.09336	19808.2	14720.1	4654.89	74.313	9283.5	7504.59	2262.72	80.8379	0.999588	1.948	1.98037	1.30217	C18H34N2O6S	Amino acids and derivatives	OJMMVQQUTAEWLP-ISVUEQNNSA-N	[H][C@@]1(O[C@]([H])([C@H](NC(=O)C2C[C@@H](CCC)CN2C)[C@@H](C)O)[C@H](O)[C@H](O)[C@H]1O)SC	C06812	656509	HMDB0015564
NEG38493	LysoPI(18:1(9Z)/0:0)	8.571	597.308	[M-H]-	597.304	True	65936.1	53967.6	27689.8	5469.25	21686.7	26828.8	10327	21387.9	18330.2	32788.5	25079.3	43615.6	11317.5	152868	65624.1	5299.58	20967.8	24345	11989.7	12778.9	45360.3	0.444126	0.713799	-0.48641	39416.6	44213.9	13981.7	112.171	28135.5	17729.2	5345.55	63.0134	0.999588	0.838544	0.98571	0.352493	C27H51O12P	Lysophosphatidylinositols	UGDOFRYHDCDVHD-FRWBGTIISA-N	CCCCCCCC\C=C/CCCCCCCC(=O)OC[C@@H](O)COP(O)(=O)O[C@H]1[C@H](O)[C@@H](O)[C@H](O)[C@@H](O)[C@H]1O			HMDB0061693
NEG2007	4-Methylbenzaldehyde	2.172	119.049	[M-H]-	119.05	True	31441.8	28287.1	22936.6	23903.2	47430.5	34466.1	4527.56	13012.3	40.87	13225.8	133.11	30469.8	40859.4	19913.6	8112.8	47094.1	102.91	27807.1	25106.3	84653.3	66742.8	0.113845	0.568483	-0.814812	35086.2	25802.8	8159.56	73.5411	19945.9	15206.2	4584.85	76.2373	0.999588	1.88368	1.6575	0.943688	C8H8O	---	FXLOVSHXALFLKQ-UHFFFAOYSA-N	CC1=CC=C(C=O)C=C1	C06758	7725	HMDB0029638
NEG5196	3-Hydroxysebacic acid	5.024	217.106	[M-H]-	217.108	True	285.82	1846.87	161.51	25177.7	7884.06	466.17	652.45	484.77	2104.51	197.83	431.86	259.41	570.67	947.01	6058.48	488.62	25623.7	1776.75	331.6	2219.99	315.18	0.941121	0.935055	-0.0968776	3859.14	7846.95	2481.42	203.334	3608.5	7495.95	2260.11	207.73	0.999588	0.175271	0.328618	0.0263545	C10H18O5	Medium-chain hydroxy acids and derivatives	OQYZCCKCJQWHIE-MRVPVSSYSA-N	O[C@H](CCCCCCC(O)=O)CC(O)=O		124350389	HMDB0000350
NEG1418	(S)-3-Hydroxyisobutyric acid	2.664	103.037	[M-H]-	103.04	True	9354.31	26201.8	24899	29334	54190.7	74043.4	144847	64065.4	94513.9	10239.5	13934.8	50614.9	690.09	48705.2	104626	84683.3	215922	26706.5	29169.8	68573.4	55892.1	0.408179	0.723503	-0.46693	68558.3	59686.7	18874.6	87.0598	49602.1	42339.4	12765.8	85.3581	0.999588	0.975181	0.871335	0.389149	C4H8O3	Beta hydroxy acids and derivatives	DBXBTMSZEOQQDU-VKHMYHEASA-N	C[C@@H](CO)C(O)=O	C06001	440873	HMDB0000023
POS13847	Sporol	8.373	267.159	[M+H]+	267.159	True	126246	138101	128606	104145	162122	161952	164236	133745	144045	123344	140661	141124	120086	195120	179510	151389	115075	167328	192474	122175	157519	0.167003	0.900484	-0.151228	154180	29556.5	9346.59	19.1701	138837	18668.7	5628.83	13.4465	0.999588	1.67149	1.45182	0.777276	C15H22O4	---	RGGZJNLZRGIMHQ-UHFFFAOYSA-N	CC12CC3CC1(CO)OC1(CC4(C)CCC21CO4)O3		71332574	HMDB0037070
NEG10198	(12S,13S)-12,13-epoxylabda-8(17),14-dien-19-oic acid|12,13-epoxylabda-8(17),14-dien-19-oic acid|fokihodgin H	6.565	317.212	[M-H]-	317.212	True	1.96571e+06	539773	644016	603185	310426	1.31871e+06	525934	1.44294e+06	7.53782e+06	1.88629e+06	2.4522e+06	1.72178e+06	1.88209e+06	702061	1.39684e+06	377286	3.55773e+06	201856	210020	7.86348e+06	1.09447e+06	0.874447	0.919584	-0.120946	1.90076e+06	2.32711e+06	735896	122.43	1.74791e+06	2.04722e+06	617260	117.124	0.999588	0.134622	0.523049	0.0582664	C20H30O3	---	---	C=CC1(C)OC1CC1C(=C)CCC2C(C)(C(=O)O)CCCC12C	---	78159908	---
NEG14489	Glu Ile Leu	4.599	372.213	[M-H]-	372.214	True	26473.2	1.63456e+06	53576.1	814675	144742	10519.7	33541.3	21670.7	651538	527283	1.24847e+06	54306	927262	5261.46	12682	1.36585e+06	172218	19550.3	39188.8	436607	256866	0.542658	1.42785	0.513842	328979	463609	146606	140.924	469732	565314	170448	120.348	0.999588	0.674145	0.957459	0.265474	C17H31N3O6	---	QXDXIXFSFHUYAX-MNXVOIDGSA-N	CCC(C)C(C(=O)NC(CC(C)C)C(=O)O)NC(=O)C(CCC(=O)O)N	---	---	---
NEG1412	gamma-Aminobutyric acid	0.849	102.054	[M-H]-	102.056	True	387894	145932	479596	612457	474858	594426	1.00455e+06	551211	252990	425909	375491	626265	395133	301089	241932	723334	277593	498786	507866	391242	260200	0.494641	1.14196	0.191517	422344	163822	51805	38.7887	482302	222778	67170.1	46.1906	0.999588	0.614308	0.821321	0.30571	C4H9NO2	Gamma amino acids and derivatives	BTCSSZJGUNDROE-UHFFFAOYSA-N	NCCCC(O)=O	C00334	119	HMDB0000112
POS20004	Medrysone	8.293	327.232	[M+H-H2O]+	327.232	True	664674	51019.1	1.70397e+06	148868	358657	3.95821e+06	179187	1.53012e+06	465574	96876.1	121775	1.5987e+06	718901	3.46027e+06	1.53966e+06	249798	152559	1.26094e+06	286083	836147	67633.2	0.72487	0.829382	-0.269891	1.01707e+06	1.02922e+06	325467	101.194	843539	1.18124e+06	356158	140.034	0.999588	0.291909	1.0022	0.13974	C22H32O3	Gluco/mineralocorticoids, progestogins and derivatives	GZENKSODFLBBHQ-ILSZZQPISA-N	[H][C@@]12CC[C@H](C(C)=O)[C@@]1(C)C[C@H](O)[C@@]1([H])[C@@]2([H])C[C@H](C)C2=CC(=O)CC[C@]12C	C14643	247839	HMDB0014398
NEG7891	N-lactoyl-Tryptophan	5.194	275.103	[M-H]-	275.103	True	30070.6	14036.9	30769.7	6244.31	8443.49	262126	128897	51728	9068.36	2688.47	715.82	128300	3576.74	268838	10774.8	47118.4	3168.57	28363.4	42610.1	6611.53	1775.73	0.899459	0.915226	-0.127801	54113.8	84641.7	26766.1	156.414	49526.3	79540.9	23982.5	160.603	0.999588	0.0942729	0.707735	0.0460187	C14H16N2O4	Carboxylic acids and derivatives	AQHJZWISLYVACJ-UFBFGSQYSA-N	C[C@H](O)C(=O)N[C@@H](CC1=CNC2=CC=CC=C12)C(O)=O		131770415	HMDB0062178
NEG3596	Glycerol 3-phosphate	0.767	171.006	[M-H]-	171.006	True	21221.4	108330	23149.4	40175.8	26437.3	14523.9	30377	43766.2	6840.33	16661.8	22113.5	15360.8	8121.57	9447.27	8631.98	22783.4	15445.3	30028	37253.5	11107.2	23036.9	0.143684	1.77386	0.826891	18121.6	9904.93	3132.22	54.6582	32145.1	27442.3	8274.17	85.3701	0.999588	1.69059	1.58632	0.842592	C3H9O6P	Glycerophosphates	AWUCVROLDVIAJX-GSVOUGTGSA-N	OC[C@@H](O)COP(O)(O)=O	C00093	439162	HMDB0000126
NEG10305	Excoecarin V3	6.389	319.223	[M-H]-	319.228	True	18563.5	314.85	9232.83	6229.09	1056.81	7598.07	3952.12	8200.99	13502.6	4399.22	12468.7	5053.26	19353.9	19478.4	29222.1	1634.91	18034.3	1251.49	840.65	31122.1	2169.41	0.223451	0.606617	-0.721142	12816.1	11992.6	3792.4	93.5751	7774.44	5502.32	1659.01	70.7745	0.999588	1.20577	1.32121	0.650818	C20H32O3	---	---	C=C(C)C1CCC23CCC(CC2C1(C)CCC(=O)O)C(C)(O)C3	---	73210895	---
NEG18590	Perfluorooctanoic acid	7.252	412.963	[M-H]-	412.966	True	5135.24	2336.25	2418.27	464.5	9188.07	2232.71	2023.37	880.4	733.9	1928.37	1423.75	499.68	140.96	21135.2	1779.27	540.73	3179.4	965.14	3241.7	57.72	2550.01	0.70524	0.767086	-0.38254	3408.99	6344.46	2006.29	186.11	2614.98	2514.6	758.18	96.1611	0.999588	0.547916	0.710688	0.151663	C8HF15O2	Perfluoroalkyl carboxylic acid and derivatives	SNGREZUHAYWORS-UHFFFAOYSA-N	OC(=O)C(F)(F)C(F)(F)C(F)(F)C(F)(F)C(F)(F)C(F)(F)C(F)(F)F	---	9554	---
POS9764	N-Acetyl-b-D-galactosamine	1.878	222.097	[M+H]+	222.097	True	108913	555498	258186	337065	209101	8181.9	27236.2	134205	10382.1	148994	133064	11307.1	539684	16395.8	103253	110635	213502	84108.6	31549.6	16221.5	26604.6	0.406491	1.52203	0.605996	115326	161994	51227	140.466	175530	162589	49022.4	92.6276	0.999588	0.955084	0.997307	0.390949	C8H15NO6	Monosaccharides	OVRNDRQMDRJTHS-JAJWTYFOSA-N	CC(=O)N[C@H]1[C@H](O)O[C@H](CO)[C@H](O)[C@@H]1O	C05021	440552	HMDB0000853
NEG5073	2,2'-(3-methylcyclohexane-1,1-diyl)diacetic acid	6.129	213.11	[M-H]-	213.113	True	3178.55	1269.65	2762.99	6458.21	485.37	1104.09	160.64	331.06	2079.98	1249.48	2668.05	396.3	2553.83	1769.03	10647.9	413.36	4671.06	257.89	739.72	4196.75	289.02	0.594349	0.762331	-0.39151	2593.49	3269.8	1034	126.077	1977.1	1807.09	544.858	91.4012	0.999588	0.630235	0.656385	0.225959	C11H18O4	---	HJPDHTDUPWGUHP-UHFFFAOYSA-N	CC1CCCC(C1)(CC(=O)O)CC(=O)O	---	---	---
POS15276	N6-Methyladenosine	3.739	282.119	[M+H]+	282.12	True	26329.2	27725.8	44368.2	22647.5	9779.74	3192.73	27737	9489.67	34330.4	3099.64	13876.8	1793.57	15500.2	16528.1	23598.9	5086.86	14175.9	58498.7	11136.9	28363.7	18720.5	0.889986	1.04622	0.0651873	19340.3	15850	5012.2	81.953	20234.2	13363	4029.11	66.0417	0.999588	0.476695	0.495824	0.0506167	C11H15N5O4	Purine nucleosides	VQAYFKKCNSOZKM-IOSLPCCCSA-N	CNC1=NC=NC2=C1N=CN2[C@@H]1O[C@H](CO)[C@@H](O)[C@H]1O		102175	HMDB0004044
NEG15689	Bortezomib	11.459	383.187	[M-H]-	383.19	True	18468.6	9885.71	13429.4	14538.1	6952.35	13883	4547.36	4946.79	2202.6	3172.64	1619.96	10419.5	9488.05	7415.49	10845.1	4892.01	2312.78	11434.2	16949.3	2373.55	2536.93	0.786002	1.0822	0.113963	7866.7	4850.17	1533.76	61.6545	8513.32	5805.53	1750.43	68.1935	0.999588	0.187984	0.518629	0.104576	C19H25BN4O4	Amino acids and derivatives	GXJABQQUPOEUTA-RDJZCZTQSA-N	CC(C)C[C@H](NC(=O)[C@H](CC1=CC=CC=C1)NC(=O)C1=CN=CC=N1)B(O)O		387447	HMDB0014334
POS2377	Indole	4.023	118.065	[M+H]+	118.065	True	2.95391e+06	931255	3.20274e+06	1.46672e+06	2.77133e+06	4.62108e+06	2.68702e+06	3.80396e+06	634543	1.0432e+06	828647	3.0864e+06	1.71196e+06	5.0967e+06	3.45334e+06	2.02954e+06	332470	3.68427e+06	3.59497e+06	725708	549463	0.808089	0.934552	-0.0976527	2.42648e+06	1.59987e+06	505923	65.9337	2.26767e+06	1.35419e+06	408304	59.7171	0.999588	0.366412	0.919228	0.0925405	C8H7N	Indoles	SIKJAQJRHWYJAI-UHFFFAOYSA-N	N1C=CC2=C1C=CC=C2	C00463	798	HMDB0000738
POS16401	12-oxo-PDA	5.868	293.212	[M+H]+	293.211	True	369626	6017.82	283533	241537	209350	144554	139514	186660	151916	583127	379269	171990	234898	284044	454535	225923	572805	83146	593261	809081	58847.3	0.258863	0.702328	-0.509782	348853	247465	78255.3	70.9367	245009	155259	46812.5	63.3688	0.999588	1.32701	1.21877	0.58693	C18H28O3	---	PMTMAFAPLCGXGK-JMTMCXQRSA-N	CC\C=C/C[C@H]1[C@@H](CCCCCCCC(O)=O)C=CC1=O	C01226	5280411	HMDB0301804
NEG8739	N4-Acetylsulfamethoxazole	5.597	294.055	[M-H]-	294.055	True	420.52	158.56	66.86	1133.95	13091.1	161.93	1995.87	379.26	129.89	215.54	112.4	384.81	13683.4	1196.99	61.83	75.26	950.03	413.14	299.44	216.43	88.01	0.949555	0.935077	-0.0968436	1736.94	4214.71	1332.81	242.652	1624.17	3848.13	1160.25	236.929	0.999588	0.236626	0.104942	0.02248	C12H13N3O4S	Benzenesulfonamides	GXPIUNZCALHVBA-UHFFFAOYSA-N	CC(O)=NC1=CC=C(C=C1)S(=O)(=O)NC1=NOC(C)=C1	C13061	80641	HMDB0013854
NEG14665	Glu-Asp-Ile	3.803	374.156	[M-H]-	374.157	True	113304	60517.7	146891	125484	212103	51135.3	124583	82471	36471.4	89301.6	30174.8	65665.5	116158	171191	219112	160376	60340.3	70282.7	246125	30403.8	18661.2	0.541359	0.841691	-0.248638	115832	79654	25188.8	68.7671	97494.3	54228.5	16350.5	55.6222	0.999588	1.14816	0.685366	0.266514	C15H25N3O8	---	IESFZVCAVACGPH-PEFMBERDSA-N	CCC(C)C(C(=O)O)NC(=O)C(CC(=O)O)NC(=O)C(CCC(=O)O)N	---	---	---
POS28179	4-hydroxy-3-[(2E,6E)-4-hydroxy-3,7,11-trimethyldodeca-2,6,10-trienyl]benzoic acid	7.265	381.196	[M+Na]+	381.204	True	547809	13737.8	496125	393995	137272	387047	358595	663068	574829	123611	230744	463790	798149	482191	443586	207457	327119	172986	97941.1	799521	45872.5	0.798679	0.929984	-0.104722	383861	266422	84250	69.4057	356985	208731	62934.6	58.4704	0.999588	0.0666866	0.475921	0.0976278	C22H30O4	Sesquiterpenoids	LSQRGMPMJOCLHX-GONBZBRSSA-N	CC(C)=CCC\\C(C)=C\\CC(O)C(\\C)=C\\CC1=C(O)C=CC(=C1)C(O)=O	---	23872143	---
POS16852	1-Methylguanosine	3.722	298.114	[M+H]+	298.115	True	109954	56423.4	207298	43922.8	68463.6	262688	41659.4	232967	44767.9	24609.5	38012.6	165328	56017.7	350597	160768	38033.6	73107	193728	74937.8	64974.3	88020.1	0.558934	0.812296	-0.299923	126551	94862.9	29998.3	74.9601	102797	88143.1	26576.1	85.7448	0.999588	0.575664	1.06205	0.25264	C11H15N5O5	Purine nucleosides	UTAIYTHAJQNQDW-KQYNXXCUSA-N	CN1C(N)=NC2=C(N=CN2[C@@H]2O[C@H](CO)[C@@H](O)[C@H]2O)C1=O	C04545	96373	HMDB0001563
NEG3494	L-Ribonic acid	0.914	165.039	[M-H]-	165.04	True	127580	178921	143315	235693	240190	73821.6	232420	103024	47652.5	60631.2	134639	157482	146531	30200.2	124559	170806	321008	106499	340685	80759.6	223274	0.483025	0.842897	-0.246572	170180	99491.8	31462.1	58.4626	143444	70632.4	21296.5	49.2403	0.999588	1.17555	1.04971	0.31603	C5H10O6	---	QXKAIJAYHKCRRA-HZLVTQRSSA-N	C(C(C(C(C(=O)O)O)O)O)O	---	---	---
NEG13869	Lactone-24-Hydroxytetracosanoic acid	13.773	365.341	[M-H]-	365.343	True	6009.1	2428.65	5315.85	2203.45	2632.02	8445.02	1054.05	824.92	18.17	497.71	109.44	727.5	1164.84	3005.24	3265.38	45.16	211.24	5764.96	5816.87	20.61	108.23	0.554544	1.33398	0.415738	2013	2313.92	731.726	114.949	2685.31	2758.6	831.75	102.729	0.999588	0.691267	0.917901	0.256064	C24H46O2	---	---	O=C1CCCCCCCCCCCCCCCCCCCCCCOC1	---	---	---
NEG10518	(plusmn)11-HEDE	8.761	323.258	[M-H]-	323.259	True	39470.6	4617.74	22276.7	3230.89	27962.5	94093.6	8777.85	70461.1	15268.4	2536.45	3669.81	62869.4	20834.9	309798	60176.5	9577.91	3853.19	10579.5	12482.1	12396.5	2010.04	0.432651	0.52675	-0.924809	50457.9	93722.4	29637.6	185.744	26578.7	30406.6	9167.92	114.402	0.999588	0.861342	1.08949	0.363862	C20H36O3	---	HDMIRVFIVOGVIC-YTLDOUCOSA-N	CCCCCC=CC=CC(CCCCCCCCCC(=O)O)O	---	---	---
POS6221	Hippuric acid	4.578	180.065	[M+H]+	180.065	True	83687	184671	58036.9	165015	30429.5	5733.86	78126.8	12044.1	47921	25551.2	66137.7	13989.9	4204.01	27273.4	56535.3	1150.16	20781.4	35189.8	61796	8900.13	29486	0.0405745	2.65518	1.40881	25930.6	20732.1	6556.08	79.9525	68850.4	58388.5	17604.8	84.805	0.999588	2.29439	2.03839	1.39175	C9H9NO3	Benzamides	QIAFMBKCNZACKA-UHFFFAOYSA-N	OC(=O)CNC(=O)C1=CC=CC=C1	C01586	464	HMDB0000714
POS25759	Leu Phe Ser	4.159	366.203	[M+H]+	366.202	True	14290.3	31161.3	20613.3	24475.7	24521.5	34574.8	37280.3	23202.2	19515.3	15260.4	30525.2	14996	28319	13658.3	15928.4	26388.3	9097.7	20226	20746.7	6558.48	22599.7	0.0373937	1.40256	0.488058	17851.8	7091.52	2242.54	39.7243	25038.2	7573.47	2283.49	30.2476	0.999588	2.26645	2.08607	1.4272	C18H27N3O5	---	PTRKPHUGYULXPU-KKUMJFAQSA-N	CC(C)CC(C(=O)NC(CC1=CC=CC=C1)C(=O)NC(CO)C(=O)O)N	---	---	---
NEG4243	N-Acetyl-L-methionine	4.261	190.053	[M-H]-	190.054	True	20842.3	20435.3	10564.8	10617.2	12398.5	88761.6	127976	18626.6	16534.5	11500.5	10465.2	49884.5	6765.85	55794.1	22773.4	30622.2	22807.2	11686	9422.34	19908.8	10457	0.572911	1.32025	0.400814	24012.1	16960.6	5363.42	70.6335	31702.1	39106.9	11791.2	123.358	0.999588	0.722786	0.736985	0.241913	C7H13NO3S	Amino acids and derivatives	XUYPXLNMDZIRQH-LURJTMIESA-N	CSCC[C@H](NC(C)=O)C(O)=O	C02712	448580	HMDB0011745
NEG7685	N-Lauroylsarcosine	8.066	270.206	[M-H]-	270.207	True	12328.2	12631.5	1688.88	2103.21	2964.28	3124.81	3174.24	2499.32	1572.25	4047.28	2205.63	3473.81	4305.01	3306.32	5384.73	1815.54	2580.35	2455.54	6269.36	1146.07	3277.91	0.477791	1.29195	0.369546	3401.46	1569.68	496.377	46.1472	4394.51	4061.74	1224.66	92.4276	0.999588	0.836988	0.740989	0.320762	C15H29NO3	Amino acids and derivatives	BACYUWVYYTXETD-UHFFFAOYSA-N	CCCCCCCCCCCC(=O)N(C)CC(O)=O		7348	HMDB0255165
POS13930	Metoprolol acid	4.061	268.154	[M+H]+	268.154	True	1824.2	533.94	1601.85	707.28	845.57	748.32	433.39	2328.7	413.38	470.82	545.6	464.8	742.87	1960.63	680.82	741.3	504.17	1110.08	882.09	2130.72	625.2	0.90246	0.965466	-0.0507027	984.268	589.968	186.564	59.9398	950.277	657.385	198.209	69.1782	0.999588	0.0273882	0.552319	0.0445718	C14H21NO4	Phenol ethers	PUQIRTNPJRFRCZ-UHFFFAOYSA-N	CC(C)NCC(O)COC1=CC=C(CC(O)=O)C=C1		62936	HMDB0254682
POS7604	N-Acetylhistidine	0.969	198.087	[M+H]+	198.087	True	9101.8	1515.27	23003.2	15915	12584.1	160205	220069	25295.5	8370.52	2970.8	5595.76	106757	17974.8	71811.1	13671.4	82032.6	17356.3	7926.59	22368.1	9877.68	3755.75	0.74057	1.2462	0.317531	35353.1	36924.6	11676.6	104.445	44056.9	73838.2	22263.1	167.597	0.999588	0.340723	0.546853	0.130434	C8H11N3O3	Amino acids and derivatives	KBOJOGQFRVVWBH-ZETCQYMHSA-N	CC(=O)N[C@@H](CC1=CNC=N1)C(O)=O	C02997	75619	HMDB0032055
POS6427	Triethyl Phosphate	5.661	183.078	[M+H]+	183.078	True	124356	113555	117775	82351.7	119710	144785	112122	117740	118514	126056	121973	127880	91336.7	135753	134877	123289	112237	170620	153755	102884	147732	0.180323	0.908093	-0.139089	130036	23992.5	7587.1	18.4506	118085	14720.2	4438.32	12.4658	0.999588	1.4918	1.39807	0.74395	C6H15O4P	Alkyl phosphates	DQWPFSLDHJDLRL-UHFFFAOYSA-N	CCOP(=O)(OCC)OCC			HMDB0259191
NEG7992	1-(4-Hydroxy-3-methoxyphenyl)-3-decanone	7.873	277.181	[M-H]-	277.181	True	9020.13	4543.59	8370.59	9064.4	10864.4	10341.1	5472.68	9211.45	1613.12	2114.75	2458.04	9202.88	8470.04	10137	7546.72	6950.7	2752.59	8028.17	16533.5	1959.24	2539.31	0.658825	0.896263	-0.158006	7412.01	4355.71	1377.4	58.7655	6643.11	3488.37	1051.78	52.5111	0.999588	0.80157	0.665281	0.18123	C17H26O3	---	CZNLTCTYLMYLHL-UHFFFAOYSA-N	CCCCCCCC(=O)CCC1=CC(OC)=C(O)C=C1	C10482	94378	HMDB0030801
NEG6358	PyroGlu-Ile	4.597	241.12	[M-H]-	241.12	True	3.27179e+06	2.4255e+06	3.51511e+06	1.48664e+06	3.79363e+06	1.19172e+06	683240	1.68786e+06	452993	1249239	2.46793e+06	477763	3.79398e+06	2.90398e+06	3.35756e+06	589943	1.54669e+06	3.15169e+06	7.56973e+06	250499	564475	0.610258	0.834705	-0.260662	2.42063e+06	2.26299e+06	715619	93.4874	2.02051e+06	1.15024e+06	346810	56.9281	0.999588	0.767287	0.563524	0.214487	C11H18N2O4	---	---	CCC(C)C(NC(=O)C1CCC(=O)N1)C(=O)O	---	21405068	---
NEG4155	SCHEMBL6376785	4.375	188.092	[M-H]-	188.093	True	270246	109638	366663	80136	107271	2.4343e+06	1.16797e+06	445834	161833	85096	28831	830065	43519.9	2.65075e+06	135968	336654	32416.9	325864	306266	166534	115283	0.961105	0.966926	-0.0485224	494332	792158	250502	160.248	477983	724379	218409	151.549	0.999588	0.0423122	0.722696	0.0172293	C8H15NO4	---	---	CC(O)C(=O)NC(C(=O)O)C(C)C	---	78066515	---
NEG9493	N-Acetylneuraminic acid	0.937	308.098	[M-H]-	308.099	True	161418	520711	231100	260775	129759	314075	310469	425251	790631	355061	372475	151363	290300	33818.6	222118	366059	528458	339493	183781	713596	448891	0.775334	1.07379	0.102711	327788	198952	62914.1	60.6954	351975	183976	55470.7	52.2695	0.999588	0.726562	0.620938	0.110511	C11H19NO9	Sugar acids and derivatives	SQVRNKJHWKZAKO-PFQGKNLYSA-N	[H][C@]1(O[C@@](O)(C[C@H](O)[C@H]1NC(C)=O)C(O)=O)[C@H](O)[C@H](O)CO	C19910	445063	HMDB0000230
POS10609	N1,N8-Diacetylspermidine	2.791	230.186	[M+H]+	230.187	True	436879	108798	146333	89212	252902	1.37456e+06	615863	238324	107.24	25380.7	5945.55	3.33434e+06	130879	2.52904e+06	918052	1.13086e+06	272487	407914	230096	224730	61724.2	0.1014	0.324111	-1.62544	924012	1.12855e+06	356878	122.136	299482	404429	121940	135.043	0.999588	2.02776	1.68838	0.993964	C11H23N3O2	Carboxylic acids and derivatives	BKCVMAZDKFQPHB-UHFFFAOYSA-N	CC(=O)NCCCCNCCCNC(C)=O		389613	HMDB0041947
POS12210	Glutamylthreonine	0.969	249.108	[M+H]+	249.108	True	1.13846e+06	470702	1.12965e+06	863601	2.03332e+06	616134	1.29368e+06	739906	582648	876459	779907	700468	1.52854e+06	445325	1.72698e+06	943335	803938	1.02651e+06	1.44128e+06	476880	502595	0.988755	0.997066	-0.00423897	959585	465122	147085	48.4712	956769	438300	132152	45.8104	0.999588	0.37775	0.176186	0.00491129	C9H16N2O6	Peptides	JSIQVRIXMINMTA-ZDLURKLDSA-N	C[C@@H](O)[C@H](NC(=O)[C@@H](N)CCC(O)=O)C(O)=O		6998031	HMDB0028829
POS36277	Glycoursodeoxycholic acid	7.072	432.309	[M+H-H2O]+	432.309	True	101924	326318	280095	104951	31554.7	2759.94	8037.95	24697.7	11930.1	7929.09	23023.7	706.49	97358.2	337291	154836	35107.1	203418	50968.8	43652	24875.4	58685	0.730217	0.833542	-0.262673	100690	103822	32831.5	103.111	83929.2	114572	34544.8	136.511	0.999588	0.412327	0.375751	0.136548	C26H43NO5	Glycinated bile acids and derivatives	GHCZAUBVMUEKKP-XROMFQGDSA-N	[H][C@@]1(CC[C@@]2([H])[C@]3([H])[C@@H](O)C[C@]4([H])C[C@H](O)CC[C@]4(C)[C@@]3([H])CC[C@]12C)[C@H](C)CCC(=O)NCC(O)=O		12310288	HMDB0000708
POS2418	Benzofuran	1.914	119.048	[M+H]+	119.049	True	471886	663758	849801	633471	782327	1.03383e+06	61190.9	1.08377e+06	382.25	201.78	347.89	874651	732044	971265	986262	895883	699104	168.37	1.68365e+06	105.93	1190.96	0.413949	0.741286	-0.431898	684433	543500	171870	79.4088	507360	425943	128427	83.9528	0.999588	1.30064	0.911651	0.383053	C8H6O	Benzofurans	IANQTJSKSUMEQM-UHFFFAOYSA-N	O1C=CC2=C1C=CC=C2	C14512	9223	HMDB0032929
NEG8065	Aspartylphenylalanin	4.086	279.097	[M-H]-	279.099	True	23605.5	2903.2	57741.4	16741.6	44289.1	35243.4	8188.11	30417.4	12950.4	3578.73	3364.15	15029.6	35850.6	152331	121102	20775.7	6160.56	17867.6	13789.7	4190.56	2288.35	0.322735	0.558041	-0.841557	38938.7	52937.5	16740.3	135.951	21729.4	18368.2	5538.22	84.5317	0.999588	1.23964	1.27082	0.491154	C13H16N2O5	Peptides	YZQCXOFQZKCETR-UHFFFAOYSA-N	O=C(O)CC(N)C(O)=NC(C(=O)O)CC=1C=CC=CC1	---	93078	---
NEG7625	Genistein	6.345	269.045	[M-H]-	269.046	True	28106.1	7127.38	39750.8	359117	59965.1	30803.5	7776.62	18034.5	2225.31	9662.67	7945.99	33700.5	52906.2	32563.2	48637.4	216441	5588.59	7415.79	71884.1	7250.52	3101.88	0.918917	1.08167	0.113263	47948.9	63711.3	20147.3	132.873	51865	103387	31172.2	199.338	0.999588	0.189659	0.345034	0.0367236	C15H10O5	Isoflavones	TZBJGXHYKVUXJN-UHFFFAOYSA-N	OC1=CC=C(C=C1)C1=COC2=CC(O)=CC(O)=C2C1=O	C06563	5280961	HMDB0003217
NEG4455	3-Hydroxyhippuric acid	4.133	194.045	[M-H]-	194.046	True	3193.23	34862.3	3580.95	74065.3	28296.8	6399.77	31609.3	5935.42	27456.7	23869.3	32614.2	10349.6	1265.66	16361	15271.5	2908.57	18019.1	16837.8	9141.75	12633.5	17873.9	0.0783377	2.04841	1.03451	12066.2	6082.65	1923.5	50.4105	24716.7	20657.6	6228.5	83.5777	0.999588	2.02584	1.78221	1.10603	C9H9NO4	Benzamides	XDOFWFNMYJRHEW-UHFFFAOYSA-N	OC(=O)CNC(=O)C1=CC=CC(O)=C1		450268	HMDB0006116
POS4038	4-Trimethylammoniobutanoic acid	0.958	146.117	[M+H]+	146.118	True	14995.2	9938.84	9366.89	5705.67	9408.3	21634.7	18857.3	22152.8	25932.3	15706.6	8638.4	10659.7	5426.91	9801.9	21952.6	5844.73	23329.1	18944.7	35897.1	25713.6	10885.5	0.575181	0.87607	-0.190882	16845.6	9938.31	3142.77	58.9966	14757.9	6670.07	2011.1	45.1966	0.999588	0.382149	0.586871	0.240195	C7H15NO2	Straight chain fatty acids	JHPNVNIEXXLNTR-UHFFFAOYSA-N	C[N+](C)(C)CCCC([O-])=O	C01181	725	HMDB0001161
POS28980	Pentadecanoylcarnitine	7.455	386.326	[2M+H]+	386.327	True	8224.94	9677.5	32380.5	14474.6	13462.4	37475	17163.2	25129.1	10905.3	42577.4	4721.27	16049.2	10063.7	66146.6	61668.3	6774.81	6842.37	38413.5	6243.61	31675.5	13718.9	0.453541	0.762967	-0.390307	25759.6	22853.3	7226.84	88.7174	19653.8	12790.9	3856.59	65.081	0.999588	0.665884	1.01731	0.343383	C22H43NO4	Fatty Acyls	MDDWQHVKSHTZTD-UHFFFAOYSA-N	CCCCCCCCCCCCCCC(=O)OC(CC([O-])=O)C[N+](C)(C)C		123132011	HMDB0062517
POS1439	1H-Pyrrole-2-carboxaldehyde	0.976	96.0429	[M+H]+	96.0443	True	78471.8	124304	42420.1	72836.7	39149.5	28727.3	38895.4	118422	27316.8	42328.3	32589.8	29774.4	43019.4	16226.7	54138	16238.5	47795.9	103655	21189.5	32223.7	48118.4	0.214501	1.42292	0.508854	41238	25865.1	8179.25	62.7214	58678.4	35119.7	10589	59.8512	0.999588	1.70185	1.33491	0.66857	C5H5NO	---	ZSKGQVFRTSEPJT-UHFFFAOYSA-N	O=CC1=CC=CN1		13854	HMDB0036057
POS26402	cis-5-Tetradecenoylcarnitine	7.092	370.296	[M+H]+	370.296	True	7288.27	18804.6	7064.76	4948.84	17523.1	15075.1	6952.55	8097.97	31668.6	53011.2	18533.4	9628.41	4914.03	102866	153906	2593.16	12593.1	26975.9	809.49	34728	10741.5	0.256564	0.477518	-1.06637	35975.5	51270.5	16213.1	142.515	17178.9	14281.7	4306.09	83.1348	0.999588	1.21237	1.26691	0.590805	C21H39NO4	Fatty Acyls	NNCBVXBBLABOCB-SEYXRHQNSA-N	CCCCCCCC\C=C/CCCC(=O)OC(CC([O-])=O)C[N+](C)(C)C		22833575	HMDB0002014
POS28728	S-Adenosylhomocysteine	2.915	385.13	[M+H]+	385.129	True	5545.24	88814.4	6219.47	168761	99899.3	4017.21	3352.52	8913.06	857.89	1537.5	897.3	4593.29	36080.3	2155.17	42529.7	4850.2	88451.8	17878.4	176502	1713.49	185.16	0.9319	0.942735	-0.0850765	37493.9	56175.4	17764.2	149.825	35346.8	57258.1	17264	161.99	0.999588	0.308328	0.512664	0.0306308	C14H20N6O5S	Gamma butyrolactones	ZJUKTBDSGOFHSH-WFMPWKQPSA-N	N[C@@H](CCSC[C@H]1O[C@H]([C@H](O)[C@@H]1O)N1C=NC2=C1N=CN=C2N)C(O)=O	C00021	439155	HMDB0000939
NEG187	Phosphonous acid	1.027	62.9624	[M-H]-	62.9642	True	7452.01	37118.7	15771.3	31316.4	8362.43	3093.4	32956	15293.3	2259.82	7970.66	7617.66	18950.4	16509.4	338.48	777.17	38119.4	21595	12596.8	26296.3	4909.95	23883.8	0.852717	0.938114	-0.0921653	16397.7	12054.1	3811.84	73.5111	15382.9	12593.5	3797.09	81.8672	0.999588	0.423733	1.21362	0.0691951	HO2P	---	---	[O]P[O]	C05339	3014827	---
POS8671	Pilocarpine	3.788	209.129	[M+H]+	209.128	True	41038.2	136472	9472.79	914.09	4063.97	16226	779528	9018	370.14	744.6	2353.51	12417.2	815	5576.74	9072.06	9664.49	1695.62	4137.85	4422.55	984.05	1438.98	0.256943	18.1042	4.17825	5022.45	4109.61	1299.57	81.8248	90927.4	231837	69901.6	254.97	0.999588	1.3918	1.26679	0.590163	C11H16N2O2	Alkaloids and derivatives	QCHFTSOMWOSFHM-WPRPVWTQSA-N	CC[C@H]1[C@@H](CC2=CN=CN2C)COC1=O	C07474	5910	HMDB0015217
NEG4873	1-Naphthalenesulfonic acid	4.882	207.012	[M-H]-	207.012	True	7069.48	9771.63	6280.55	4494.61	9115.01	3925.64	3463.61	3468.85	4880.24	3348.61	3033.85	6480.5	2817.15	5447.58	9391.02	5401.47	3949.6	3345.64	6404.66	2997.09	6168.08	0.911241	1.02097	0.0299463	5240.28	2033.37	643.008	38.8027	5350.19	2387.41	719.83	44.6229	0.999588	0.267582	0.519436	0.0403668	C10H8O3S	Naphthalene sulfonates	PSZYNBSKGUBXEH-UHFFFAOYSA-N	OS(=O)(=O)C1=CC=CC2=CC=CC=C12	C16201	6812	HMDB0243955
POS10531	H-Pro-Leu-OH	3.744	229.161	[M+H]+	229.155	True	40052.4	1612.19	26192.6	3.09851e+07	58800.8	80958.3	28978.4	14461.9	18177.5	21554.4	22379.2	37797.3	11394.8	69088.8	74110	33157.6	2.02959e+07	80812.6	16411.2	11207.4	14178.4	0.8273	1.37826	0.462849	2.06441e+06	6.40596e+06	2.02574e+06	310.305	2.84529e+06	9.33293e+06	2.81399e+06	328.013	0.999588	0.221774	0.443323	0.0823369	C11H20N2O3	---	ZKQOUHVVXABNDG-IUCAKERBSA-N	CC(C)CC(C(=O)O)NC(=O)C1CCCN1	---	---	---
POS44247	LysoPE(18:0/0:0)	8.591	482.326	[M+H]+	482.324	True	679372	292931	951568	480269	537339	1.84301e+06	232913	262613	58681	390794	133053	317814	230836	908409	580046	140435	99587	965323	315734	92175.6	85993.6	0.408651	1.42641	0.512392	373635	332830	105250	89.079	532958	504133	152002	94.5915	0.999588	1.01314	1.2495	0.388648	C23H48NO7P	---	BBYWOYAFBUOUFP-JOCHJYFZSA-N	[H][C@@](O)(COC(=O)CCCCCCCCCCCCCCCCC)COP(O)(=O)OCCN		9547068	HMDB0011130
POS26776	Tamoxifen	7.072	372.233	[M+H]+	372.232	True	13173.1	550.38	1192.57	450.22	10033.2	6025.21	943.83	7987.73	24832.2	318.3	452.45	12593.3	4323.42	36255.2	15243.4	241.27	13578	829.47	417.45	9771.75	2760.24	0.392468	0.624526	-0.679166	9601.35	11008.1	3481.08	114.652	5996.3	7736.64	2332.69	129.024	0.999588	0.892435	1.16715	0.406195	C26H29NO	Stilbenes	NKANXQFJJICGDU-QPLCGJKRSA-N	CC\C(=C(/C1=CC=CC=C1)C1=CC=C(OCCN(C)C)C=C1)C1=CC=CC=C1	C07108	2733526	HMDB0014813
NEG13204	Asp Leu Leu	4.69	358.198	[M-H]-	358.198	True	33732.7	238560	53592.6	294755	212785	12784.8	84562.4	36644.8	17659	102832	105097	57085.8	508644	11459.9	90675.8	548029	28869.2	28764.4	84216.6	32324.9	34437.1	0.62758	0.761352	-0.393365	142451	205136	64869.8	144.005	108455	97097.9	29276.1	89.5283	0.999588	0.847758	0.910435	0.202331	C16H29N3O6	---	UJGRZQYSNYTCAX-SRVKXCTJSA-N	CC(C)CC(C(=O)NC(CC(C)C)C(=O)O)NC(=O)C(CC(=O)O)N	---	---	---
NEG4400	D-Glucuronic acid	0.794	193.034	[M-H]-	193.035	True	63596.8	102701	57554.8	67061.2	49891.4	42824.8	65743.6	78616.6	24102.4	34096.3	36066.1	59282.7	30491.3	18836.2	30926.7	70307.1	14085.8	66115.1	40494.1	10793.9	46505.6	0.080223	1.45856	0.544547	38783.8	21461.4	6786.68	55.3358	56568.7	22520.8	6790.29	39.8115	0.999588	1.84186	1.8019	1.0957	C6H10O7	Sugar acids and derivatives	AEMOLEFTQBMNLQ-WAXACMCWSA-N	O[C@H]1O[C@@H]([C@@H](O)[C@H](O)[C@H]1O)C(O)=O	C00191	444791	HMDB0000127
NEG4456	p-Hydroxyhippuric acid	4.004	194.045	[M-H]-	194.046	True	7958.03	24877.4	9485.51	127813	154207	23522.4	11616.5	7702.58	13667.9	7449	19441.5	7505.7	5342.59	38524.4	26773.3	5951.46	143532	61183.3	24501.8	22895.6	21563.3	0.950936	1.03605	0.0510991	35777.4	41440	13104.5	115.827	37067.3	52098	15708.1	140.55	0.999588	0.12435	0.186385	0.0218488	C9H9NO4	Hippuric acids	ZMHLUFWWWPBTIU-UHFFFAOYSA-N	OC(=O)CNC(=O)C1=CC=C(O)C=C1		151012	HMDB0013678
POS17377	Val Leu Ala	3.937	302.209	[M+H]+	302.207	True	60934.6	49192.3	12718.5	6820.81	17258.8	62663.9	27538.6	61470.4	33572.9	29373.6	20299.5	37493.3	27380.6	3019.78	10587.7	14634.4	64815.5	36370.2	43146.2	29207.5	37652.4	0.618881	1.14072	0.189949	30430.8	17909.4	5663.46	58.8531	34713.1	20615.2	6215.7	59.3873	0.999588	0.831264	0.522387	0.208393	C14H27N3O4	---	FMPUTJLSQLIZJJ-DCAQKATOSA-N	CC(C)CC(C(=O)NC(C)C(=O)O)NC(=O)C(C(C)C)N	---	---	---
NEG2705	4-Hydroxybenzoic acid	4.694	137.024	[M-H]-	137.024	True	1670.87	5027.27	1269.48	1654.83	2800.15	4408.49	10118	3453.38	1004.57	2626	3440.07	6113.88	1374.31	4682.12	4617.15	1869.96	3734.03	2412.42	4725.59	4500.79	3927.31	0.679813	0.897487	-0.156037	3795.76	1479.58	467.886	38.98	3406.64	2570.44	775.017	75.4538	0.999588	0.440239	0.60608	0.167611	C7H6O3	Hydroxybenzoic acid derivatives	FJKROLUGYXJWQN-UHFFFAOYSA-N	OC(=O)C1=CC=C(O)C=C1	C00156	135	HMDB0000500
POS15687	Piperine	7.51	286.141	[M+H]+	286.144	True	2315.5	1082.58	1853.72	3733.89	5539.89	16669.7	26735.4	710.16	403.87	8643.37	388.77	925.22	6345.29	864.61	179300	5399.04	1160.21	3207.55	8701.12	5705.45	2130.47	0.380578	0.28955	-1.78812	21373.9	55553.2	17567.5	259.912	6188.8	8375.4	2525.28	135.332	0.999588	1.08297	0.960142	0.419557	C17H19NO3	Alkaloids and derivatives	MXXWOMGUGJBKIW-YPCIICBESA-N	O=C(\C=C\C=C\C1=CC2=C(OCO2)C=C1)N1CCCCC1	C03882	638024	HMDB0029377
NEG2112	2-Hydroxybenzyl alcohol	4.732	123.043	[M-H]-	123.045	True	2173.43	6011.73	208.4	28865.9	511.39	998.09	9735.07	1547.07	6721.34	1095.38	2659.18	5020.71	376.86	4968.6	5714.14	400.62	1881.64	4900.74	2455.4	1428.46	2391.83	0.358481	1.86278	0.897455	2953.9	2025.98	640.671	68.5866	5502.46	8324.5	2509.93	151.287	0.999588	1.13956	1.03142	0.445533	C7H8O2	Benzyl alcohols	CQRYARSYNCAZFO-UHFFFAOYSA-N	OCC1=C(O)C=CC=C1	C02323	5146	HMDB0059709
NEG5767	Dodecanedioic acid	6.611	229.141	[M-H]-	229.144	True	7411.43	10242.8	7186.21	5925.69	8197.3	7507.78	6019.51	6154.61	5040.1	5251.99	4976.23	9344.55	9254.1	10396.1	8139.45	7541.22	6020.82	8420.61	7036.81	3963.82	7655.99	0.173331	0.863973	-0.210942	7777.35	1834.45	580.105	23.5871	6719.42	1592.71	480.222	23.7032	0.999588	1.69924	1.45381	0.761124	C12H22O4	Medium-chain fatty acids	TVIDDXQYHWJXFK-UHFFFAOYSA-N	OC(=O)CCCCCCCCCCC(O)=O	C02678	12736	HMDB0000623
NEG1271	Phosphate	0.919	96.9601	[M-H]-	96.9696	True	49773.9	198636	71320.2	234988	58748.2	17215.9	204656	71292.3	255881	49785.6	91852.6	77740.1	58432.8	4381.96	8881.44	228132	156651	74296.8	125711	54219.7	145039	0.474895	1.27007	0.344906	93348.6	70158.1	22186	75.1572	118559	86444.1	26063.9	72.9123	0.999588	0.799797	1.11729	0.323403	H3O4P	Non-metal phosphates	NBIIXXVUZAFLBC-UHFFFAOYSA-N	OP(O)(O)=O	C00009	1004	HMDB0001429
POS6950	Antipyrine	5.062	189.1	[M+H]+	189.102	True	2050.63	511.44	629.67	522.03	1090.28	2024.92	3524.91	343.42	2822.75	712.39	724.3	1277.37	432.74	520.04	1374.01	2597.76	1498.64	939.81	13804.9	2210.63	2619.65	0.284347	0.498506	-1.00432	2727.55	3969.1	1255.14	145.519	1359.7	1078.47	325.17	79.3162	0.999588	1.35293	1.1854	0.546151	C11H12N2O	Phenylpyrazoles	VEQOALNAAJBPNY-UHFFFAOYSA-N	CN1N(C(=O)C=C1C)C1=CC=CC=C1	C13244	2206	HMDB0015503
NEG3269	2-propan-2-ylbut-2-enedioic acid	4.15	157.049	[M-H]-	157.051	True	1083.69	3045.79	443.71	26018.1	3961.05	1171.8	1395.13	269.21	6893.01	444.61	1047.11	2943.51	518.79	1744.39	993.58	1460.08	10989.8	5230.21	597.77	2399.32	1692.48	0.617194	1.4565	0.542503	2856.99	3172.46	1003.22	111.042	4161.2	7516.7	2266.37	180.638	0.999588	0.600014	0.644108	0.209578	C7H10O4	---	---	CC(C)C(=CC(=O)O)C(=O)O	C02631	230410	---
POS14951	Monooctyl phthalate	11.771	279.157	[M+H]+	279.159	True	20255.3	13508.5	12026.8	11442.9	43869	14571	10394.6	44029	11353.2	11996.9	19736.8	44396.3	25255.3	16571.3	40143.4	37596.2	16381.8	19554.4	33524.3	10957.4	12981.7	0.255971	0.753039	-0.409204	25736.2	12238.9	3870.28	47.5552	19380.4	12579.8	3792.96	64.9102	0.999588	1.74436	1.20526	0.591809	C16H22O4	Benzene and substituted derivatives	PKIYFBICNICNGJ-UHFFFAOYSA-N	CCCCCCCCOC(=O)C1=CC=CC=C1C(O)=O		79362	HMDB0254869
POS18691	2,11,16-trihydroxy-9-(hydroxymethyl)-5,5-dimethyl-14-methylidenetetracyclo[11.2.1.0,?.0?,?]hexadecan-15-one	5.735	315.198	[M-2H2O+H]+	315.195	True	1.39682e+07	1.31355e+06	1.73934e+07	2.03809e+07	1.24513e+07	2.49129e+07	2.07549e+07	1.89518e+07	8.82737e+06	11494784	1.16216e+07	2.28951e+07	1.51637e+07	2.09743e+07	1.1713e+07	1.86193e+07	1.96243e+07	2.37269e+07	8.09204e+06	9.5597e+06	1.5863e+07	0.487541	0.886337	-0.174072	1.66231e+07	5.48953e+06	1.73594e+06	33.0234	1.47337e+07	6.61502e+06	1.9945e+06	44.8972	0.999588	0.821633	0.848377	0.311989	C20H30O5	Kaurane diterpenoids	BCIUAQVTZYTSHZ-UHFFFAOYSA-N	CC(C)(CCC1)C(CC2O)C1(CO)C(C(CC(C1O)C3=C)O)C12C3=O	---	13945509	---
POS17560	N2-gamma-L-Glutamyl-L-arginine	0.948	304.159	[M+H]+	304.162	True	1.82674e+06	1.90375e+06	2.12107e+06	2.93649e+06	3.3312e+06	497520	2.49461e+06	1.32977e+06	3.2983e+06	2.6336e+06	2.74371e+06	1.06702e+06	2.2758e+06	621404	1.52869e+06	3.06113e+06	2.65854e+06	2.34017e+06	2.93895e+06	2.67743e+06	1.40205e+06	0.551008	1.10997	0.150521	2.05712e+06	843936	266876	41.0251	2.28334e+06	860894	259569	37.7033	0.999588	0.537712	0.893852	0.258842	C11H21N5O5	Carboxylic acids and derivatives	AKAHWGGIUSJNNM-UHFFFAOYSA-N	NC(CCC(=O)NC(CCCNC(N)=N)C(O)=O)C(O)=O			HMDB0303468
POS26984	5-(4-carboxy-3-methylbutyl)-5,6,8a-trimethyl-3-oxo-4a,6,7,8-tetrahydro-4H-naphthalene-1-carboxylic acid	5.735	373.2	[M+Na]+	373.199	True	2.23195e+07	2.47489e+06	2.44794e+07	2.67799e+07	1.92061e+07	3.4421e+07	2.88359e+07	2.92648e+07	1.34273e+07	1.79581e+07	1.87638e+07	3.11023e+07	2.2494e+07	3.24883e+07	2.14869e+07	2.55067e+07	2.61137e+07	3.01693e+07	1.56536e+07	1.66233e+07	2.40622e+07	0.380576	0.880344	-0.183861	2.457e+07	5.74174e+06	1.8157e+06	23.3689	2.16301e+07	8.77904e+06	2.64698e+06	40.5872	0.999588	1.04539	1.03173	0.419559	C20H30O5	Colensane and clerodane diterpenoids	XKXZAYIPFRBKHT-UHFFFAOYSA-N	O=C(O)C1=CC(=O)CC2C1(C)CCC(C)C2(C)CCC(C)CC(=O)O	---	56776388	---
POS18685	15-Hydroxy-6-en-dehydroabietic acid	5.247	315.196	[M+H]+	315.196	True	1.78344e+06	910931	3.18339e+06	1.20255e+06	2.05485e+06	3.43035e+06	1.87661e+06	2736526	6.997e+06	5.30481e+06	3.39577e+06	3.5587e+06	1.11804e+06	3.15427e+06	1.86256e+06	2.04231e+06	6.34625e+06	2.24436e+06	1.20621e+06	4.32691e+06	4.38823e+06	0.962754	0.988087	-0.0172901	3.02478e+06	1.65853e+06	524472	54.8312	2.98875e+06	1.81555e+06	547408	60.746	0.999588	0.159206	0.631008	0.0164848	C20H26O3	---	AXDUSIRSMKTCSD-NSISKUIASA-N	CC12CCCC(C1C=CC3=C2C=CC(=C3)C(C)(C)O)(C)C(=O)O	---	---	---
NEG12009	Beilschmiedic acid C	6.961	343.226	[M-H]-	343.228	True	33983.1	22978	8420.09	19448	5472.21	37462.3	11361.2	26877.6	236752	31081.9	32838	40059.4	20197.7	9136.16	31486.4	8579.83	95832.6	5150.86	5914.47	130316	15692.6	0.802455	1.17078	0.227467	36236.6	42822.8	13541.8	118.176	42425	65356	19705.6	154.051	0.999588	0.598301	0.559967	0.0955791	C22H32O3	---	---	CCCCCCCCC1C2C=CC3C(C(=O)O)=CC(O)C4CC1C2C34	---	74836315	---
NEG23524	Lankacidinol	5.552	460.237	[M-H]-	460.234	True	159571	14307.2	130540	270986	67108.6	180084	43697.8	226694	611020	352966	159740	114309	220972	177263	245506	69860.2	191213	108410	114322	750216	33848.3	0.989601	0.994706	-0.00765803	202592	203686	64411.1	100.54	201519	168259	50732	83.4952	0.999588	0.33887	0.397374	0.00453968	C25H35NO7	---	---	CC1=CCC(O)C=CC(C)=CC(NC(=O)C(C)O)C2(C)C(=O)OC(CC(O)C=C1)C(C)C2=O	---	71436246	---
NEG8847	3'-O-Methylguanosine	3.729	296.096	[M-H]-	296.1	True	31390	38273.2	35711.3	29567.6	28652	63139.9	17664.6	48904.9	31217	17323	18260.3	72035	31138.4	90257.7	40988.3	26477	41556.4	35134.9	27334.3	47753.5	38710.5	0.118597	0.725249	-0.463452	45138.6	20544.5	6496.74	45.5143	32736.7	13894	4189.2	42.4416	0.999588	1.68686	1.64752	0.925927	C11H15N5O5	Purine nucleosides	UYARPHAXAJAZLU-KQYNXXCUSA-N	CO[C@@H]1[C@@H](CO)O[C@H]([C@@H]1O)N1C=NC2=C1NC(N)=NC2=O		97217	HMDB0006038
NEG6467	Hexanoylglutamine	4.726	243.135	[M-H]-	243.135	True	6127.4	12447.8	4861.72	226546	37818.1	8971.06	3366.79	4575.71	23363.9	4830.29	11797.2	3408.72	1660.14	5458.52	14060.4	5267.16	76606.7	42646.4	3143	16728.2	8808.49	0.544952	1.7626	0.817705	17778.8	23952.2	7574.35	134.723	31336.9	65565.5	19768.8	209.228	0.999588	0.688565	0.707184	0.263642	C11H20N2O4	Carboxylic acids and derivatives	NONGMLDQXRDGIT-QMMMGPOBSA-N	[H][C@@](CCC(O)=N)(N=C(O)CCCCC)C(O)=O		28880746	HMDB0242182
POS84585	Alliospiroside A	5.2	731.399	[M+Na]+	731.398	True	46854.7	1183.83	67829.3	49336.9	14237	33608.9	18232.3	41419.4	12247.5	8713.47	8847.51	6399.98	75191.4	9222.1	17998.3	4335.44	7934.89	16250.8	14713.6	19116	2762.52	0.290748	1.5812	0.661017	17392.5	21119	6678.4	121.426	27501	21440.2	6464.45	77.9615	0.999588	1.2852	1.14909	0.536483	C38H60O12	Steroidal saponins	SKHJNNFXCKTDBG-UHFFFAOYSA-N	CC1C2C(CC3C4CC=C5CC(O)CC(OC6OCC(O)C(O)C6OC6OC(C)C(O)C(O)C6O)C5(C)C4CCC23C)OC11CCC(C)CO1		3509806	HMDB0303122
POS14231	Dehydroepiandrosterone	6.485	271.206	[M+H-H2O]+	271.206	True	56237.4	41490.4	79636.7	46570.9	76775.1	93065.5	177239	33159.3	373527	113094	64381.2	53316.1	60768.3	128214	60258.5	115233	203951	14804	142384	319111	27588.7	0.858465	0.932954	-0.100122	112563	93012.2	29413.1	82.6313	105016	97780.1	29481.8	93.1096	0.999588	0.00926577	0.378917	0.0662774	C19H28O2	Androgens and derivatives	FMGSKLZLMKYGDP-USOAJAOKSA-N	[H][C@@]12CCC(=O)[C@@]1(C)CC[C@@]1([H])[C@@]2([H])CC=C2C[C@@H](O)CC[C@]12C	C01227	5881	HMDB0000077
NEG1424	2-Hydroxybutyric acid	2.807	103.039	[M-H]-	103.04	True	31646.5	33553.9	35152.1	33003.4	49330.9	81100.7	88381.4	22665.7	135136	21020.5	17259.5	82368.4	92810.2	56030.4	83070.4	47864.1	224604	25191.1	25197.2	232229	51864.9	0.113578	0.541027	-0.886228	92123	75424.5	23851.3	81.8737	49841	36693.8	11063.6	73.6216	0.999588	1.61392	1.64619	0.944705	C4H8O3	Alpha hydroxy acids and derivatives	AFENDNXGAFYKQO-VKHMYHEASA-N	[H]OC(=O)[C@@]([H])(O[H])C([H])([H])C([H])([H])[H]	C05984	440864	HMDB0000008
NEG3752	4-Methylumbelliferone	4.903	175.04	[M-H]-	175.04	True	426.57	399.26	497.55	4903.62	1425.1	495.61	731.67	447.48	587.66	740.32	423.97	348.43	230.03	298.33	1225.98	463.15	1785.23	404.51	8608.31	352.48	6427.36	0.322498	0.499987	-1.00004	2014.38	2986.87	944.531	148.277	1007.16	1325.2	399.562	131.577	0.999588	1.28411	1.16577	0.491473	C10H8O3	7-hydroxycoumarins	HSHNITRMYYLLCV-UHFFFAOYSA-N	CC1=CC(=O)OC2=C1C=CC(O)=C2	C03081	5280567	HMDB0059622
NEG1420	alpha-Hydroxyisobutyric acid	0.985	103.038	[M-H]-	103.04	True	8538.3	7929.33	7822.68	3506.55	7639.87	8461.71	7838.23	10540.2	5579.62	7753.04	6266.87	9652.78	6738.44	14933.2	9230.04	7041.02	7121.42	7991.08	8220.14	5129.47	7019.67	0.391598	0.895951	-0.158508	8307.72	2664.57	842.61	32.0734	7443.31	1812.55	546.503	24.3513	0.999588	1.00769	1.1192	0.407159	C4H8O3	Alpha hydroxy acids and derivatives	BWLBGMIXKSTLSX-UHFFFAOYSA-N	CC(C)(O)C(O)=O		11671	HMDB0000729
POS35617	Tris(1,3-dichloro-2-propyl)phosphate	8.008	428.891	[M+H]+	428.891	True	26644.3	22804.4	21237.2	20353.3	24561.9	32297.2	26933.8	29308.5	21884.9	25627	27425.6	25857	24315.3	35324.5	37259.2	23545.6	25752.8	28789.9	31204.7	24109.7	32579.9	0.0793209	0.878675	-0.186599	28873.9	4964.43	1569.89	17.1935	25370.7	3653.59	1101.6	14.4008	0.999588	1.89117	1.80618	1.10061	C9H15Cl6O4P	Trialkyl phosphates	ASLWPAWFJZFCKF-UHFFFAOYSA-N	ClCC(CCl)OP(=O)(OC(CCl)CCl)OC(CCl)CCl			HMDB0244565
POS10205	Vitamin K1	10.705	226.179	[M+2H]+	226.182	True	22650.9	30948.4	6367.35	14048.8	11421.7	2657.18	10887.7	12685.4	2049.6	16263.6	2092.11	12487.2	5175.28	8749.11	4888.13	3663.2	4021.25	5967.06	15679.2	510.15	7746.95	0.121662	1.74293	0.801515	6888.75	4471.06	1413.87	64.9037	12006.6	9017.17	2718.78	75.1016	0.999588	1.71309	1.57301	0.914846	C31H46O2	Vitamin K compounds	MBWXNTAXLNYFJB-NKFFZRIASA-N	CC(C)CCC[C@@H](C)CCC[C@@H](C)CCC\C(C)=C\CC1=C(C)C(=O)C2=C(C=CC=C2)C1=O			HMDB0003555
NEG2350	N-Acetyl-beta-alanine	2.59	130.051	[M-H]-	130.051	True	18980.6	40536.4	26403	23048.5	18842.5	66512.1	1384.12	40299.2	59597.4	30709.2	27188.3	95918.1	6666.99	25764.5	71378.8	59263.3	66472.7	31434.7	39822	25728.8	71953.4	0.107066	0.650005	-0.621476	49440.3	27696.7	8758.47	56.0205	32136.5	18736.3	5649.19	58.3021	0.999588	1.94798	1.65149	0.970348	C5H9NO3	Carboxylic acids	LJLLAWRMBZNPMO-UHFFFAOYSA-N	CC(=O)NCCC(O)=O	C01073	76406	HMDB0061880
POS8241	Crotamiton	8.286	204.139	[M+H]+	204.138	True	12978.8	15877.9	13616.2	16276.9	19653.4	18792.5	21032	20423	27212.2	19644.6	23886.8	21368.6	15751	19353.3	19830.3	22176.3	17737.2	19077.9	25832.3	23426.7	29045.9	0.211085	0.891193	-0.166191	21360	3946.49	1247.99	18.4761	19035.8	4251.45	1281.86	22.3339	0.999588	1.39321	1.33806	0.675543	C13H17NO	Anilides	DNTGGZPQPQTDQF-UHFFFAOYSA-N	CCN(C(=O)C=CC)C1=CC=CC=C1C		688020	HMDB0014410
NEG5442		8.448	221.152	[M-H]-	221.155	True	10363.7	4298.33	11397.5	4266.39	5763.43	23466.5	3777.18	30913.1	12782.4	1315.08	2915.53	25708.5	7853.36	67915.4	21450.4	10897.9	3190.23	12340.7	4103.42	9199.45	2935.37	0.340273	0.610796	-0.711236	16559.5	19563	6186.35	118.138	10114.5	9359.81	2822.09	92.5388	0.999588	1.02422	1.21899	0.468173	C14H22O2	---	---	CC(C)C1CCC(C)C2(O)CCC(=O)C=C12	---	73040234	---
NEG11269	bicyclo-PGE2	5.874	333.208	[M-H]-	333.207	True	3.58151e+06	769806	4.43698e+06	3.80032e+06	3.95033e+06	5.24861e+06	5.74924e+06	1.01367e+07	4.19597e+06	3.53418e+06	5.50845e+06	8.71857e+06	3.79204e+06	6.86467e+06	2.98591e+06	7.60765e+06	3.00936e+06	4.87088e+06	1.57777e+06	3.82595e+06	3.50059e+06	0.962967	0.989954	-0.0145664	4.67534e+06	2.30661e+06	729413	49.3356	4.62837e+06	2.26513e+06	682961	48.94	0.999588	0.134963	0.46521	0.0163884	C20H30O4	Fatty Acyls	CGCZPIJMGKLVTQ-PAJBVNRRSA-N	CCCCC1[C@H]2CC(=O)[C@H](C\C=C/CCCC(O)=O)[C@H]2CCC1=O		5283043	HMDB0060054
POS30068	(5Z,8R,9S,11R,13E,15S,19R)-9,11,15,19-Tetrahydroxy-5,13-prostadienoic acid	5.152	393.225	[M+Na]+	393.225	True	9.38535e+06	3.5561e+06	1.36853e+07	8.516e+06	1.10675e+07	1.18119e+07	8.53054e+06	1.30208e+07	2.88916e+06	9.86866e+06	1.04575e+07	6.803e+06	9.23092e+06	1.57658e+07	1.22978e+07	9.538e+06	9.48717e+06	1.17381e+07	9.55415e+06	5.38961e+06	1.00636e+07	0.650459	0.935678	-0.0959152	9.98681e+06	2.87307e+06	908544	28.7686	9.34445e+06	3.45624e+06	1.0421e+06	36.9871	0.999588	0.686667	0.844445	0.18678	C20H34O6	Prostaglandins and related compounds	UBWZMPMLSDJDSU-OQRQNLQMSA-N	C[C@H](CCC[C@@H](/C=C/[C@H]1[C@@H](C[C@@H]([C@@H]1C/C=C\CCCC(=O)O)O)O)O)O	---	5283047	---
POS17007	Abieta-8,11,13,15-tetraen-18-oic acid	6.507	299.2	[M+H]+	299.201	True	602042	423238	287123	331313	74240.6	1.17362e+06	365419	396781	5.30219e+06	1.34393e+06	813538	715153	767908	231629	715589	134049	2.59823e+06	154055	99390.7	4.13699e+06	318244	0.97034	1.02349	0.0334982	987124	1.33088e+06	420860	134.824	1.01031e+06	1.47516e+06	444776	146.01	0.999588	0.382666	0.457897	0.0130761	C20H26O2	---	NGBRPGLXCQJIPU-MISYRCLQSA-N	CC(=C)C1=CC2=C(C=C1)C3(CCCC(C3CC2)(C)C(=O)O)C	---	---	---
POS4874	1,5-Naphthalenediamine	4.024	159.092	[M+H]+	159.092	True	2.67601e+06	874044	3.03661e+06	1.36311e+06	2.53995e+06	3.80593e+06	2.42622e+06	3.39285e+06	564938	986860	751321	2.88673e+06	1.54022e+06	4.29131e+06	3.03987e+06	1.92348e+06	346676	3.21169e+06	3.23028e+06	636365	554921	0.818598	0.940832	-0.087991	2.16615e+06	1.36308e+06	431044	62.9263	2.03799e+06	1.16227e+06	350438	57.0304	0.999588	0.387358	0.902758	0.0869294	C10H10N2	Naphthalenes	KQSABULTKYLFEV-UHFFFAOYSA-N	NC1=CC=CC2=C1C=CC=C2N	C19463	16720	HMDB0244231
NEG3343	(1-methyl-1H-indol-3-yl)methanamine	4.029	159.093	[M-H]-	159.093	True	171540	88463.7	179331	97825.4	178069	235491	156427	220004	39313.5	68272.8	60810.1	217188	102287	272413	159891	174176	27925.6	160459	210489	49805.5	43713	0.859926	0.958573	-0.0610405	141835	82863.6	26203.8	58.4227	135959	67519.4	20357.9	49.6616	0.999588	0.433981	0.822026	0.0655389	C10H12N2	---	---	Cn1cc(CN)c2ccccc21	---	3934542	---
NEG3215	Orotic acid	1.313	155.01	[M-H]-	155.01	True	58175.8	23275.8	35398.8	253044	19836.2	51706.5	262638	23127.8	400569	43955.8	341416	19303.7	196560	9464.61	33847.8	210089	707457	37179	39098.9	1.05414e+06	19207.2	0.427899	0.591307	-0.75802	232635	358729	113440	154.203	137559	145807	43962.6	105.997	0.999588	0.739926	1.00068	0.368658	C5H4N2O4	Pyrimidinecarboxylic acids	PXQPEWDEAKTCGB-UHFFFAOYSA-N	OC(=O)C1=CC(=O)NC(=O)N1	C00295	967	HMDB0000226
NEG9305	4-Hydroxy-5-(dihydroxyphenyl)-valeric acid-O-sulphate	3.964	305.033	[M-H]-	305.034	True	6114.45	355.91	206.66	460.02	9177.06	282.65	238.76	2054.57	208	1910.67	1726.45	7405.19	626.47	255.45	117.27	378.62	414.89	538.2	9107.37	220.56	8586.07	0.645633	0.747497	-0.41986	2765.01	3889.79	1230.06	140.679	2066.84	2933.06	884.352	141.911	0.999588	0.89949	0.565736	0.190014	C11H14O8S	Phenols	VVUTYASUIRQDDR-UHFFFAOYSA-N	OC(CCC(=O)OS(O)(=O)=O)CC1=CC(O)=C(O)C=C1		131769796	HMDB0059978
NEG4137	6-hydroxyquinoline-8-carboxylic acid	4.242	188.033	[M-H]-	188.035	True	9308.54	29310.3	6200.66	32299.1	14208.9	170946	24961.5	10829.5	9803.17	14706.4	14869.5	23201.5	4335.35	12568.4	22193.5	21592	26601.9	13793.1	16730.9	16468.5	12815.5	0.378148	1.80133	0.849059	17030.1	6556.47	2073.34	38.4994	30676.7	47301.1	14261.8	154.192	0.999588	1.10027	1.03831	0.422338	C10H7NO3	---	---	O=C(O)c1cc(O)cc2cccnc12	---	20376344	---
NEG7740	2-Hydroxyhexadecanoic acid	9.352	271.229	[M-H]-	271.228	True	3175.96	6873	8786.52	4730.89	7562.82	3547.79	4041.24	4427.46	2078.17	1927.33	1150.64	5851.59	5459.08	14168.6	10693.8	6365.98	2284.62	4133.97	9616.42	1860.3	1465.31	0.237828	0.709386	-0.495357	6189.97	4175.47	1320.4	67.4554	4391.07	2447.18	737.851	55.7307	0.999588	1.63471	1.26495	0.623738	C16H32O3	---	JGHSBPIZNUXPLA-HNNXBMFYSA-N	CCCCCCCCCCCCCC[C@H](O)C(O)=O		12575964	HMDB0031057
POS7460	p-Hydroxyhippuric acid	3.976	196.061	[M+H]+	196.06	True	22364.7	521.82	700.27	703.69	2343.34	2596.74	4853.97	493.93	1063.72	600.6	1551.26	803.83	1424.84	1965.72	660.19	849.04	19195.1	825.67	1468.94	2631.57	478.9	0.880599	1.13379	0.181156	3030.38	5718.49	1808.34	188.706	3435.82	6414.99	1934.19	186.709	0.999588	0.147942	0.331176	0.0552217	C9H9NO4	Hippuric acids	ZMHLUFWWWPBTIU-UHFFFAOYSA-N	OC(=O)CNC(=O)C1=CC=C(O)C=C1		151012	HMDB0013678
POS21376	5'-hydroxy-alpha-zearalenol	4.33	337.157	[M+H]+	337.164	True	53824.7	13876.3	63242.2	947.83	102687	6218.63	48856.6	47784.4	1015.29	24720.4	18121.8	95213.4	1105.9	79019.1	6311.65	11528.3	2588.56	15599.2	178363	1265.61	44882.7	0.6637	0.795252	-0.330516	43587.7	58275.2	18428.2	133.696	34663.2	31729.1	9566.7	91.5355	0.999588	0.858321	0.521472	0.178028	C18H24O6	---	---	CC1CCCC(O)C(O)CCC=Cc2cc(O)cc(O)c2C(=O)O1	---	77913732	---
POS9363	N-a-Acetyl-L-arginine	1.459	217.129	[M+H]+	217.13	True	59356.1	889287	97507.1	535525	158002	192340	306535	240378	32160.6	1.23218e+06	27895.1	337272	318529	204271	90671.1	1.05728e+06	188838	105738	180541	32760.8	24876.4	0.570329	1.34932	0.432238	254078	301585	95369.4	118.698	342834	391351	117997	114.152	0.999588	0.557303	0.749688	0.243875	C8H16N4O3	Amino acids and derivatives	SNEIUMQYRCDYCH-LURJTMIESA-N	CC(=O)N[C@@H](CCCNC(N)=N)C(O)=O		67427	HMDB0004620
POS26484	Decamethylcyclopentasiloxane	10.433	371.099	[M+H]+	371.101	True	110078	81842	88922.5	85487.4	85336.7	115899	72812.5	123976	96705.9	80981.9	69202.2	125996	58003.5	147847	104444	107611	106369	139773	90618.2	103596	72965.1	0.186658	0.869556	-0.201649	105722	27755.6	8777.09	26.2533	91931.4	17752	5352.44	19.3101	0.999588	1.4238	1.43176	0.728953	C10H30O5Si5	Organoheterosilanes	XMSXQFUHVRWGNA-UHFFFAOYSA-N	C[Si]1(O[Si](O[Si](O[Si](O[Si](O1)(C)C)(C)C)(C)C)(C)C)C	---	10913	---
NEG6054	(-)-1,10-Epoxy-4(14)-lepidozen-5-ol	4.701	235.168	[M-H]-	235.17	True	3331.39	25023.4	5027.57	5755.65	20796	4917.84	7017.44	8316.5	1941.01	16709.8	18975.1	6174.18	5164.44	12354	4148.08	20834.7	10995.2	4962.84	43438.6	7639.07	11063.5	0.659841	0.844818	-0.243287	12677.5	11901.1	3763.44	93.8757	10710.2	8074.64	2434.6	75.3924	0.999588	0.809639	0.653909	0.180561	C15H24O2	---	---	C=C1CCC2OC2(C)CCC2C(C1O)C2(C)C	---	14607001	---
NEG10199	Demethylincisterol A1	7.244	317.213	[M-H]-	317.212	True	2.58234e+06	151220	1.27743e+06	1.45391e+06	385630	1.67366e+06	1.1426e+06	2.13238e+06	3.95742e+06	665830	1.52081e+06	2.15511e+06	3.51041e+06	1.13997e+06	1.53731e+06	636959	1.63102e+06	355600	230714	5.10265e+06	289997	0.841333	0.928461	-0.107086	1.65897e+06	1.58027e+06	499724	95.2556	1.54029e+06	1.07514e+06	324167	69.801	0.999588	0.058977	0.39048	0.0750319	C20H30O3	---	---	CC(C)CC=CC(C)C1CCC2C3=CC(=O)OC3(O)CCC21C	---	72761661	---
POS13365	3-Hydroxyvalerylcarnitine	3.763	262.167	[M+H]+	262.165	True	31314.8	1018.55	32791.8	17685	18507.4	92429.6	15451.8	39851.8	1278.19	2670.5	5538.73	46102.4	14203.6	20031	14346.7	6933.2	16476.3	21166.8	12574.3	520856	554221	0.151665	0.191566	-2.38409	122691	219033	69264.4	178.524	23503.5	26543	8003.01	112.932	0.999588	1.48843	1.50734	0.819113	C12H23NO5	---	SHDVOJJCEZGPBX-UHFFFAOYSA-N	CCC(O)CC(=O)OC(CC([O-])=O)C[N+](C)(C)C		118194969	HMDB0241654
POS51071	LysoPC(0:0/18:2(9Z,12Z))	7.925	520.34	[M+H]+	520.34	True	149509	110133	84556.8	41701.1	70102.3	110410	29418.5	97554	105799	144446	56823.5	33764	81906.1	268358	229756	11441.8	91619.2	108366	54614.6	113046	90207.7	0.533828	0.839738	-0.251988	108308	81318.3	25715.1	75.0807	90950.3	38927.4	11737.1	42.8008	0.999588	0.463578	0.93577	0.272598	C26H50NO7P	---	LSUXCWJOIAWGOU-FTJOPAKQSA-N	CCCCC\C=C/C\C=C/CCCCCCCC(=O)O[C@H](CO)COP([O-])(=O)OCC[N+](C)(C)C		71768169	HMDB0061700
NEG10929	(9S,10E,12S,13S)-9,12,13-Trihydroxy-10-octadecenoic acid	6.374	329.232	[M-H]-	329.234	True	70866.7	19606	48251.6	19545.6	25566.7	108257	21216.3	82063.6	39573.3	5180.15	8847.17	54471.6	81152	106221	81281.5	52915.9	29116.1	47164.2	36549.3	21251.7	11624.9	0.421644	0.78229	-0.354225	52174.8	29842.5	9437.03	57.1972	40815.8	33197.1	10009.3	81.3339	0.999588	0.869903	1.12624	0.375054	C18H34O5	---	MDIUMSLCYIJBQC-BUHFOSPRSA-N	CCCCCC(O)C(O)\C=C\C(O)CCCCCCCC(O)=O		5282966	HMDB0038555
NEG5705	N-Decanoylglycine	6.026	228.159	[M-H]-	228.161	True	29960.9	61455.4	12869.4	7845.43	27054.8	27320.5	10619.7	13143.2	39308.9	4629.33	5000.88	17624.7	28395.6	32435.5	23087.9	6932.18	11912.7	6927.62	13594.5	5768.47	6819.86	0.319936	1.4167	0.502535	15349.9	9709.18	3070.31	63.2524	21746.2	17479.2	5270.19	80.3783	0.999588	1.25278	1.07992	0.494937	C12H23NO3	---	WRRYZYASRAUROW-UHFFFAOYSA-N	CCCCCCCCCC(=O)NCC(O)=O		1712391	HMDB0013267
POS15708	(2E)-2-Propylpent-2-enoylcarnitine	5.476	286.202	[M+CH3OH+H]+	286.202	True	26126.3	14545.2	17106.2	30287.6	16276.6	17693.6	10696.1	3899.53	23541.9	32346.3	10903.5	16267.9	20271.6	9068.25	16103	22710.4	46485.6	28424.6	7433.04	36513	14618.4	0.484279	0.848708	-0.23666	21789.6	12274.8	3881.64	56.3335	18493	8770.45	2644.39	47.4258	0.999588	0.679661	0.882437	0.314905	C15H27NO4	Fatty Acyls	QIZCCCHFVSQAQM-UHFFFAOYSA-N	CCCC(=CCC)C(=O)OC(CC([O-])=O)C[N+](C)(C)C			HMDB0241902
POS22336	Lauramidopropylbetaine	6.753	343.297	[M]+	343.296	True	197150	22260.9	50641.1	33737.1	35301.9	50625.5	25221.4	48346.1	20328.3	58069.9	31054.7	69207.8	36985.1	23291.1	42755.3	26181.1	28436	52040.8	49611.3	30443.3	46884	0.491133	1.28296	0.359473	40583.6	14323	4529.31	35.2925	52067	49777.5	15008.5	95.6028	0.999588	0.742156	0.93032	0.308801	C19H39N2O3+	Amino acids and derivatives	MRUAUOIMASANKQ-UHFFFAOYSA-O	CCCCCCCCCCCC(=O)NCCC[N+](C)(C)CC(O)=O	---	20281	---
POS11919	H-ILE-LEU-OH	4.307	245.185	[M+H]+	245.186	True	273278	91113.7	587918	125186	445729	300217	465116	770535	71382.5	109402	46701.3	292745	230942	639240	612397	113282	22696.5	517847	415565	67053.9	66304	0.992646	1.00327	0.0047036	297807	235443	74453.6	79.0588	298780	240924	72641.4	80.6361	0.999588	0.0300525	0.798827	0.00320546	C12H24N2O3	---	JWBXCSQZLLIOCI-GUBZILKMSA-N	CCC(C)C(C(=O)NC(CC(C)C)C(=O)O)N	---	---	---
POS29090	Oridonin	5.691	387.178	[M+Na]+	387.178	True	308097	108117	263972	230931	335568	200159	225512	149553	24847.8	126613	164699	333697	146750	128954	102920	213810	257876	214107	312957	39107.4	722196	0.421257	0.786167	-0.347093	247237	190887	60363.9	77.2081	194370	91494.7	27586.7	47.0725	0.999588	1.22559	0.861288	0.375453	C20H28O6	Kaurane diterpenoids	SDHTXBWLVGWJFT-RDQYUEOQSA-N	O=C1C(=C)C2CCC3C1(C2O)C4(O)OCC53C(O)CCC(C)(C)C5C4O	---	29927679	---
NEG36727	Biliverdin	6.949	581.24	[M-H]-	581.241	True	44693.1	161657	69771.1	36226.3	35354.2	26094.7	15445.4	51266.9	29773.7	37793.7	51032.2	56097.9	32799.5	130516	4438.05	69136.5	43960.2	45128.7	182194	20233.4	20805.7	0.646074	0.839704	-0.252048	60531	55199.3	17455.6	91.1919	50828.1	39508.7	11912.3	77.7301	0.999588	0.640637	0.638822	0.189718	C33H34N4O6	Bilirubins	QBUVFDKTZJNUPP-BBROENKCSA-N	CC1=C(C=C)\C(NC1=O)=C\C1=C(C)C(CCC(O)=O)=C(N1)\C=C1/N=C(/C=C2\NC(=O)C(C=C)=C2C)C(C)=C1CCC(O)=O	C00500	5353439	HMDB0001008
POS20443	4,8 Dimethylnonanoyl carnitine	6.511	330.263	[M+H]+	330.264	True	2356.09	4371.01	7038.05	35586.8	7410.18	13516.8	4890.57	2061.59	1817.84	2627.87	2254.65	5282.28	1192.45	17652.1	17566.5	2346.37	2115.62	20108	2728.55	14993.1	7162.9	0.706195	0.837117	-0.256498	9114.78	7576.03	2395.75	83.1181	7630.14	9905.97	2986.76	129.827	0.999588	0.337501	0.519356	0.151076	C18H35NO4	Fatty Acyls	DDTDJDZHDFMZED-UHFFFAOYSA-N	CC(C)CCCC(C)CCC(=O)OC(CC([O-])=O)C[N+](C)(C)C		53477801	HMDB0006202
NEG2068	Benzoic acid	4.178	121.028	[M-H]-	121.03	True	5508.27	6012.87	6970.86	34379	10232.9	9517.7	12406.5	2156.43	4536.91	11583.8	10379.4	17458.1	5339.66	6701.13	12987.9	10185.8	16583.8	14463.3	9010.88	15459.5	10803.1	0.607788	0.868534	-0.203346	11899.3	4160.79	1315.76	34.9666	10335	8593.31	2590.98	83.1479	0.999588	0.692862	0.757942	0.216248	C7H6O2	Benzoic acids	WPYMKLBDIGXBTP-UHFFFAOYSA-N	OC(=O)C1=CC=CC=C1	C00539	243	HMDB0001870
POS21350	7,2',3'-Trimethoxyflavanone	7.893	337.105	[M+Na]+	337.105	True	13676.2	13184.9	14567.4	10528.9	17416.1	19231.3	13874.3	15819.7	14849.7	21841.5	18849	17835.1	12774.7	19532.6	22630.6	15367.4	13803.6	23359.3	17010.2	15022.8	15586.5	0.329776	0.913906	-0.129882	17292.3	3575.3	1130.61	20.6757	15803.5	3247.26	979.085	20.5477	0.999588	1.06225	1.09799	0.481781	C18H18O5	7-O-methylated flavonoids	NNKKJSANGUCFHH-UHFFFAOYSA-N	COc1ccc2c(c1)OC(c1cccc(OC)c1OC)CC2=O	---	3419793	---
NEG3504	3-ETHOXYBENZOIC ACID	4.998	165.055	[M-H]-	165.056	True	34380.3	22995.2	18672.3	176.31	158.12	241628	1.43329e+06	25282.4	251.6	289.46	4862.84	225872	309.32	205313	751.58	122272	10449.2	428.66	25992.4	25657.7	8180.5	0.480006	2.59105	1.37354	62522.6	88532.5	27996.4	141.601	161999	427406	128868	263.832	0.999588	0.868486	0.858363	0.318753	C9H10O3	---	---	CCOc1cccc(C(=O)O)c1	C02363	12126	---
POS26630	3-(Tetradecanoylamino)propyl(carboxymethyl)dimethylammonium	7.38	371.324	[M]+	371.327	True	28675.7	25024.9	46488.1	21169	27534.5	24056.1	26251.9	60920.2	9617.58	32326.4	25890.5	31993.4	46371.6	78682.2	48274.7	30111.4	18519.1	27637	28239	12946.9	23742.6	0.50546	0.860391	-0.216936	34651.8	18944.4	5990.74	54.6707	29814.1	13510.1	4073.45	45.3145	0.999588	0.814531	0.911072	0.296314	C21H43N2O3	Amino acids and derivatives	QGCUAFIULMNFPJ-UHFFFAOYSA-O	CCCCCCCCCCCCCC(=O)NCCC[N+](C)(C)CC(O)=O	---	100998	---
NEG1716	Itaconic anhydride	1.34	111.008	[M-H]-	111.009	True	4.8465e+06	8.81685e+06	4.87841e+06	124643	3.56556e+06	4.99795e+06	7.83837e+06	3.65094e+06	342477	1.97959e+06	286209	4.56763e+06	261616	404412	2.86484e+06	163080	84409.5	4.07693e+06	3.23608e+06	52771.6	5.01117e+06	0.149128	1.81299	0.85837	2.07229e+06	2.07097e+06	654900	99.9363	3.75704e+06	2.93855e+06	886006	78.2144	0.999588	1.6584	1.5093	0.826441	C5H4O3	---	---	C=C1CC(=O)OC1=O	---	75110	---
NEG14031	Thromboxane B3	5.075	367.211	[M-H]-	367.213	True	1.87084e+06	975964	2.34032e+06	1.52655e+06	1.44975e+06	866079	1.19037e+06	1.11827e+06	366933	1.77493e+06	1.37738e+06	1.8505e+06	860530	774907	451287	1.52909e+06	1.45694e+06	1.18693e+06	1.3425e+06	443427	2.55342e+06	0.689374	1.08492	0.117586	1.24495e+06	654760	207053	52.5931	1.35067e+06	537971	162204	39.8299	0.999588	0.117496	0.448327	0.161545	C20H32O6	Thromboxanes	OYPPJMLKAYYWHH-OHVJZDGFSA-N	CC\C=C\CC(O)\C=C\C1OC(O)CC(O)C1C\C=C\CCCC(O)=O		6438711	HMDB0005099
NEG8087	Linoleic acid	9.935	279.233	[M-H]-	279.233	True	283103	117273	189466	67721.7	226816	410288	119575	198958	209017	95791.6	68534.3	385239	239594	810068	469764	88600.3	60822.4	221225	210455	117698	83127.6	0.268225	0.672208	-0.57302	268659	232491	73520.1	86.5374	180595	103368	31166.6	57.2375	0.999588	1.25321	1.38818	0.571501	C18H32O2	Lineolic acids and derivatives	OYHQOLUKZRVURQ-HZJYTTRNSA-N	CCCCC\C=C/C\C=C/CCCCCCCC(O)=O	C01595	5280450	HMDB0000673
POS70323	Neomycin	10.082	637.306	[M+Na]+	637.302	True	282661	161884	208135	126940	176266	445940	236620	294782	45567.8	79315.6	111792	254324	158483	417541	228937	139162	90983.1	277301	272560	42580.9	63234	0.957109	1.01415	0.0202773	194511	116832	36945.5	60.0645	197264	114532	34532.8	58.0605	0.999588	0.0666063	0.867239	0.0190385	C23H46N6O13	Aminosaccharides	PGBHMTALBVVCIT-VCIWKGPPSA-N	NC[C@@H]1O[C@H](O[C@@H]2[C@@H](CO)O[C@@H](O[C@@H]3[C@@H](O)[C@H](N)C[C@H](N)[C@H]3O[C@H]3O[C@H](CN)[C@@H](O)[C@H](O)[C@H]3N)[C@@H]2O)[C@H](N)[C@@H](O)[C@@H]1O	C01737	8378	HMDB0015129
POS13651	Valylphenylalanine	4.273	265.147	[M+H]+	265.155	True	227303	784484	189891	611476	131237	252264	264993	453227	602923	738384	379167	160375	375189	171571	98432.4	335651	652859	114537	149062	268331	236687	0.0783421	1.64435	0.717514	256269	167039	52822.5	65.1812	421395	230807	69591	54.7721	0.999588	2.22616	1.80403	1.106	C14H20N2O3	---	GJNDXQBALKCYSZ-RYUDHWBXSA-N	CC(C)[C@H](N)C(=O)N[C@@H](CC1=CC=CC=C1)C(O)=O		6993119	HMDB0029134
NEG3632	Hexanoylglycine	5.066	172.096	[M-H]-	172.098	True	411.89	2854.15	305.65	12723.1	300.23	2570.31	700.86	1049.57	1301.58	323.82	271.14	1472.23	237.86	1809.17	1681.19	453.89	424.64	1484.37	513.48	979.1	604.2	0.355716	2.14681	1.10219	966.013	593.368	187.639	61.4244	2073.85	3648.83	1100.16	175.945	0.999588	1.11939	0.99131	0.448897	C8H15NO3	Amino acids and derivatives	UPCKIPHSXMXJOX-UHFFFAOYSA-N	CCCCCC(=O)NCC(O)=O		99463	HMDB0000701
NEG10618	4-Dodecylbenzenesulfonic Acid	9.033	325.183	[M-H]-	325.184	True	45992.7	12699.9	24592.5	10972.5	40317	6712.84	8185.91	9100.49	36512.3	9796.99	5263.15	16805.3	18974.1	24279.2	34342.4	5927.15	23150.6	20091.1	11499.5	26166.8	40800.2	0.591126	0.860409	-0.216906	22203.6	10206.9	3227.71	45.9696	19104.2	15047.6	4537.02	78.7659	0.999588	0.679852	0.856081	0.22832	C18H30O3S	Benzenesulfonic acids and derivatives	KWXICGTUELOLSQ-UHFFFAOYSA-N	CCCCCCCCCCCCC1=CC=C(C=C1)S(O)(=O)=O		8485	HMDB0059915
NEG6564	3-Hydroxydodecanedioic acid	5.2	245.138	[M-H]-	245.139	True	4605.05	446.03	3127.68	8680.45	887.68	2606.62	2383.16	329.24	8828.57	499.79	899.21	5647.7	1783.48	249.98	3281.37	5546.21	6418.38	1520.59	780.76	6517.74	751.68	0.860608	0.931347	-0.10261	3249.79	2543.39	804.292	78.2634	3026.68	3132.76	944.562	103.505	0.999588	0.232468	0.389023	0.0651944	C12H22O5	Hydroxy acids and derivatives	FYVQCLGZFXHEGL-UHFFFAOYSA-N	OC(CCCCCCCCC(O)=O)CC(O)=O		16663321	HMDB0000413
NEG6036	Appenolide A	7.244	235.134	[M-H]-	235.134	True	380478	26586.2	188453	217917	59552.8	259293	175249	332701	583404	112080	220026	324799	554087	190749	241115	101640	252030	55525.3	38864.9	785832	48081.5	0.764451	0.896122	-0.158232	259273	243378	76962.7	93.8694	232340	157540	47500	67.8057	0.999588	0.0509366	0.43282	0.11665	C14H20O3	---	---	CC(=O)CCCCCC=CC1=C(C)C(=O)OC1	---	73569	---
POS7845	N-Methyldodecylamine	6.742	200.238	[M+H]+	200.237	True	84569.2	47093.7	38169.7	53100.2	58978.9	147226	37588.4	43435.4	12447.2	40765.2	32724.8	79556.9	51043.6	54198.4	85967.2	65602.5	18328.2	58485.4	69745.7	19352.1	33957.2	0.966473	1.01058	0.0151768	53623.7	23475.2	7423.5	43.7776	54190.8	35615.2	10738.4	65.7218	0.999588	0.116256	0.650592	0.0148105	C13H29N	Secondary amines	OMEMQVZNTDHENJ-UHFFFAOYSA-N	CCCCCCCCCCCCNC	---	81746	---
NEG4452	Salicyluric acid	5.008	194.044	[M-H]-	194.046	True	4958.22	14368.8	3645.2	7539.35	35088	1151.19	1527.16	324.69	2792.08	4027.5	6778.59	33173.1	1306.77	5623.66	7200.24	2453.53	2918.33	3389.63	39290.8	2272.55	1812.6	0.644612	0.75148	-0.412194	9944.11	14043.6	4440.99	141.226	7472.8	9958.92	3002.73	133.269	0.999588	0.963857	0.507202	0.190702	C9H9NO4	Benzamides	ONJSZLXSECQROL-UHFFFAOYSA-N	OC(=O)CNC(=O)C1=C(O)C=CC=C1	C07588	10253	HMDB0000840
POS24024	Cholic acid	7.011	355.263	[M+H-3H2O]+	355.263	True	10876.9	4266.3	7971.11	26961.6	22793.2	98118.8	1.81409e+06	13324.5	1821.29	5356.16	8836.11	48160.7	5835.61	34826.1	15587.3	633156	14545.6	11456.6	14987.1	6966.41	8360.72	0.57415	2.30675	1.20586	79388.2	195038	61676.3	245.676	183128	541607	163301	295.752	0.999588	0.606028	0.779354	0.240975	C24H40O5	Hydroxy bile acids, alcohols and derivatives	BHQCQFFYRZLCQQ-OELDTZBJSA-N	C[C@H](CCC(O)=O)[C@H]1CC[C@H]2[C@@H]3[C@H](O)C[C@@H]4C[C@H](O)CC[C@]4(C)[C@H]3C[C@H](O)[C@]12C	C00695	221493	HMDB0000619
NEG26160	Ardisiaquinone E	9.172	483.27	[M-H]-	483.273	True	24985.4	4550.44	614.77	95.76	2378.83	6692.23	125737	1488.86	1708.49	3166.4	1447.41	2359.59	964.17	13149.5	4599.03	2886.57	645.63	1818.15	703.13	1930.38	1129.9	0.29669	5.20607	2.38019	3018.61	3756.34	1187.86	124.44	15715.1	37156.9	11203.2	236.441	0.999588	1.28328	1.14312	0.527697	C29H40O6	---	UAVAYCHSCHCWEM-IHWYPQMZSA-N	COC1=CC(=O)C(=C(C1=O)CCCCCCCC=CCCCCCCCC2=CC(=CC(=C2)O)O)O	---	---	---
POS16355	pyroglutamyltyrosine	4.108	293.113	[M+H]+	293.113	True	2.64517e+06	1.27712e+06	2.75206e+06	1.32953e+06	2.50984e+06	729580	62801.2	2.14803e+06	258804	1.41472e+06	1.64298e+06	46253.3	3.41348e+06	1.72312e+06	2.74605e+06	26193.1	1.05028e+06	4.0421e+06	6.36862e+06	221093	804053	0.462167	0.745846	-0.423049	2.04412e+06	2.08371e+06	658927	101.936	1.5246e+06	928345	279906	60.8909	0.999588	0.88668	0.83323	0.335201	C14H16N2O5	Peptides	ILJOYLTXYCZXTB-UHFFFAOYSA-N	OC(=O)C(CC1=CC=C(O)C=C1)N=C(O)C1CCC(O)=N1		23422547	HMDB0341389
POS16624	CHEBI:73427	3.699	296.125	[M+H]+	296.124	True	40035.3	3198.43	29670.1	9161.67	10674.5	60424.9	6474.86	54323.2	1554.07	3242.69	2437.15	51780.6	12008.6	92621.5	72628.7	10699.5	14301.7	62246.6	29378.8	7414.3	2995.69	0.207309	0.564733	-0.824358	35607.6	31834.3	10066.9	89.4031	20108.8	22150	6678.47	110.151	0.999588	1.38399	1.49705	0.683382	C13H17N3O5	---	FYRVDDJMNISIKJ-UWVGGRQHSA-N	C1=CC(=CC=C1CC(C(=O)O)NC(=O)C(CC(=O)N)N)O	---	---	---
POS13679	Farnesyl acetate	6.511	265.215	[M+H]+	265.216	True	77197.6	56094.5	34103.6	35299.6	11057.9	145692	40309.2	50326.1	801613	248305	110502	98972.3	88147.2	25091.5	89603.8	16299.3	378290	16444.8	10771.4	610934	41393.3	0.926019	1.06406	0.0895785	137595	198777	62858.8	144.465	146409	227525	68601.5	155.404	0.999588	0.443621	0.48364	0.0333803	C17H28O2	Sesquiterpenoids	ZGIGZINMAOQWLX-NCZFFCEISA-N	CC(C)=CCC\C(C)=C\CC\C(C)=C\COC(C)=O		638500	HMDB0240268
POS20909	Adrenic acid	10.512	333.278	[M+H]+	333.279	True	131017	44433.6	285241	131974	142628	281705	106786	157758	71177.5	83754.7	49855.2	180278	104847	324130	403129	109734	60313.5	319036	263151	143552	65449	0.181893	0.684634	-0.546595	197362	121633	38463.7	61.6294	135121	82245.4	24797.9	60.868	0.999588	1.55044	1.50079	0.740184	C22H36O2	Very long-chain fatty acids	TWSWSIQAPQLDBP-DOFZRALJSA-N	CCCCC\C=C/C\C=C/C\C=C/C\C=C/CCCCCC(O)=O	C16527	5497181	HMDB0002226
POS11999	H-Ile-Asn-OH	3.789	246.141	[M+H]+	246.144	True	89853.8	274815	41053.8	100422	26537	31233.4	24152.4	10373.7	96057.3	72953.3	412644	15009.1	41589.8	17329.1	46103	248180	301042	11684	19173.7	90854.2	98609.6	0.719715	1.20599	0.270215	88957.4	103252	32651.1	116.069	107281	124884	37653.9	116.408	0.999588	0.30653	0.672317	0.142839	C10H19N3O4	---	HZYHBDVRCBDJJV-HAFWLYHUSA-N	CCC(C)C(C(=O)NC(CC(=O)N)C(=O)O)N	---	---	---
NEG27499	LysoPS(16:0/0:0)	8.109	496.267	[M-H2O-H]-	496.268	True	36391.4	15314.5	37228.3	9891.37	29841	36913.7	6532.23	16393.8	10512.5	15967.4	9727.65	15958.1	21037.6	47918.8	33402.1	2902.78	7827.71	95237.5	26484.8	13257.1	10382	0.448776	0.744457	-0.425739	27440.8	27292.7	8630.7	99.46	20428.5	12152	3663.96	59.4854	0.999588	0.693146	0.960181	0.34797	C22H44NO9P	Glycerophospholipids	XIVOBOJQPNEUSC-UXHICEINSA-N	CCCCCCCCCCCCCCCC(=O)OC[C@@H](O)COP(O)(=O)OC[C@H](N)C(O)=O		9547100	HMDB0240605
POS11815	N-Undecanoylglycine	6.412	244.191	[M+H]+	244.191	True	35603	31896	26462.6	18193.4	24284.4	36005	30719.7	34463	31154	21852.8	13939.5	36424.8	27215.5	39372.9	44663	17338.1	19925.7	23466.8	27323	13223.8	19019.9	0.821249	1.03325	0.0471953	26797.4	10344	3271.05	38.6008	27688.5	7368.42	2221.66	26.6118	0.999588	0.331312	0.890028	0.0855254	C13H25NO3	Carboxylic acids and derivatives	HEUQYIQQCNOXOG-UHFFFAOYSA-N	CCCCCCCCCCC(=O)NCC(O)=O		454092	HMDB0013286
POS13369	Phlegmariurine A	5	262.181	[M+H]+	262.18	True	10050.2	488.94	10766.5	12217.7	4865.83	12461.5	16373.5	24929.9	4438.22	7703.63	8044.32	7681.73	13191.4	10341	8184.93	8529.06	9659.15	6624.36	7141.43	6080.86	9633.97	0.497167	1.17296	0.230157	8706.79	2097.26	663.211	24.0876	10212.7	6568.43	1980.46	64.316	0.999588	0.899233	0.836354	0.303498	C16H23NO2	---	OFVBIHDTBLOLMM-RISCZKNCSA-N	CC1CC2=C3CCCN(CCCC3C(=O)C2)C(=O)C1	---	---	---
POS2803	Thymine	2.892	127.048	[M+H]+	127.05	True	2777.96	2729.39	6277.67	1922.24	7121.77	45707.7	66779.7	10571.9	4199.53	2450.72	3097.77	11975.4	3123.76	33465.6	48694.2	30930	6014.51	4345.22	5003.35	7509.08	3678.03	0.859432	0.902612	-0.147822	15473.9	16181.2	5116.95	104.571	13966.9	21579.8	6506.56	154.506	0.999588	0.250626	0.476955	0.0657883	C5H6N2O2	Hydroxypyrimidines	RWQNBRDOKXIBIV-UHFFFAOYSA-N	CC1=CNC(=O)NC1=O	C00178	1135	HMDB0000262
POS6024	4-Methylumbelliferone	4.639	177.055	[M+H]+	177.054	True	1501.66	6350.99	5627	24827.5	79861.3	8121.46	69995.5	1171.24	2562.44	15378.8	13103	29620.2	613.85	8712.23	5579.95	7629.37	16697.6	14540.5	21891.3	6228.61	5443.9	0.336013	1.7761	0.828712	11695.8	8900.5	2814.58	76.1002	20772.8	27754.9	8368.41	133.612	0.999588	0.800943	0.993722	0.473644	C10H8O3	7-hydroxycoumarins	HSHNITRMYYLLCV-UHFFFAOYSA-N	CC1=CC(=O)OC2=C1C=CC(O)=C2	C03081	5280567	HMDB0059622
POS4994	Indole-3-carboxylic acid	4.617	162.054	[M+H]+	162.055	True	6264.03	6036	3256.18	3401.43	1711.89	2983.59	1798.09	745.14	538.78	1376.46	3427.6	446.21	8.625	5739.5	7139.64	728.4	2269.22	4613.46	11274.8	720.15	1723.58	0.640359	0.82715	-0.273778	3466.36	3674.74	1162.05	106.012	2867.2	1922.73	579.724	67.0594	0.999588	0.607982	0.546161	0.193576	C9H7NO2	Indolecarboxylic acids and derivatives	KMAKOBLIOCQGJP-UHFFFAOYSA-N	OC(=O)C1=CNC2=CC=CC=C12	C19837	69867	HMDB0003320
NEG1109	Lactic acid	1.431	89.024	[M-H]-	89.0244	True	483770	786465	135144	225690	532252	966026	1.24452e+06	133240	684639	79186	217250	3.63573e+06	1.56166e+06	955828	447572	1.33081e+06	2.11611e+06	93691	294892	1.83272e+06	230536	0.0466193	0.399155	-1.32498	1.24996e+06	1.10071e+06	348076	88.0601	498926	385855	116340	77.3373	0.999588	2.31712	2.00825	1.33143	C3H6O3	Alpha hydroxy acids and derivatives	JVTAAEKCZFNVCJ-REOHCLBHSA-N	C[C@H](O)C(O)=O	C00186	107689	HMDB0000190
NEG25956	11-beta-Hydroxyandrosterone-3-glucuronide	5.793	481.242	[M-H]-	481.244	True	6912.33	49429.7	10481.5	121779	79114.8	23543	9524.92	3959.07	40079.2	11796.2	20322	5063.79	6281.32	48475.3	25645.4	22289	107095	56469.7	5310.04	21719.6	7485.91	0.811214	1.12045	0.164081	30583.5	32369.6	10236.2	105.84	34267.4	36868	11116.1	107.589	0.999588	0.232248	0.344982	0.0908644	C25H38O9	Indoles and derivatives	BRPLOVMHAFXVOQ-HUMIJZDLSA-N	[H][C@@]12CCC(=O)[C@@]1(C)C[C@H](O)[C@@]1([H])[C@@]2([H])CC[C@@]2([H])C[C@@H](CC[C@]12C)O[C@@H]1O[C@@H]([C@@H](O)[C@H](O)[C@H]1O)C(O)=O	C05643	1864	HMDB0010351
POS18757	Oct-5-enedioylcarnitine	4.16	316.176	[2M+H]+	316.176	True	22433	11999.3	37802.4	36841.3	28944.8	37799	37173.3	26739.2	9313.16	9114.19	13297.9	13190.4	7165.89	31581.2	25060.9	18618.1	17279	41451.7	22844.8	3808.9	2812.81	0.251793	1.34255	0.424979	18381.4	12381.7	3915.44	67.36	24678	12019	3623.85	48.7032	0.999588	1.24119	1.37118	0.598956	C15H25NO6	Fatty Acyls	FDPQEPXSQOSGRS-UHFFFAOYSA-N	C[N+](C)(C)CC(CC([O-])=O)OC(=O)CCCC=CCC(O)=O			HMDB0241709
POS18368	2-trans,4-cis-Decadienoylcarnitine	5.487	312.218	[M+H]+	312.217	True	6363.36	7504.54	3306.75	69073.4	84099	8013.87	11055.3	1833.7	9376.29	4631.46	8907.4	10551.4	1457.7	18847.3	22435.3	26639.7	101850	13146	15322.2	9812.63	5227.88	0.809987	0.864198	-0.210566	22529	28888.3	9135.27	128.227	19469.5	28566.3	8613.06	146.723	0.999588	0.595492	0.391585	0.0915221	C17H29NO4	Fatty Acyls	URTBCBICNCMCPB-CWUOWYQYSA-N	CCCCC\C=C/C=C/C(=O)O[C@H](CC([O-])=O)C[N+](C)(C)C		155906470	HMDB0013325
NEG7684	Tridecanoylglycine	7.094	270.206	[M-H]-	270.208	True	7578.95	12508.3	5195.15	5083.51	6322.86	9273.33	5756.54	6030.01	15433.6	6681.61	5234.55	9476.65	7260.17	6745.83	8888.9	4186.86	6301.38	5044.77	8026.06	14517.5	6055.09	0.951128	1.01123	0.0161083	7650.32	2911.44	920.679	38.0565	7736.22	3377.91	1018.48	43.6636	0.999588	0.379587	0.283085	0.0217609	C15H29NO3	Carboxylic acids and derivatives	BTHNNPTZHGZNAO-UHFFFAOYSA-N	CCCCCCCCCCCCC(=O)NCC(O)=O		45357453	HMDB0013317
POS15043	Phenylalanylasparagine	3.943	280.134	[M+H]+	280.129	True	26045.1	28646.5	50074.4	14952.1	65004.9	12297	20677.5	9236.35	5591.88	17238.4	28432.2	13234.1	41246.8	17733.4	23900.1	29178.5	24909.3	30979.6	25516.5	7161.55	2457.35	0.590362	1.16914	0.225451	21631.7	11656.3	3686.05	53.8852	25290.6	17946.5	5411.08	70.9613	0.999588	0.215648	0.593672	0.228882	C13H17N3O4	---	BXNGIHFNNNSEOS-UWVGGRQHSA-N	N[C@@H](CC1=CC=CC=C1)C(=O)N[C@@H](CC(N)=O)C(O)=O		10468817	HMDB0028990
POS30241	(6E,9E,12E)-Hexadeca-6,9,12-trienoylcarnitine	7.072	394.294	[M+H]+	394.296	True	26677.4	13629.7	13448.3	5727.21	16439.4	19375.2	5512.73	20091.2	21767.3	23473.7	11257.1	29958.1	24276.8	42387.6	29431.9	7255.5	32288.9	7363.47	4014.78	35004	15448.2	0.164954	0.709109	-0.495921	22742.9	13361.9	4225.41	58.752	16127.2	6938.36	2091.99	43.0227	0.999588	1.43568	1.55286	0.782636	C23H39NO4	Fatty Acyls	XHIVCERYEMLIFD-UHFFFAOYSA-N	CCCC=CCC=CCC=CCCCCC(=O)OC(CC([O-])=O)C[N+](C)(C)C			HMDB0241495
POS21706	3-Ethyl-2,19-dioxabicyclo(16.3.1(docosa-3,6,9,18(22),21-pentaen-12-yn-20-one	8.19	339.195	[M+H]+	339.195	True	39017.5	2956.99	60741.7	96462.2	8393.4	128849	63359.8	40834.3	42246.9	15072.9	15205.6	54895.3	88777.9	48054.6	40666.1	13628.8	22147.2	22578.4	16596.4	15193.8	3952.34	0.348287	1.4288	0.514808	32649.1	25617.5	8100.96	78.4631	46649.1	38968.9	11749.6	83.5361	0.999588	1.22324	1.11505	0.458063	C22H26O3	---	---	CCC1=CCC=CCC=CCC#CCCCCc2cc(cc(=O)o2)O1	---	---	---
NEG5916	Neotriptonolide	6.502	233.116	[M-H]-	233.118	True	53529.3	63561.2	19358.3	25917.9	8131.25	68966.6	21229.5	26011.8	381641	110795	86693	62798.6	52598.8	18585.3	61368.4	13053.9	171823	7592.6	9278.16	275718	32984.8	0.85003	1.11522	0.157325	70580.1	86891.9	27477.6	123.111	78712.2	105447	31793.5	133.965	0.999588	0.552434	0.539676	0.0705656	C14H18O3	---	---	CC12CCC3=C(COC3=O)C1(C)CCC(=O)C2	---	---	---
POS2628	4-Hydroxybenzaldehyde	2.225	123.044	[M+H]+	123.044	True	978520	437859	451258	385737	1.28168e+06	2.74076e+06	208819	2.86883e+06	2128.3	705934	906131	644603	736410	638399	1263819	1.95853e+06	1.2814e+06	511294	1497201	1.93279e+06	3.65293e+06	0.33388	0.706264	-0.50172	1.41174e+06	948274	299871	67.1707	997060	965088	290985	96.7933	0.999588	1.17927	1.00625	0.47641	C7H6O2	Hydroxybenzaldehydes	RGHHSNMVTDWUBI-UHFFFAOYSA-N	OC1=CC=C(C=O)C=C1	C00633	126	HMDB0011718
NEG9997	all-trans-5,6-Epoxyretinoic acid	5.36	315.195	[M-H]-	315.197	True	44334.7	23750.3	42142.1	23238.3	36981.4	60968.1	40930.7	93781.6	180299	101794	121746	96646.5	35055.8	72322	45822.9	65614.3	121367	38850.5	26874.1	124811	132762	0.763889	0.920858	-0.118949	76012.7	40264.2	12732.7	52.9704	69996.9	49190.7	14831.5	70.2755	0.999588	0.139763	0.666066	0.11697	C20H28O3	---	KEEHJLBAOLGBJZ-WEDZBJJJSA-N	C\C(\C=C\C12OC1(C)CCCC2(C)C)=C/C=C/C(/C)=C/C(O)=O	C16680	5363137	HMDB0012451
POS14442	Etiocholanolone	6.57	273.222	[M+H-H2O]+	273.221	True	64662.1	18320.9	26829.9	100630	24126	74892	34511.4	53724.3	338810	60259.2	79560.1	45093	73271.3	34035.2	58898.2	16257.9	166979	25246.6	14309.5	326356	35804.2	0.999212	1.00051	0.000739856	79625.1	97414.8	30805.3	122.342	79666	89761.4	27064.1	112.672	0.999669	0.333216	0.420819	0.000342181	C19H30O2	Androgens and derivatives	QGXBDMJGAMFCBF-BNSUEQOYSA-N	[H][C@@]12CCC(=O)[C@@]1(C)CC[C@@]1([H])[C@@]2([H])CC[C@]2([H])C[C@]([H])(O)CC[C@]12C			HMDB0000490
POS11918	Isoleucyl-Leucine	4.418	245.185	[M+H]+	245.186	True	179355	340015	387665	183224	379428	237428	375504	700496	117211	161353	129494	229878	261323	665464	560358	181589	145936	340681	404862	105307	76276.2	0.930786	0.97624	-0.034692	297167	196086	62007.9	65.9851	290107	171590	51736.3	59.1472	0.999588	0.117621	0.655059	0.0311502	C12H24N2O3	Dipeptides	JWBXCSQZLLIOCI-UHFFFAOYSA-N	CCC(C)C(N)C(=O)NC(CC(C)C)C(O)=O		13817313	HMDB0028911
POS31231	N-hexanoylsphinganine	7.672	400.376	[M+H]+	400.379	True	13055.7	3968.61	10550.9	21447.6	13277.8	21546.4	11946.2	16786.3	2556.38	7470.59	4853.4	18246.3	6884.61	11354.4	10132.5	13584.6	4461.21	30312.8	21458.2	3426.99	4867.85	0.793429	0.928992	-0.106263	12472.9	8662.67	2739.38	69.4517	11587.3	6569.25	1980.7	56.6938	0.999588	0.366731	0.678829	0.100492	C24H49NO3	---	VUMHYWBWYSPQMM-XZOQPEGZSA-N	CCCCCCCCCCCCCCCC(C(CO)NC(=O)CCCCC)O	---	---	---
NEG2433	L-Asparagine	0.826	131.046	[M-H]-	131.046	True	257862	416520	373346	557159	323605	417962	451544	374224	353257	609004	631336	277369	483725	250105	275121	553198	303007	340864	426417	366805	458307	0.235883	1.16002	0.214144	373492	102555	32430.8	27.4585	433256	119408	36003	27.5607	0.999588	1.34901	1.32993	0.627303	C4H8N2O3	Asparagine and derivatives	DCXYFEDJOCDNAF-REOHCLBHSA-N	N[C@@H](CC(N)=O)C(O)=O	C00152	6267	HMDB0000168
NEG11712	Dimethisterone	9.792	339.231	[M-H]-	339.233	True	13438.7	22059.8	12926.7	10200.1	15361.8	16500.4	21259.2	10155.5	12518	29097.3	22815.5	18764.7	8281.12	21271.2	7935.83	6264.09	10753.6	4163.3	45984.9	5456.19	14647.1	0.547579	1.18026	0.239107	14352.2	12505.1	3954.47	87.1304	16939.4	6076.58	1832.16	35.8725	0.999588	0.601807	0.627924	0.261553	C23H32O2	---	LVHOURKCKUYIGK-UHFFFAOYSA-N	CC#CC1(O)CCC2C3CC(C)C4=CC(=O)CCC4(C)C3CCC12C		5231055	HMDB0251378
POS24996	2-(2-hydroxybut-3-en-2-yl)-3a,6,6,9a-tetramethyl-2,4,5,5a,7,8,9,9b-octahydro-1H-benzo[e][1]benzofuran-4,5-diol	7.451	361.236	[M+Na]+	361.235	True	216138	3967.75	150395	17936.3	9978.57	1.02984e+06	2.29067e+06	1.03614e+06	19471.2	6530.84	14228.5	46745.5	430457	50235.2	65058.6	67307	9959.4	31164.2	28742.4	29271.6	3514.59	0.142639	5.71752	2.51539	76245.5	126226	39916.1	165.552	435936	732207	220769	167.962	0.999588	1.83819	1.56316	0.845761	C20H34O4	Naphthofurans	UNORIIWPFZFSEC-UHFFFAOYSA-N	OC1C(O)C2(OC(CC2C3(C)CCCC(C)(C)C13)C(O)(C=C)C)C	---	57509442	---
NEG8727	9-HOTrE	6.389	293.211	[M-H]1-	293.212	True	24409.5	459.72	13102.1	10762.2	2331.79	12300	5020.47	8767.61	18848.8	7087.69	20540.9	7355.41	29862.9	22019.3	45303.8	2283.32	24289.1	2387.41	1753.38	38858.1	3306.45	0.25393	0.63348	-0.658628	17741.9	16533.6	5228.4	93.1897	11239.2	7617.49	2296.76	67.7764	0.999588	1.148	1.25312	0.595286	C18H30O3	Lineolic acids and derivatives	RIGGEAZDTKMXSI-CUHSZNQNSA-N	CC\C=C/C\C=C/C=C/C(O)CCCCCCCC(O)=O	C16326	6439873	---
NEG11699	Norethindrone acetate	9.813	339.199	[M-H]-	339.2	True	228040	192785	104075	179089	201773	81348	155108	129894	145478	44282.7	107301	226018	116907	167426	155017	107126	99424.7	119666	193294	139055	133124	0.888228	0.979042	-0.0305576	145706	40295.5	12742.5	27.6553	142652	55790.6	16821.5	39.1095	0.999588	0.397228	0.160448	0.0514756	C22H28O3	---	IMONTRJLAWHYGT-UHFFFAOYSA-N	CC(=O)OC1(CCC2C3CCC4=CC(=O)CCC4C3CCC12C)C#C		541197	HMDB0255731
POS7844	Dodecanamide	8.12	200.201	[M+H]+	200.201	True	59075.2	46884.3	59143.6	42468.7	60033.1	76699.3	48164.1	60724.2	65429.1	71818.4	38105.7	69386	45289.7	69016.4	78254.1	54336.6	55105.1	57722.5	68847.9	40032.9	52302.8	0.724074	0.968001	-0.0469193	59029.4	12050.9	3810.82	20.415	57140.5	12078.9	3641.93	21.139	0.999588	0.478981	0.99382	0.140217	C12H25NO	Fatty Acyls	ILRSCQWREDREME-UHFFFAOYSA-N	CCCCCCCCCCCC(N)=O	C13831	14256	HMDB0251566
NEG12676	8,15-dihydroxy-14-oxo-labd-13(16)-en-19-oic acid	7.565	351.216	[M-H]-	351.218	True	22881	40245.5	16762.9	9938.8	19576	17598.6	28145.7	13333.3	31664.8	5551.87	11492.5	44044.4	12861.2	34917	36855.2	29188.8	11595.3	8241.21	12207.1	8012.16	12280.3	0.810719	0.939315	-0.0903189	21020.3	13673.5	4323.93	65.049	19744.7	10310.7	3108.79	52.2203	0.999588	0.462675	0.397325	0.0911296	C20H32O5	---	---	C=C(CCC1C(C)(O)CCC2C(C)(C(=O)O)CCCC12C)C(=O)CO	---	---	---
NEG9999	5,8-Epoxy-13-cis-retinoic acid	6.501	315.196	[M-H2O-H]-	315.196	True	644323	724192	219779	254574	80744.1	752764	227759	289330	4.34604e+06	1.3199e+06	939642	705172	544403	176693	647268	119305	2.02193e+06	79704.7	94647	3.2088e+06	400944	0.854949	1.11369	0.155342	799887	1.0231e+06	323531	127.905	890822	1.20604e+06	363636	135.385	0.999588	0.545543	0.539293	0.0680598	C20H28O3	Prenol lipids	QDOSIDVGVRAXSE-DYIZZJGFSA-N	C\C(\C=C\C=C(/C)C1OC2(C)CCCC(C)(C)C2=C1)=C\C(O)=O		71316382	HMDB0062412
POS18909	15-deoxy-PGA2	5.356	317.213	[M+H]+	317.211	True	3.5223e+06	839098	4830854	1.31137e+06	2.83527e+06	5.35212e+06	3.19507e+06	8.4734e+06	1.04798e+07	6.21288e+06	7.41636e+06	7.37902e+06	1.99076e+06	6.91655e+06	3.32427e+06	3.76192e+06	8.6198e+06	3.00836e+06	1.45368e+06	8.14916e+06	7.664e+06	0.830278	0.947373	-0.0779959	5.22675e+06	2.76637e+06	874803	52.9271	4.95168e+06	3.00958e+06	907424	60.779	0.999588	0.0514321	0.743174	0.0807762	C20H28O3	---	BHHHGDAJJMEHST-NBIYZLHXSA-N	CCCCCC=CC=C1C=CC(=O)C1CC=CCCCC(=O)O	---	---	---
POS16779	MF-EA 705beta	5.724	297.186	[M+H]+	297.185	True	1.35974e+06	185231	2.08578e+06	2.09017e+06	1.30211e+06	3.86623e+06	2.74939e+06	2.79167e+06	1.68704e+06	1.82814e+06	1.80831e+06	3.00612e+06	1.61766e+06	2.98058e+06	1.44623e+06	2.46681e+06	2.32447e+06	3.26368e+06	965155	1.61009e+06	1.38834e+06	0.741632	0.938634	-0.0913661	2.10691e+06	804812	254504	38.1986	1.97762e+06	950563	286606	48.066	0.999588	0.26597	0.620078	0.129811	C20H24O2	---	NEWBSSHUUPIRNQ-FCPMNKIOSA-N	CCC=CC1=C(C=CC(=C1)C)C(=CC=CC=CCC(=O)O)C	---	---	---
NEG4105	p-Cresol sulfate	4.865	187.006	[M-H]-	187.007	True	146932	2.24483e+06	14381.1	2.75752e+06	86269.3	30352	350558	60843.1	1.1895e+06	61085.1	856776	67733.2	6654.26	120370	201260	34526.6	54665.1	664063	254378	141125	118799	0.0991634	4.26193	2.09151	166357	190548	60256.5	114.541	709003	970724	292684	136.914	0.999588	2.01211	1.72331	1.00365	C7H8O4S	Phenylsulfates	WGNAKZGUSRVWRH-UHFFFAOYSA-N	CC1=CC=C(OS(O)(=O)=O)C=C1		4615423	HMDB0011635
POS4440	Xanthine	2.673	153.041	[M+H]+	153.041	True	7.2826e+06	2.46346e+06	7.82878e+06	4.43111e+06	5.48577e+06	4.97886e+06	1.18493e+07	6.43753e+06	2.94051e+06	3.56606e+06	4.66386e+06	8.35845e+06	3.55424e+06	5.39283e+06	7.42973e+06	6.36464e+06	3.00325e+06	318.66	6.09834e+06	2.76635e+06	607734	0.301621	1.29195	0.369554	4.35759e+06	2.82123e+06	892151	64.7429	5.6298e+06	2.66896e+06	804720	47.4076	0.999588	0.841911	1.26393	0.520538	C5H4N4O2	Xanthines	LRFVTYWOQMYALW-UHFFFAOYSA-N	O=C1NC2=C(NC=N2)C(=O)N1	C00385	1188	HMDB0000292
POS4076	4-Hydroxycinnamic acid	2.448	147.044	[M+H-H2O]+	147.044	True	1.87755e+06	1.69209e+06	2.00742e+06	2.18032e+06	2.66161e+06	1.09103e+06	591308	3.69543e+06	4.3858e+06	1.44448e+06	2.25567e+06	3.23151e+06	1.97167e+06	3.16515e+06	2.17171e+06	3.43687e+06	2.42772e+06	4.52392e+06	2.57393e+06	2.3161e+06	2.27674e+06	0.144209	0.772782	-0.371866	2.80953e+06	779932	246636	27.7602	2.17116e+06	1.09586e+06	330413	50.4734	0.999588	1.61835	1.48972	0.841008	C9H8O3	Hydroxycinnamic acids	NGSWKAQJJWESNS-ZZXKWVIFSA-N	OC(=O)\C=C\C1=CC=C(O)C=C1	C00811	637542	HMDB0002035
POS10477	PyroGlu-Val	4.18	229.119	[M+H]+	229.118	True	742707	5647.44	1.0402e+06	298913	494227	78122.2	304232	639271	673.69	10682	11211.5	99770.6	410132	406451	850818	42777.9	23182.5	906187	262851	8087.06	2631.08	0.855092	1.09405	0.129683	301289	341924	108126	113.487	329626	357722	107857	108.524	0.999588	0.159516	0.629507	0.0679872	C10H16N2O4	Peptides	DTSWLLBBGHRXQH-UUEFVBAFSA-N	O=C(NC(C(O)=O)C(C)C)[C@H]1NC(CC1)=O	---	103803266	---
POS25535	Trehalose	0.913	365.103	[M+Na]+	365.105	True	28229.2	24400.1	17700.5	7713.36	21856.9	33236.6	14924	28872.9	41626	48763.4	68673.7	40095.1	21512.1	40387.5	65849.4	34558.2	89028	21706.1	243020	217467	122953	0.0282625	0.340687	-1.55348	89657.7	80768.7	25541.3	90.0857	30545.2	17226.2	5193.9	56.3959	0.999588	2.38608	2.21353	1.54879	C12H22O11	Glycosyl compounds	HDTRYLNUVZCQOY-LIZSDCNHSA-N	OC[C@H]1O[C@H](O[C@H]2O[C@H](CO)[C@@H](O)[C@H](O)[C@H]2O)[C@H](O)[C@@H](O)[C@@H]1O	C01083	7427	HMDB0000975
NEG7623	8-HYDROXY-6-METHYL-9-OXO-9H-XANTHENE-1-CARBOXYLIC ACID	7.708	269.045	[M-H]-	269.046	True	274.59	165.41	185.82	32219.4	193.15	296.39	52.81	137.34	87.2	52.06	46.34	49.78	48.94	105.83	109.81	55.58	54.16	192.34	278.37	247.35	58.28	0.34882	25.5289	4.67406	120.044	87.6301	27.7111	72.9983	3064.6	9669.95	2915.6	315.538	0.999588	1.05243	0.999121	0.457399	C15H10O5	---	---	Cc1cc(O)c2c(=O)c3c(C(=O)O)cccc3oc2c1	---	71391887	---
NEG21727	Apigenin 7-glucuronide	5.215	445.073	[M-H]-	445.078	True	1563.8	2195.94	13505.8	119861	13605.5	2308.27	356.48	603.91	1000.03	958.98	1431.64	2554.87	8952.61	780.96	5377.26	32091.6	5872.41	1410.19	10337.3	5339.72	767.14	0.553922	1.94713	0.961348	7348.4	9300.63	2941.12	126.567	14308.3	35354.2	10659.7	247.089	0.999588	0.505184	0.691282	0.256551	C21H18O11	Flavonoid O-glycosides	JBFOLLJCGUCDQP-ZFORQUDYSA-N	[H][C@@]1(OC2=CC(O)=C3C(=O)C=C(OC3=C2)C2=CC=C(O)C=C2)O[C@]([H])(C(O)=O)[C@@]([H])(O)[C@]([H])(O)[C@@]1([H])O		5319484	HMDB0240480
POS20742	Piptamine(antibiotic)	7.882	332.331	[M+H]+	332.331	True	13261.8	4334.67	8740.08	5992.18	6547.14	15825.8	4425.4	4782.46	5299.57	4138.85	9935.87	9150.49	7198.75	5902.25	3950.11	7783.16	3443.31	6028.89	9965.57	2770.95	1797.87	0.252914	1.30558	0.384696	5799.14	2762.81	873.679	47.6418	7571.26	3951.1	1191.3	52.1854	0.999588	1.12426	1.39431	0.597027	C23H41N	---	YMMNFUJNCOWQRX-UHFFFAOYSA-N	CCCCCCCCCCCCCCCN(C)CC1=CC=CC=C1	---	---	---
POS18157	(2E,6E,8E)-Decatrienoylcarnitine	5.643	310.201	[M+H]+	310.202	True	707811	581804	595006	539510	712730	690940	613027	276630	748829	269174	377764	718984	285518	279590	319537	645872	1.1237e+06	600846	749027	456231	517613	0.885724	0.975524	-0.0357508	569691	260602	82409.6	45.7444	555748	173435	52292.7	31.2076	0.999588	0.377117	0.294328	0.0527018	C17H27NO4	Fatty Acyls	WQZGVBGHYLRJAV-UHFFFAOYSA-N	CC=CC=CCCC=CC(=O)OC(CC([O-])=O)C[N+](C)(C)C			HMDB0241125
POS11888	Phenylalanylproline	5.173	245.127	[M+H-H2O]+	245.129	True	68166.3	105869	82197.4	147692	136507	28293.3	101091	26544.2	35246.3	30915.9	35860.6	53108.3	166918	44477.9	150077	151860	32298.4	60435.4	111561	19395.8	11815.9	0.742475	0.905049	-0.143932	80194.8	59245.5	18735.1	73.877	72580.2	45077.8	13591.5	62.1075	0.999588	0.745824	0.575683	0.129318	C14H18N2O3	Peptides	WEQJQNWXCSUVMA-RYUDHWBXSA-N	N[C@@H](CC1=CC=CC=C1)C(=O)N1CCC[C@H]1C(O)=O		7020641	HMDB0011177
POS16228	Ecklonialactone A	8.106	291.195	[M+H]+	291.195	True	24468.7	27154.6	29940.1	25732.2	40627.7	40091.1	21881.4	28270.8	28332.1	22876.9	16946	32509.6	32729.8	32049.1	40341.5	31354.6	43507.4	24660.6	39306.9	37764.7	26466.3	0.0459901	0.817382	-0.290917	34069	6069.17	1919.24	17.8143	27847.4	7166.21	2160.69	25.7338	0.999588	2.42572	1.9902	1.33734	C18H26O3	Macrolides and analogues	GZNRNQVZDUCYFB-SOVGUPCDSA-N	CCC1C2CC3C(C2C=CCC=CCCCCC(=O)O1)O3	---	---	---
POS14980	H-PHE-LEU-OH	4.488	279.173	[M+H]+	279.171	True	43375.1	40248.6	100928	49075.5	102729	52136.7	102114	146115	15873.6	17164.5	20018.1	38141.8	72622.2	73582.3	147034	41379.1	22464	69470.2	73225.6	15309.9	10058	0.732347	1.11323	0.154757	56328.8	40515.4	12812.1	71.9267	62707.1	43402.7	13086.4	69.2149	0.999588	0.27032	0.718768	0.135283	C15H22N2O3	---	RFCVXVPWSPOMFJ-STQMWFEESA-N	CC(C)CC(C(=O)O)NC(=O)C(CC1=CC=CC=C1)N	---	---	---
NEG3605	trans-3-Octenedioic acid	5.09	171.066	[M-H]-	171.066	True	6235.34	11513.5	7502.27	5913.16	7770.98	5509.63	5562.9	8264.66	6011.97	7939.42	6895.92	6413.49	10516.8	6824.3	11087.1	6987.76	6551.62	5883.13	8973.18	7915.28	7654.8	0.38124	0.912693	-0.131798	7880.75	1773.23	560.743	22.5007	7192.71	1741.6	525.111	24.2134	0.999588	1.03754	0.963972	0.418802	C8H12O4	Fatty Acyls	QWWZNXBOJLOHGI-HNQUOIGGSA-N	OC(=O)CCC\C=C\CC(O)=O		22495178	HMDB0013312
POS21422	Prostaglandin F2a	5.214	337.239	[M+H-H2O]+	337.237	True	2.62973e+06	384074	3.25349e+06	1.43951e+06	2.62784e+06	1.85493e+06	2.03818e+06	4.17638e+06	359609	1.34383e+06	2.97384e+06	1.77557e+06	2.18946e+06	4.70458e+06	2.5822e+06	2.14646e+06	2.27951e+06	1.68406e+06	1.4024e+06	771598	2.24268e+06	0.871856	0.963476	-0.0536796	2.17785e+06	1.03e+06	325714	47.2942	2.09831e+06	1.18364e+06	356880	56.4091	0.999588	0.381092	0.800417	0.0595554	C20H34O5	Prostaglandins and related compounds	PXGPLTODNUVGFL-UAAPODJFSA-N	CCCCC[C@H](O)\C=C\[C@H]1[C@H](O)C[C@H](O)[C@@H]1C\C=C\CCCC(O)=O	C00639	5283078	HMDB0001139
NEG2889	Glutamine	0.851	145.061	[M-H]-	145.062	True	534516	5.59208e+06	1.12264e+06	1.49777e+06	1.19293e+06	356901	2.00026e+06	231780	1.48289e+06	2.11589e+06	3.25694e+06	876544	1.24362e+06	50844.7	251509	1.98772e+06	1.16746e+06	511633	781352	1.32733e+06	2.40097e+06	0.206131	1.66265	0.733481	1.0599e+06	734821	232371	69.3294	1.76223e+06	1.54238e+06	465045	87.524	0.999588	1.45721	1.45288	0.685857	C5H10N2O3	Alpha amino acids	ZDXPYRJPNDTMRX-VKHMYHEASA-N	N[C@@H](CCC(N)=O)C(O)=O	C00064	5961	HMDB0000641
NEG10190	SCHEMBL9249136	6.569	317.197	[M-H]-	317.197	True	284222	77227.4	97223	95423.2	49006.7	209681	52199.5	114418	986752	122521	380890	288742	272591	109703	223199	35476	491428	27996	36535.9	868083	90784.7	0.867053	0.918398	-0.122809	244454	264290	83575.8	108.114	224506	273281	82397.3	121.726	0.999588	0.0861396	0.556772	0.0619542	C16H30O6	---	---	O=C(O)CCCCCCCC(O)C(O)CCCCCC(=O)O	---	14556981	---
POS5444	Pyridoxamine	0.787	169.095	[M+H]+	169.097	True	2.14111e+06	1.69162e+06	2.93456e+06	2.59372e+06	3.258e+06	1.47239e+06	460598	2.11735e+06	581317	707700	1.06115e+06	2.61865e+06	2.45726e+06	1.39583e+06	1.1727e+06	3.49481e+06	1.07809e+06	1.88853e+06	3.68505e+06	732237	610297	0.688383	0.903678	-0.146119	1.91335e+06	1.10759e+06	350252	57.8878	1.72905e+06	966538	291422	55.9	0.999588	0.977151	0.42644	0.16217	C8H12N2O2	Pyridoxamine 5'-phosphates	NHZMQXZHNVQTQA-UHFFFAOYSA-N	CC1=C(O)C(CN)=C(CO)C=N1	C00534	1052	HMDB0001431
POS23103	sarcocrassocolide O	5.928	349.199	[M+H]+	349.201	True	1.27191e+06	74043.3	1.35146e+06	1.63645e+06	1.26598e+06	1.53343e+06	1.30497e+06	1.0042e+06	780004	3.3146e+06	1.79903e+06	992660	1.17629e+06	1.44594e+06	1.1902e+06	1.09281e+06	2.13568e+06	818538	4.09198e+06	3.37593e+06	728538	0.475817	0.817774	-0.290227	1.70486e+06	1.15028e+06	363751	67.4709	1.39419e+06	790141	238237	56.674	0.999588	0.839305	0.762994	0.32256	C20H28O5	---	---	C=C1CCC=C(C)CC2OC(=O)C(=C)C2CC2OC2(C)CCC1OO	---	---	---
POS10963	Glutamylserine	0.934	235.091	[2M+H]+	235.092	True	138495	294856	92326.6	267568	357494	42430.3	74631.8	40487.7	888551	233323	1.19621e+06	84874.2	374596	44586	203396	237636	870517	62245.6	99134.2	654909	447662	0.882805	1.07051	0.0983017	307956	278846	88178.9	90.5475	329670	374489	112913	113.595	0.999588	0.237207	0.664689	0.0541353	C8H14N2O6	Peptides	UQHGAYSULGRWRG-WHFBIAKZSA-N	N[C@@H](CCC(O)=O)C(=O)N[C@@H](CO)C(O)=O		6995653	HMDB0028828
NEG1492	DL-Glyceric acid	0.925	105.018	[M-H]-	105.019	True	55033.5	54901.8	209190	89017.8	103782	71170.8	99978.1	117836	55841.6	28570.5	39728	96409.1	91778.5	27638.4	113327	182821	101587	118082	244322	76842.1	37466.4	0.331567	0.771325	-0.374589	109027	64242.4	20315.2	58.9232	84095.5	50164.6	15125.2	59.6519	0.999588	1.47865	1.05541	0.479429	C3H6O4	---	RBNPOMFGQQGHHO-UHFFFAOYSA-N	C(C(C(=O)O)O)O	---	---	---
POS31935	Met Val Arg	5.832	405.224	[M+H]+	405.224	True	211980	47225.3	452007	452368	247071	964927	456285	458816	508791	454060	408336	580323	385037	531659	304299	540894	643924	776995	180305	527981	152279	0.688117	0.916596	-0.125642	462369	202160	63928.7	43.7227	423806	228692	68953.1	53.9614	0.999588	0.259863	0.527725	0.162338	C16H32N6O4S1	---	ALTHVGNGGZZSAC-SRVKXCTJSA-N	CC(C)C(C(=O)NC(CCCN=C(N)N)C(=O)O)NC(=O)C(CCSC)N	---	---	---
POS31376	1-Naphthalenepentanoic acid, 4-(acetyloxy)-3,4,4a,5,6,7,8,8a-octahydro-beta,2,5,5,8a-pentamethyl-3-oxo-, (4S,8aS)-	6.283	401.23	[M+Na]+	401.23	True	621600	16465.5	797635	1.23043e+06	304741	1.69297e+06	1357360	2.17521e+06	502193	108768	264132	1.122e+06	838491	1.27368e+06	497937	1.06481e+06	553929	1.78522e+06	107490	316861	129749	0.842471	1.07238	0.100821	769017	545155	172393	70.8899	824681	701604	211542	85.0758	0.999588	0.403397	0.682055	0.0744448	C22H34O5	Diterpenoids	XGQQRJZRTBKBRM-APTQHQDLSA-N	O=C(OC1C(=O)C(=C(CCC(C)CC(=O)O)C2(C)CCCC(C)(C)C12)C)C	---	56776332	---
NEG5110	2-Hydroxyacetophenone sulfate	4.485	215.001	[M-H]-	215.002	True	17499.7	9351.84	201.45	24657.7	3504.69	722.32	156.24	1517.96	6775.84	674.72	2184.93	157346	153.68	7427.35	165.24	3539.61	4442.49	1898.37	4340.75	2189.07	1458.17	0.424618	0.334138	-1.58149	18296.1	48907.1	15465.8	267.309	6113.4	8104.96	2443.74	132.577	0.999588	1.12369	0.830436	0.372002	C8H8O5S	Ketones	FDRCXEWKDMDDQD-UHFFFAOYSA-N	O=C(C=1C=CC=CC1OS(=O)(=O)O)C	---	53793796	---
NEG2357	L-Norleucine	3.863	130.085	[M-H]-	130.087	True	727066	860994	644833	987307	817984	141038	340785	706771	107939	135890	448996	103421	712062	289322	1.0135e+06	268277	529447	667063	570764	46689.9	125638	0.455481	1.24393	0.314902	432618	315881	99890.3	73.0161	538146	318005	95882.2	59.0928	0.999588	0.72163	0.788703	0.34153	C6H13NO2	L-alpha-amino acids	LRQKBLKVPFOOQJ-YFKPBYRVSA-N	CCCC[C@H](N)C(O)=O	C01933	21236	HMDB0001645
POS20559	Carnosol	6.858	331.188	[M+H]+	331.188	True	114056	8308.47	218487	779906	130595	250918	232799	403089	267226	156112	80405.2	154857	362291	273653	170065	279627	144495	102122	135138	728155	8547.02	0.962304	1.01813	0.0259276	235895	200173	63300.3	84.8568	240173	208205	62776.1	86.6895	0.999588	0.19321	0.161888	0.0166875	C20H26O4	Diterpene lactones	XUSYGBPHQBWGAD-PJSUUKDQSA-N	CC(C)C1=CC2=C(C(O)=C1O)[C@@]13CCCC(C)(C)[C@@H]1C[C@@H]2OC3=O	C09069	442009	HMDB0002121
NEG1189	3-Methylpyridazine	0.831	93.0448	[M-H]-	93.0459	True	143440	133191	148270	134542	165521	136960	171242	135808	52926	94282.8	79588.1	144966	137007	139968	116308	182356	63412.5	108786	170615	51284.4	52018.4	0.584563	1.08756	0.121099	116672	47534.2	15031.6	40.7417	126888	36388.2	10971.5	28.6774	0.999588	0.230276	0.70795	0.233169	C5H6N2	Pyridazines and derivatives	---	Cc1cccnn1	---	74208	---
POS20879	Japodagrone	6.986	333.205	[M+H]+	333.205	True	104446	3733.23	182583	274491	51569.8	222218	210759	179074	125016	34435.2	56367.3	111297	418655	164593	99479	71911.3	110438	114765	23401.4	200789	22409.9	0.956757	0.981774	-0.0265372	133774	114308	36147.3	85.4485	131336	88534.9	26694.3	67.4112	0.999588	0.177726	0.392968	0.0191985	C20H28O4	---	DIFCOVWODQVBLT-BESYKYKSSA-N	CC1CCC(C2CCC(O2)(C=C3C(=O)C(=CC3(C1=O)O)C)C)(C)C	---	---	---
POS19141	ent-18-hydroxytrachyloban-19-oic acid	8.207	319.225	[M+H]+	319.227	True	80055.7	6621.85	98384.8	18293.2	49785.8	454011	24730.2	232926	61865.2	7316.17	10910.2	186303	78264.7	469098	167022	30953.1	15678	105874	40853.3	65027.3	6368.55	0.722542	0.815064	-0.295014	116544	137965	43628.3	118.38	94990.9	135898	40974.7	143.064	0.999588	0.28875	0.992422	0.141137	C20H30O3	---	---	CC12CC34CCC5C(CO)(C(=O)O)CCCC5(C)C3CC1C2C4	---	77526618	---
POS32841	alpha-Mangostin	9.831	411.18	[M+H]+	411.18	True	15174.6	8599.24	14808.8	9072.64	15360	22607.8	13442.8	17334.3	12447.2	17278.2	14411.9	15955.1	12095.1	26787.7	21516.6	10368	11499.7	7187.49	20459.9	14695.7	13218.3	0.722086	0.949017	-0.0754936	15378.4	5936.28	1877.22	38.6015	14594.3	3902.51	1176.65	26.7399	0.999588	0.476759	1.12911	0.141411	C24H26O6	Dibenzopyrans	GNRIZKKCNOBBMO-UHFFFAOYSA-N	COC1=C(O)C=C2OC3=C(C(O)=C(CC=C(C)C)C(O)=C3)C(=O)C2=C1CC=C(C)C	C10080	5281650	HMDB0035796
POS50662	1-Palmitoylphosphatidylcholine	8.221	518.32	[M+Na]+	518.322	True	1.2669e+07	8.31252e+06	1.1886e+07	5.16407e+06	8.34596e+06	1.80582e+07	4.18019e+06	1.06841e+07	5.38911e+06	1.31715e+07	7.48705e+06	6.19662e+06	6.23409e+06	2.10436e+07	2.0382e+07	1.39199e+06	6.20728e+06	1.60224e+07	4.61393e+06	7.68996e+06	6.55967e+06	0.981734	0.994075	-0.00857337	9.63416e+06	6.89598e+06	2.1807e+06	71.5785	9.57707e+06	4.1784e+06	1.25983e+06	43.6292	0.999588	0.186681	0.93103	0.00800618	C24H50NO7P	Glycerophospholipids	ASWBNKHCZGQVJV-UHFFFAOYSA-N	CCCCCCCCCCCCCCCC(=O)OCC(O)COP([O-])(=O)OCC[N+](C)(C)C			HMDB0256091
NEG22434	Cytochalasin II	7.524	450.264	[M-H]-	450.263	True	76191.9	88201.4	27890.4	3978.21	20596.8	26440.1	25662.4	23121.4	63837.3	67008.7	37300.5	11631.4	7295.41	43893.5	42110.9	5511.47	24769	48881.4	8257.85	50755.7	24331	0.156178	1.56444	0.645646	26743.8	18275	5779.08	68.3339	41839	27195.6	8199.79	65.0006	0.999588	1.98081	1.4885	0.80638	C28H37NO4	---	NJKNOVMUCDFVLS-KKOPAYBFSA-N	CC1CC=CC2C(C(=C)C(C3C2(C(=O)CCC(C1)(C)O)C(=O)NC3CC4=CC=CC=C4)C)O	---	---	---
POS92325	Albanin G	0.996	783.285	[M+Na]+	783.278	True	7366.24	81036.4	37924.6	603819	55328.9	10192.3	198116	3597.45	148.75	10520	455.3	8570.86	88655.3	4747.73	5520.81	373685	40081.4	8716.11	14648.3	515.72	1108.67	0.584832	1.6784	0.747083	54624.9	115319	36467	211.11	91682.3	179648	54165.9	195.946	0.999588	0.42338	0.830093	0.232969	C45H44O11	8-prenylated flavones	DKBPTKFKCCNXNH-UHFFFAOYSA-N	CC(C)=CCC1=C(O)C=CC(C(=O)C2C(CC(C)=CC2C2=C3OC(=C(CC=C(C)C)C(=O)C3=C(O)C=C2O)C2=C(O)C=C(O)C=C2)C2=C(O)C=C(O)C=C2)=C1O	C10100	6138419	HMDB0030075
POS16546	Isoleucyl-Tyrosine	4.036	295.165	[M+H]+	295.165	True	25306	34657.4	17407.7	35204.1	24747.6	41946.8	2871.93	61458.7	22283.6	27613.5	17331.9	77627.7	32239.3	76794	14515.8	20185.4	23502.7	22459.5	37291	55505.5	8787.04	0.344542	0.765969	-0.384642	36890.8	24893.3	7871.96	67.4784	28257.2	15223.6	4590.09	53.8751	0.999588	1.01501	1.0192	0.462758	C15H22N2O4	Peptides	MUFXDFWAJSPHIQ-UHFFFAOYSA-N	CCC(C)C(N)C(=O)NC(CC1=CC=C(O)C=C1)C(O)=O		342468	HMDB0028919
NEG5816	Vanillin 4-sulfate	4.843	230.995	[M-H]-	230.997	True	420.52	1122.49	519.25	2434.36	1057.81	10732.7	16126.5	141.88	1199.85	1987.72	1993.65	1326.73	432.65	10508.3	6309.01	10988.2	6801.85	199.24	42910.7	1235.73	1320.2	0.269838	0.418201	-1.25773	8203.26	12870.6	4070.06	156.897	3430.61	5137.42	1548.99	149.752	0.999588	1.42248	1.22319	0.568897	C8H8O6S	Phenylsulfates	OUIKMDRGUNIXSP-UHFFFAOYSA-N	COC1=C(OS(O)(=O)=O)C=CC(C=O)=C1		20822599	HMDB0041789
POS16112	3-Methylglutarylcarnitine	3.832	290.165	[M+H]+	290.16	True	4509.25	8980	36924.7	73181.4	10401.4	174215	14404	69282.1	5642.9	1853.91	4646.18	19651.6	2055.53	70876.5	50489.1	21543.7	5908.65	37071.3	90272.1	17246.4	26562.3	0.892438	1.07502	0.104363	34167.7	28507.5	9014.86	83.4339	36731	52442.8	15812.1	142.775	0.999588	0.216853	0.632231	0.049422	C13H23NO6	Fatty Acyls	HFCPFJNSBPQJDP-NXEZZACHSA-N	C[C@H](CC(O)=O)CC(=O)O[C@H](CC([O-])=O)C[N+](C)(C)C		156907977	HMDB0000552
POS24392	MG(18:1(9Z)/0:0/0:0)	10.101	357.302	[M+H]+	357.3	True	124604	69049.2	71306.9	23850.9	102274	99470.3	47226.1	70190.5	30037.5	25966.1	25960.8	160012	30009.1	205736	457253	43190.4	20362.2	68344.9	50752.3	31290.8	25425	0.290532	0.574176	-0.800435	109238	137330	43427.6	125.717	62721.6	35264	10632.5	56.2231	0.999588	1.35982	1.29197	0.536806	C21H40O4	1-monoacylglycerols	RZRNAYUHWVFMIP-QJRAZLAKSA-N	[H][C@](O)(CO)COC(=O)CCCCCCC\C=C/CCCCCCCC		12178130	HMDB0011567
POS6518	Phosphocholine	0.772	184.074	[M+H]+	184.074	True	283.03	15440	3667.38	2913.15	245.8	8420.06	5799.73	11239.6	4328.38	2798.39	10334.1	10451.9	347.8	1422.79	1180.08	5944.19	4383.97	5515.23	2876.17	5073.58	5434.75	0.354121	1.39614	0.481439	4263.05	2973.31	940.243	69.7461	5951.79	4848.02	1461.73	81.4548	0.999588	1.20169	0.991439	0.450848	C5H15NO4P+	Phosphocholines	YHHSONZFOIEMCP-ZNIHKIQSNA-O	C[N+](C)(C)CCOP(=O)(O)O	C00588	1014	---
NEG3001	Cinnamic acid	3.771	147.045	[M-H]-	147.045	True	1.38435e+06	1.16473e+06	1.56953e+06	1.27411e+06	1.41933e+06	1.69644e+06	1.73506e+06	1.90245e+06	760252	830094	893451	1.63667e+06	1.25346e+06	2.19704e+06	1.65593e+06	1.36875e+06	799931	1.58129e+06	1.90021e+06	766014	808304	0.731652	0.952191	-0.0706771	1.39676e+06	491521	155433	35.1901	1.32998e+06	385991	116381	29.0223	0.999588	0.536707	0.80493	0.135696	C9H8O2	Cinnamic acids	WBYWAXJHAXSJNI-SREVYHEPSA-N	OC(=O)\C=C/C1=CC=CC=C1	C10438	5372954	HMDB0000567
POS19380	8-HETE	6.389	321.241	[M+H]+	321.242	True	1.00283e+06	9733.75	679032	523068	82232	602133	288739	486421	805992	292004	659343	261417	1.22535e+06	1.02569e+06	1.79193e+06	138301	1.11484e+06	140043	74895.4	1.74955e+06	105436	0.257862	0.647365	-0.627349	762746	697165	220463	91.4019	493775	302888	91324.3	61.3414	0.999588	1.10988	1.23356	0.588612	C20H32O3	Hydroxyeicosatetraenoic acids	NLUNAYAEIJYXRB-VYOQERLCSA-N	CCCCC\C=C/C\C=C/C=C/[C@@H](O)C\C=C/CCCC(O)=O	C14776	5283154	HMDB0004679
POS19219	Aspartyl-Tryptophan	4.29	320.125	[M+H]+	320.124	True	4.1214e+06	382920	5.1044e+06	2.31433e+06	4.76869e+06	387533	1.65647e+06	894325	184301	319144	135621	88979.7	1.51262e+06	1.04379e+06	8.15613e+06	437164	102589	4.1049e+06	2.18566e+06	88173.4	133752	0.954501	1.03208	0.0455526	1.78538e+06	2.57955e+06	815726	144.482	1.84265e+06	1.94379e+06	586075	105.489	0.999588	0.151395	0.539437	0.0202235	C15H17N3O5	---	ZARXTZFGQZBYFO-UHFFFAOYSA-N	NC(CC(O)=O)C(=O)NC(CC1=CNC2=CC=CC=C12)C(O)=O		9948926	HMDB0028764
NEG6470	Leucyl-Isoleucine	4.422	243.168	[M-H]-	243.171	True	47490	102148	84457.9	50356.3	67054.6	67361	113514	141681	33685.7	55278.2	49396.5	50208.1	62360.9	112331	91807.9	61441.3	44179	64190	63647.3	37108	30759.5	0.360396	1.19503	0.257043	61803.3	24679	7804.19	39.9316	73856.6	33134	9990.29	44.8627	0.999588	1.11116	1.11727	0.443221	C12H24N2O3	Carboxylic acids and derivatives	AZLASBBHHSLQDB-UHFFFAOYSA-N	CCC(C)C(NC(=O)C(N)CC(C)C)C(O)=O		435718	HMDB0028932
NEG7165	D-myo-Inositol 4-phosphate	1.031	259.021	[M-H]-	259.022	True	6682.63	94759.5	7029.04	6117.22	18429.2	2828.42	15837.1	5758.07	27279.6	9627.26	18504.8	12020	31416.4	1551.89	2283.52	6667.03	115426	18949.2	20152.2	22038.1	6752.06	0.741295	0.815585	-0.294092	23725.6	33622.1	10632.3	141.712	19350.3	26082.5	7864.18	134.792	0.999588	0.275758	0.790541	0.130009	C6H13O9P	---	INAPMGSXUVUWAF-CNWJWELYSA-N	O[C@@H]1[C@H](O)[C@H](O)[C@@H](OP(O)(O)=O)[C@H](O)[C@H]1O	C03546		HMDB0001313
NEG9230	(1S*,6S*,7E,11S*)-3,4-epoxy-6-hydroxydolabella-7,12-diene	8.448	303.232	[M-H]-	303.233	True	46778.4	6036.83	37711.9	3834.11	26075	115739	12188.6	151890	54751.7	6506.68	8112.62	110030	22206.3	362230	74957.6	14078.6	4881.22	59877.5	8674.85	49817.8	4240.11	0.440316	0.600472	-0.735832	71099.3	108146	34198.7	152.105	42693.1	49002.2	14774.7	114.778	0.999588	0.764085	1.08885	0.356236	C20H32O2	---	---	CC1=CC(O)CC2(C)OC2CC2(C)CC=C(C(C)C)C2CC1	---	74052167	---
NEG8654	Phenylalanyl-Gamma-glutamate	3.731	292.129	[M-H]-	292.13	True	4076.59	39210.9	2011.03	10612.7	8572.59	2487.87	7130.77	444.75	10275.5	6283.86	32177.4	5643.87	6578.89	1568.31	6464.66	12633.5	33593.3	3221.44	2660.57	6714.59	18605.3	0.775452	1.14733	0.198279	9768.45	9786.48	3094.76	100.185	11207.6	12650.1	3814.14	112.87	0.999588	0.30308	0.721726	0.110445	C14H19N3O4	Peptides	XWHWNYMBZXDFRP-UHFFFAOYSA-N	NC(CCC(=O)NC(=O)C(N)CC1=CC=CC=C1)C(O)=O		131750780	HMDB0029009
POS11776	Cytidine	1.419	244.093	[M+H]+	244.093	True	180747	301955	239710	114823	217602	102807	49012.6	267156	599257	533089	377457	59486.4	378661	90479.1	161825	60477.9	101030	611469	333267	232582	525494	0.848634	1.06169	0.0863633	255477	199353	63041	78.0317	271238	173978	52456.3	64.1422	0.999588	0.60524	0.3976	0.0712798	C9H13N3O5	Pyrimidine nucleosides	UHDGCWIWMRVCDJ-XVFCMESISA-N	NC1=NC(=O)N(C=C1)[C@@H]1O[C@H](CO)[C@@H](O)[C@H]1O	C00475	6175	HMDB0000089
NEG4728	O-methoxycatechol-O-sulphate	4.378	203.002	[M-H]-	203.002	True	12754.8	43140.7	1289.45	232476	12694.8	5037.57	6488.22	171.9	25815.4	6153.7	9453.55	12208.6	859.44	18861.7	15241.6	13041.1	25626.9	23177.2	5977.68	6157.02	5138.09	0.372365	2.55888	1.35552	12628.9	8212.4	2596.99	65.0284	32316	67531.7	20361.6	208.973	0.999588	1.02585	0.978984	0.429031	C7H8O5S	Phenylsulfates	AQTYXAPIHMXAAV-UHFFFAOYSA-N	COC1=CC=CC=C1OS(O)(=O)=O		22473	HMDB0060013
NEG9035	2-Hydroxyoctadecanoic acid	10.305	299.259	[M-H]-	299.259	True	573.36	441.47	945.6	1193.01	961.74	959.82	319.07	394.72	135.34	125.99	20.71	394.38	855.52	1278.19	1011.7	531.46	142.99	622.73	1560.41	153.56	91.58	0.577876	0.83085	-0.26734	664.252	504.423	159.513	75.9385	551.894	403.614	121.694	73.1326	0.999588	0.874023	0.715695	0.238165	C18H36O3	---	KIHBGTRZFAVZRV-UHFFFAOYSA-N	CCCCCCCCCCCCCCCCC(O)C(O)=O		69417	HMDB0242145
POS26979	4-acetyloxy-8-(3-oxo-2-pent-2-enylcyclopenten-1-yl)octanoic acid	6.592	373.198	[M+Na]+	373.199	True	77506.3	1390.66	238202	191186	49485.3	193229	145746	134824	144818	62548.9	63476.2	84519.8	257047	113704	219875	112593	62825.7	146964	34068.8	178967	30490.6	0.863108	0.954036	-0.0678845	124106	76602	24223.7	61.7233	118401	72947.8	21994.6	61.6107	0.999588	0.0312109	0.371268	0.0639347	C20H30O5	Medium-chain fatty acids	QWDCJWDUPSTHHK-UHFFFAOYSA-N	O=C(OC(CCC(=O)O)CCCCC1=C(C(=O)CC1)CC=CCC)C	---	---	---
NEG8722	Nordihydrocapsiate	7.208	293.173	[M-H]-	293.176	True	24469	19429.2	27949.4	23490.7	38732.8	32575.9	29512.2	24414.7	18025	15590.4	16134.5	31616.6	41932.2	49307.4	46120.4	25723.3	20421.8	22934.8	38144	16472.7	18951.5	0.139755	0.788606	-0.342624	31162.5	11997.5	3793.93	38.4997	24574.9	7230.34	2180.03	29.4217	0.999588	1.90611	1.56219	0.854634	C17H26O4	---	BXBVPYSHEOQGHP-UHFFFAOYSA-N	COC1=C(O)C=CC(COC(=O)CCCCCC(C)C)=C1		9817607	HMDB0034779
POS17512	Abietic acid	9.673	303.232	[M+H]+	303.232	True	382.36	379.9	6402.65	338.2	2045.09	1119.45	787.81	3072.78	268.09	186.62	358.35	1632.81	2008.25	2282.32	4244.45	982.56	708.97	1922.43	3212.55	591.92	283.45	0.585051	0.780462	-0.357599	1786.97	1243.02	393.076	69.56	1394.66	1890.4	569.977	135.545	0.999588	0.849684	0.786482	0.232806	C20H30O2	Diterpenoids	RSWGJHLUYNHPMX-ONCXSQPRSA-N	CC(C)C=1CCC2C(=CCC3C2(C)CCCC3(C)C(=O)O)C1	C06087	10569	---
NEG4828	2,4-Di-tert-butylphenol	13.737	205.16	[M-H]-	205.16	True	2613.82	2035.09	2248.95	4244.91	1206.93	972.58	934.12	5572.53	2130.85	4711.59	1417.84	2654.42	3831.24	2674.98	1121.51	3590.56	2345.28	2645.29	1666.88	5549.97	1901.81	0.703271	0.912576	-0.131983	2798.19	1266.07	400.365	45.2458	2553.56	1593.78	480.541	62.4138	0.999588	0.2328	0.522028	0.152877	C14H22O	Phenylpropanes	ICKWICRCANNIBI-UHFFFAOYSA-N	CC(C)(C)C1=CC=C(O)C(=C1)C(C)(C)C		7311	HMDB0013816
POS548	N,N-Dimethylformamide	12.77	74.059	[M+H]+	74.0601	True	22103	22975.7	24835.9	67026.2	28850.9	51863.4	42990.4	23676	29546.3	18962.6	25973.2	52321.9	27463.1	29414.6	44656.1	25270.4	39743	20691.1	72382.3	28504	51269.5	0.346883	0.832708	-0.264118	39171.6	16102.1	5091.94	41.1066	32618.5	15034	4532.92	46.0904	0.999588	1.23952	1.02223	0.459817	C3H7NO	Carboxylic acid amides	ZMXDDKWLCZADIW-UHFFFAOYSA-N	CN(C)C=O	C03134	6228	HMDB0001888
NEG12993	ent-dihydrotucumanoic acid	6.388	355.245	[M-H]-	355.249	True	7.91852e+06	197673	3.63967e+06	3.26154e+06	702956	3.21686e+06	1.59004e+06	2.78572e+06	6.02111e+06	2.12203e+06	5.75643e+06	2.02917e+06	8.42413e+06	6.31953e+06	1.14644e+07	960257	7.21319e+06	646345	583004	1.10312e+07	872290	0.317234	0.682825	-0.550411	4.95435e+06	4.43665e+06	1.40299e+06	89.5505	3.38296e+06	2.36141e+06	711991	69.803	0.999588	0.976659	1.13007	0.49862	C20H36O5	---	---	CC(CCC1(C)C(C)CCC2(C)C1CC(O)C(O)C2(C)O)CC(=O)O	---	13967135	---
POS9097	Citric acid	1.157	215.018	[M+Na]+	215.016	True	1.01183e+07	7.54119e+06	1.17846e+07	2.92366e+06	9.3115e+06	1.96659e+07	8.77582e+06	1.42225e+07	190538	6.59491e+06	1.02445e+07	1.04348e+07	5.31956e+06	3.39127e+07	1.65345e+07	6.22713e+06	7.28874e+06	1.03978e+07	9.20659e+06	232481	424844	0.818117	0.92177	-0.117521	9.9979e+06	9.69577e+06	3.06607e+06	96.9781	9.21577e+06	5.2313e+06	1.5773e+06	56.7647	0.999588	0.304851	0.920981	0.0871846	C6H8O7	Tricarboxylic acids and derivatives	KRKNYBCHXYNGOX-UHFFFAOYSA-N	OC(=O)CC(O)(CC(O)=O)C(O)=O	C00158	311	HMDB0000094
NEG10934	3,4-seco-mansumbinoic acid	10.147	329.248	[M-H]-	329.249	True	723366	206441	645064	187677	399579	538027	181558	423072	319530	449870	174886	603017	254241	749083	1.6222e+06	150548	156954	843804	399495	124305	148474	0.452877	0.764588	-0.387245	505212	474332	149997	93.8878	386279	192883	58156.3	49.9335	0.999588	0.892904	1.08533	0.344019	C22H34O2	---	---	C=C(C)C1CCC2(C)C(CCC3C=CCC32C)C1(C)CCC(=O)O	---	---	---
POS37469	3-Hydroxy-2-[[3-(3-hydroxy-6-methylheptanoyl)oxy-8-methylnonanoyl]amino]propanoic acid	4.457	440.262	[M+Na]+	440.262	True	307952	27890.2	901720	514491	454357	950542	1.59192e+06	2.29197e+06	835746	478150	1.13365e+06	871200	405388	1.72317e+06	400490	947190	477706	1.38405e+06	225433	725877	479727	0.696475	1.129	0.175044	764023	478951	151458	62.688	862581	640194	193026	74.2184	0.999588	0.646363	0.659488	0.157094	C21H39NO7	Amino acids and derivatives	ZIMOUPHGHTXJRD-UHFFFAOYSA-N	CC(C)CCCCC(CC(=O)NC(CO)C(O)=O)OC(=O)CC(O)CCC(C)C	---	119030817	---
POS27914	Lagochilin	6.389	379.244	[M+Na]+	379.246	True	3.98123e+06	37739	2.50422e+06	2.04191e+06	332859	2.18293e+06	1.12333e+06	1.87536e+06	2.77669e+06	1.07938e+06	2.61255e+06	1.08662e+06	4.44847e+06	4.11111e+06	6.83721e+06	529699	3.98223e+06	556703	318000	5.88536e+06	366439	0.274664	0.664259	-0.590182	2.81218e+06	2.51343e+06	794817	89.3765	1.86802e+06	1.15165e+06	347236	61.6511	0.999588	1.08641	1.21286	0.561199	C20H36O5	Diterpenoids	XYPPDQHBNJURHU-IPOQXWOTSA-N	OCCC1(OC2(CC1)C(C)CCC3C(C)(CO)C(O)CCC32C)CO	---	---	---
NEG7006	Pyro-L-glutaminyl-L-glutamine	2.204	256.093	[M-H]-	256.093	True	7460.65	33852.8	4157.51	32087	24434.8	621.23	359.78	18792.2	1005.48	2264.69	10677.1	344.61	2.22487e+06	3487.87	6536.08	4120.87	3365.72	28159.8	29251.8	2849.71	1511.69	0.313798	0.0535369	-4.22332	230450	700850	221628	304.123	12337.6	12825.8	3867.14	103.958	0.999588	1.02669	1.21406	0.50335	C10H15N3O5	Organooxygen compounds	ILAITOFTZJRIFJ-WDSKDSINSA-N	NC(=O)CC[C@H](NC(=O)[C@@H]1CCC(=O)N1)C(O)=O		11010621	HMDB0039229
POS1243	beta-Alanine	0.945	90.0536	[M+H]+	90.055	True	530678	556106	523888	430815	786063	471702	431148	568342	636294	466230	638408	403371	257892	450641	610182	609652	585763	442974	923621	764600	736515	0.670594	0.949077	-0.0754024	578521	196896	62263.9	34.0344	549061	106718	32176.5	19.4364	0.999588	0.742961	0.655388	0.17354	C3H7NO2	Beta amino acids and derivatives	UCMIRNVEIXFBKS-UHFFFAOYSA-N	NCCC(O)=O	C00099	239	HMDB0000056
POS44164	Rosuvastatin	6.766	482.177	[M+H]+	482.176	True	351.38	141.06	140.25	567.98	137.65	249.04	54.9	183.37	191.12	44.52	96	464.8	206.75	267.01	111.41	42.36	95.45	259.69	70.18	300.14	50.29	0.884438	1.04982	0.070147	186.808	137.195	43.3847	73.4415	196.115	150.962	45.5167	76.9761	0.999588	0.258799	0.257785	0.0533326	C22H28FN3O6S	Phenylpyrimidines	BPRHUIZQVSMCRT-VEUZHWNKSA-N	CC(C)C1=NC(=NC(C2=CC=C(F)C=C2)=C1\C=C\[C@@H](O)C[C@@H](O)CC(=O)O)N(C)S(C)(=O)=O		446157	HMDB0015230
NEG2553	N-benzylformamide	4.575	134.059	[M-H]-	134.061	True	49274.8	185167	28188.2	134115	23095.8	5302.55	57448.8	6439.28	54185.8	29292	59680.2	22883.7	4520.36	15106.5	30227.4	3034.78	28388.2	19937.6	31009.6	19279.1	32762.4	0.0525146	2.77441	1.47218	20715	10615.3	3356.86	51.2447	57471.8	55156.5	16630.3	95.9715	0.999588	2.2416	1.96196	1.27972	C8H9NO	Benzene and substituted derivatives	IIBOGKHTXBPGEI-UHFFFAOYSA-N	O=CNCC1=CC=CC=C1	C15561		HMDB0304423
POS57923	LysoPC(18:1/0:0)	8.443	560.308	[M+K]+	560.311	True	248030	163105	212438	57787	122819	237019	61440.3	190453	130883	140922	106546	75850.5	80188	330980	378338	15716.4	14107.3	16064.4	72549.2	131192	14138.4	0.398204	1.34573	0.428387	112912	133648	42263.3	118.365	151949	65013.9	19602.4	42.7866	0.999588	1.02461	1.54457	0.399894	C26H52NO7P	Lysophosphatidylcholines	YAMUFBLWGFFICM-PTGWMXDISA-N	[H][C@@](O)(COC(=O)CCCCCCC\C=C/CCCCCCCC)COP([O-])(=O)OCC[N+](C)(C)C		16081932	HMDB0002815
POS6673	N-Acetylgalactosamine	1.122	186.076	[M+H-2H2O]+	186.076	True	1.71939e+06	2.62321e+06	1.31275e+06	219085	67298	720130	59528.6	2278287	697799	61606.3	234546	623469	86094.9	40691.4	74141.6	170564	172166	1.9387e+06	44741	117834	214097	0.1211	2.60879	1.38338	348250	584001	184677	167.696	908512	937684	282722	103.211	0.999588	1.99128	1.59974	0.916857	C8H15NO6	Aminosaccharides	OVRNDRQMDRJTHS-CBQIKETKSA-N	CC(=O)N[C@H]1[C@@H](O)O[C@H](CO)[C@H](O)[C@@H]1O	C01074	84265	HMDB0000212
POS15431	6-s-cis-locked retinal	7.262	283.205	[M+H]+	283.206	True	144050	2255.17	69837.6	100577	16298.5	180049	158335	107634	130409	23705.8	44406.8	97279.3	266165	82537.4	88678.1	35243.4	68967.8	31167	17606.7	225018	8406.43	0.921964	0.964846	-0.0516297	92106.9	87005.8	27513.7	94.4618	88868.9	61443.3	18525.9	69.1393	0.999588	0.188628	0.199905	0.0352863	C20H26O	---	JVGDQKMURJQSGU-SRVROKRMSA-N	CC(=CC=O)C=CC=C(C)C1=CC2=C(C1(C)C)CCCC2	---	---	---
POS18378	SCHEMBL10213257	7.674	312.325	[M+H]+	312.326	True	4165.34	1472.87	3343	8860.81	5017.69	7196.64	2605.16	4083.96	166.04	1363.2	1303.17	5736.15	1951.35	3541.09	2741.15	3123.58	564.92	9911.81	10481	180.27	606.91	0.840495	0.926403	-0.110288	3883.83	3719.26	1176.13	95.7628	3597.99	2661.33	802.421	73.9672	0.999588	0.346836	0.585306	0.0754646	C20H41NO	---	RHIAIJKBSAWEJK-UHFFFAOYSA-N	CCCCCCCCCCCCCCN1CC(OC(C1)C)C	---	---	---
POS8947	15-Cadalenal	5.721	213.127	[M+H]+	213.128	True	93006.7	14924.3	150746	159644	94179.1	299611	210255	207892	128137	133329	127449	216069	113568	229918	125886	187013	170242	241393	75441.1	124996	108604	0.683228	0.923952	-0.11411	159313	57565.1	18203.7	36.1334	147198	74328.4	22410.8	50.4957	0.999588	0.348584	0.679349	0.165434	C15H16O	---	GGWQXPZKQFTRNS-UHFFFAOYSA-N	CC1=C2C=CC(=CC2=C(C=C1)C(C)C)C=O	---	---	---
NEG28984	CHEBI:68981	9.49	509.289	[M-H]-	509.289	True	16474.7	3213.48	3029.56	149.46	10650.2	236677	75240	8307.4	2896.54	1090.17	796.67	69320.3	955.36	199941	9327.06	102944	2598.77	1470.57	626.6	4023.6	786.17	0.829024	0.831472	-0.26626	39199.3	66772.7	21115.4	170.341	32593.2	71045.8	21421.1	217.978	0.999588	0.279084	0.639015	0.0814328	C31H42O6	---	PZWVXQVKPAZYRZ-GIIUFEGQSA-N	CCC(C)CC(C)C=C(C)C=CC(=O)CC1C2=COC(=CC2=CC(=O)C1(C)O)C3C(CC(CC3=O)O)C	---	---	---
POS11819	N-(2-HYDROXYETHYL)DODECANAMIDE	6.107	244.227	[M+H]+	244.227	True	14751.7	6372.63	8603.65	5788.25	9575.45	29138.4	4585.27	8184.88	2492.39	6498.63	3537.86	9466.55	7096.98	11892.2	10443.3	7125.66	4105.42	8172.96	9469.47	2664.09	7657.8	0.62687	1.15861	0.212394	7809.45	2797.48	884.639	35.8217	9048.1	7449.24	2246.03	82.3294	0.999588	0.518599	1.02344	0.202823	C14H29NO2	---	QZXSMBBFBXPQHI-UHFFFAOYSA-N	CCCCCCCCCCCC(=O)NCCO	---	---	---
POS26613	Diethylhexyl adipate	11.742	371.314	[M+H]+	371.316	True	12332.6	8346.55	6198.48	13381.7	14443.5	5854.75	9697.35	8129.77	6446.31	7927.2	15546.8	7321.92	10156.6	13106.5	14290.3	15458.6	12351.8	5041.52	11026.7	7136.46	14818.4	0.438229	0.889352	-0.169174	11070.9	3592.74	1136.13	32.4522	9845.91	3493	1053.18	35.4767	0.999588	1.34614	0.876905	0.358299	C22H42O4	Fatty acid esters	SAOKZLXYCUGLFA-UHFFFAOYSA-N	CCCCC(CC)COC(=O)CCCCC(=O)OCC(CC)CCCC	C14240	7641	HMDB0040270
POS26579	PyroGlu-Ile-Lys	3.808	371.227	[M+H]+	371.229	True	42621	94825.3	97454.6	7233.69	49280	112198	29408	70190.5	69325.1	6693.78	8683.07	600.41	28641.9	106603	68345.8	1000.06	11177.8	86396.4	116961	13692.1	17388.9	0.650963	1.18558	0.245588	45080.7	45084.3	14256.9	100.008	53446.6	38302.4	11548.6	71.6648	0.999588	0.688987	0.792414	0.186444	C17H30N4O5	Peptides	NVAVYRWRQSKURM-UHFFFAOYSA-N	CCC(C)C(C(=O)NC(CCCCN)C(=O)O)NC(=O)C1CCC(=O)N1	---	91746337	---
POS2291	2,3-dimethylbut-2-enoic acid	1.85	115.074	[M+H]+	115.075	True	24827.5	31832	22912.5	17817.8	41228.5	35357	21981.6	22745.3	749.79	31534.5	631.15	38262.1	31187.1	34058.1	52545.3	19296.7	13816.6	26248.2	28534.2	462.75	458.32	0.804103	0.934144	-0.0982832	24487	16426.1	5194.38	67.0809	22874.3	12893.3	3887.49	56.366	0.999588	0.501552	0.599966	0.0946883	C6H10O2	---	---	CC(C)=C(C)C(=O)O	---	535246	---
NEG11087	crassifolin B	5.715	331.192	[M-H]-	331.192	True	2.68854e+06	1.24031e+06	3.50576e+06	4.58568e+06	2.85015e+06	6.40074e+06	4.93256e+06	5.4047e+06	4.66796e+06	4.73826e+06	5.48808e+06	7.19205e+06	3.52031e+06	5.4202e+06	3.62128e+06	6.0559e+06	4.08812e+06	5.80353e+06	1.92992e+06	4.47697e+06	2.91834e+06	0.68929	0.938894	-0.0909663	4.50266e+06	1.60634e+06	507969	35.6753	4.22752e+06	1.49959e+06	452145	35.4722	0.999588	0.39734	0.500494	0.161598	C20H28O4	---	---	CC1CCC2=C(CCCC2(C)C(=O)O)C1(C)CCC1=CC(=O)OC1	---	78106955	---
NEG12835	2,3,5-trihydroxy-cis-haliman-13Z-ene-15-oic acid|5-hydroxy-6-hydro-salicifolic acid	6.154	353.233	[M-H]-	353.233	True	776955	30768.2	868690	715153	159976	642149	995551	852115	864533	426186	660181	326701	1.03057e+06	770663	836436	209753	904864	209700	66260.2	1.51796e+06	204735	0.873461	1.0459	0.0647419	607765	474441	150031	78.0632	635660	307577	92737.9	48.387	0.999588	0.483279	0.371589	0.0587562	C20H34O5	---	---	CC(=CC(=O)O)CCC1(C)C(C)CCC2(O)C1CC(O)C(O)C2(C)C	---	---	---
POS3162	6-Methyl indole	4.021	132.081	[M+H]+	132.081	True	1.6097e+06	489559	1.83229e+06	799056	1.43629e+06	2.52031e+06	1.49578e+06	2.09952e+06	317329	600704	417968	1.75557e+06	945325	2.6206e+06	1.83753e+06	1.14304e+06	186420	1.91534e+06	1.89972e+06	402216	325037	0.852128	0.950093	-0.0738599	1.30308e+06	825008	260890	63.3122	1.23805e+06	752511	226891	60.7821	0.999588	0.311239	0.912085	0.0694952	C9H9N	---	ONYNOPPOVKYGRS-UHFFFAOYSA-N	CC1=CC2=C(C=C1)C=CN2	---	---	---
POS56295	1-(9Z-Eicosenoyl)-sn-glycero-3-phosphocholine	9.888	550.391	[M+H]+	550.387	True	2.31518e+06	906491	834886	377814	879265	1.17104e+06	286898	449920	143667	238431	193813	1.02569e+06	265447	1.36583e+06	2.45224e+06	142757	411658	775882	226440	124751	221702	0.980095	1.01086	0.0155826	701239	744753	235512	106.205	708854	635497	191609	89.6512	0.999588	0.0790475	0.913038	0.00873191	C28H56NO7P	Glycerophospholipids	GJTDRNFWIDPARY-UHFFFAOYSA-N	CCCCCCCCCCC=CCCCCCCCC(=O)OCC(O)COP([O-])(=O)OCC[N+](C)(C)C			HMDB0243798
POS29553	Glu-Glu-Ile	4.143	390.185	[M+H]+	390.187	True	626112	475847	1.03849e+06	1.68429e+06	2.04727e+06	206431	1.57776e+06	444868	470166	697435	371569	215868	400795	210418	437776	1.17448e+06	791103	1.26502e+06	2.74186e+06	224755	71280.4	0.699307	1.16334	0.218274	753336	812878	257055	107.904	876386	620636	187129	70.8176	0.999588	0.13474	0.563612	0.155332	C16H27N3O8	---	AUTNXSQEVVHSJK-YVNDNENWSA-N	CCC(C)C(C(=O)O)NC(=O)C(CCC(=O)O)NC(=O)C(CCC(=O)O)N	---	---	---
POS18190	N-Hexadecanoylpyrrolidine	11.336	310.31	[M+H]+	310.31	True	37169.8	16486.3	22941.2	42625.2	33283	31457	15401.7	15984	2872.91	11149	5362.88	35183.5	19102.4	15303.6	13107.4	18801.3	8804.39	21858.3	50693	2691.04	7348.06	0.735771	1.10628	0.145716	19289.3	14251	4506.56	73.8804	21339.4	13186.6	3975.91	61.7947	0.999588	0.0661593	0.452151	0.133257	C20H39NO	---	ULDNZNZTSYZQKK-UHFFFAOYSA-N	CCCCCCCCCCCCCCCC(=O)N1CCCC1		247220	HMDB0032740
NEG6469	1,11-Undecanedicarboxylic acid	6.944	243.159	[M-H]-	243.16	True	36647	43292.5	30189.7	32266.9	36362	32782	37037.9	29742.6	30455.8	33991.1	32503.7	34757.3	51096.3	34434.4	41500	37061.2	34557.4	30635.2	41633.1	38742.6	36717.1	0.0752676	0.895106	-0.15987	38113.5	5668.94	1792.68	14.8739	34115.6	3999.36	1205.85	11.723	0.999588	2.03974	1.9597	1.12339	C13H24O4	Long-chain fatty acids	DXNCZXXFRKPEPY-UHFFFAOYSA-N	OC(=O)CCCCCCCCCCCC(O)=O		10458	HMDB0002327
POS23989	20-deoxyingenol	6.92	355.188	[M+Na]+	355.188	True	259626	15972.2	423373	284849	68957.4	515345	312831	393861	207590	212105	191930	277388	936280	323712	169384	134783	367412	237087	35099.7	724041	84970.7	0.50699	0.797541	-0.32637	329016	288017	91079.1	87.5391	262404	147945	44607.1	56.3807	0.999588	0.472011	0.721985	0.295001	C20H28O4	Tigliane and ingenane diterpenoids	FOSYZKSOJUQLTD-UCQQOVIHSA-N	O=C1C2C=C(C)C(O)C3(O)C(O)C(=CC13C(C)CC4C2C4(C)C)C	---	102004597	---
NEG8718	Leucyl-Tyrosine	4.069	293.149	[M-H]-	293.15	True	4475.53	8878.43	2264.58	3608.58	6624.09	7148.58	1056.25	10360.1	12877.7	15555	4250.55	5070.49	5780.14	8169.08	5658.71	2837.94	2659.43	1913.89	5308.94	11627.6	7368.16	0.4261	1.24286	0.313666	5639.44	2911.81	920.795	51.6329	7009.04	4537.67	1368.16	64.7402	0.999588	1.23926	0.996097	0.370488	C15H22N2O4	Carboxylic acids and derivatives	LHSGPCFBGJHPCY-UHFFFAOYSA-N	CC(C)CC(N)C(=O)NC(CC1=CC=C(O)C=C1)C(O)=O		273262	HMDB0028941
NEG3068	Acetaminophen	3.909	150.055	[M-H]-	150.056	True	208.97	351.35	4359.83	5492.52	558.43	222.78	1109.06	340.15	1183.5	847.57	349.04	15790.6	1005.28	299.25	151.38	463.15	7025.01	507.15	525.68	665.79	143.91	0.436709	0.513879	-0.9605	2657.72	5059.58	1599.98	190.373	1365.75	1810.34	545.837	132.553	0.999588	1.11124	0.820517	0.359808	C8H9NO2	1-hydroxy-2-unsubstituted benzenoids	RZVAJINKPMORJF-UHFFFAOYSA-N	CC(=O)NC1=CC=C(O)C=C1	C06804	1983	HMDB0001859
NEG6905	Rubiadin	5.205	253.047	[M-H]-	253.051	True	19066.1	8318.32	4060.26	38848.6	26307.2	6140.68	916.51	9608.9	2187.16	2971.69	1873.36	2987.54	5111.58	4309.89	50682.1	42400.1	490.72	3731.18	50988.8	12171.8	330.65	0.407987	0.631407	-0.663357	17320.4	21557.1	6816.96	124.461	10936.3	12177.3	3671.59	111.348	0.999588	1.35958	0.861609	0.389354	C15H10O4	Hydroxyanthraquinones	IRZTUXPRIUZXMP-UHFFFAOYSA-N	CC1=C(O)C=C2C(=O)C3=CC=CC=C3C(=O)C2=C1O	C10402		HMDB0257354
NEG2627	4-Hydroxyacetophenone	4.484	135.044	[M-H]-	135.045	True	13697.7	5623.88	1235.62	7838.27	1388.07	675.21	632.65	833.11	5093.69	1586.84	3388.8	90524	515.86	1227.1	3622.51	2906.26	3337.56	197.51	3738.55	1756.2	2373.99	0.407745	0.346428	-1.52937	11020	27963.1	8842.71	253.75	3817.62	4066.06	1225.96	106.508	0.999588	1.16493	0.867003	0.389611	C8H8O2	Alkyl-phenylketones	TXFPEBPIARQUIG-UHFFFAOYSA-N	CC(=O)C1=CC=C(O)C=C1	C10700	7469	---
NEG4534	DOPA	2.413	196.062	[M-H]-	196.062	True	11647.8	20300.7	11414.9	16875.8	40953.5	17781.2	2569.1	22067.3	38873	15993.4	21020	17838.1	30080.2	8255.76	24882.1	30872.3	34695	21425.4	11939.8	55468.8	80221.9	0.134542	0.632104	-0.661765	31568	21642.9	6844.09	68.5597	19954.2	11307.8	3409.42	56.6685	0.999588	1.6772	1.62494	0.871141	C9H11NO4	Amino acids and derivatives	WTDRDQBEARUVNC-LURJTMIESA-N	N[C@@H](CC1=CC=C(O)C(O)=C1)C(O)=O	C00355	6047	HMDB0000181
POS34654	Palmitoylcarnitine	7.754	422.324	[M-H+Na]+	422.324	True	12402	10515.2	14914.7	3242.02	6740.5	9297.73	3918.81	9652.91	16370	46140.3	9413.08	7874.21	4099.83	30051.6	26855.8	2245.07	6477.04	30489.8	2913.68	23543.8	9229.36	0.786472	0.901675	-0.149321	14378	11834.4	3742.36	82.3088	12964.3	11723.8	3534.84	90.4311	0.999588	0.0129568	0.448084	0.104317	C23H46NO4+	Acyl carnitines	XOMRRQXKHMYMOC-UHFFFAOYSA-O	CCCCCCCCCCCCCCCC(=O)OC(CC(=O)O)C[N+](C)(C)C	C02990	462	---
POS16845	5'-Methylthioadenosine	3.982	298.093	[M+H]+	298.097	True	4325.54	17455.5	2848.8	13146.9	16576	7640.31	1592.95	4879.98	44946.9	10962.4	14907.1	1636.09	7353.42	4642.2	42775.9	2193.5	19774.7	18189.4	8090.07	39665	7802.95	0.671254	0.832353	-0.264732	15212.3	14982.5	4737.89	98.4893	12662	12094.9	3646.76	95.5212	0.999588	0.251454	0.577482	0.173113	C11H15N5O3S	5'-deoxy-5'-thionucleosides	WUUGFSXJNOTRMR-IOSLPCCCSA-N	CSC[C@H]1O[C@H]([C@H](O)[C@@H]1O)N1C=NC2=C1N=CN=C2N	C00170	439176	HMDB0001173
POS7372	4-Aminohippuric acid	4.126	195.076	[M+H]+	195.076	True	5500.38	6988.77	10819	17087.6	5228.53	12633.1	9582.75	10658.8	2514.01	716.18	2348.75	3604.64	1588.33	9430.62	14353.5	3306.83	3948.35	10971.5	9833.68	1033.3	1091.52	0.429966	1.29194	0.369543	5916.23	4787.92	1514.07	80.9286	7643.44	5002.1	1508.19	65.4431	0.999588	0.917023	1.01567	0.366566	C9H10N2O3	Benzamides	HSMNQINEKMPTIC-UHFFFAOYSA-N	NC1=CC=C(C=C1)C(=O)NCC(O)=O	D06890	2148	HMDB0001867
POS2465	2-Hydroxybenzonitrile	4.134	120.044	[M+H]+	120.044	True	8601.96	11150.4	18773.8	31682.8	11567	27895.6	21378.7	19102.3	9646.98	8139.4	6285.84	8497.59	1339.1	13635.4	21120.5	1349.07	10034	22089.5	20897.9	4993.66	4055.2	0.18512	1.46638	0.552256	10801.2	8218.5	2598.92	76.0888	15838.6	8531.31	2572.29	53.864	0.999588	1.61758	1.47668	0.732547	C7H5NO	Benzonitriles	CHZCERSEMVWNHL-UHFFFAOYSA-N	OC1=C(C=CC=C1)C#N	---	11907	---
NEG1809	Trifluoroacetic acid	1.102	112.985	[M-H]-	112.986	True	34325.9	24753	57084.1	57321.1	70190	64367.7	89388.2	85722.5	91374.8	164793	120006	42347.2	52913	3457.77	48224.8	82409.2	86396.2	79420	48710.9	52314	330812	0.880004	0.944621	-0.0821928	82700.5	90459.3	28605.8	109.382	78120.6	39395.7	11878.3	50.4294	0.999588	0.117376	0.395608	0.0555153	C2HF3O2	Alpha-halocarboxylic acids	DTQVDTLACAAQTR-UHFFFAOYSA-N	OC(=O)C(F)(F)F		6422	HMDB0014118
NEG14426	DB-056517	5.011	371.245	[M-H]-	371.244	True	1.27261e+07	2.70579e+06	1.19718e+07	1.18863e+07	9.41303e+06	9.50589e+06	1.44354e+07	1.95166e+07	4.71069e+06	9.8734e+06	1.32276e+07	8.5488e+06	1.32663e+07	8.96587e+06	6.68447e+06	1.0142e+07	1.47621e+07	6.38658e+06	7.13689e+06	9.1823e+06	1.42397e+07	0.578194	1.09818	0.135118	9.9315e+06	3.11601e+06	985368	31.375	1.09066e+07	4.56376e+06	1.37603e+06	41.844	0.999588	0.603807	0.604524	0.237926	C20H36O6	---	---	CC(O)CCCC(O)C=CC1C(O)CC(O)C1CCCCCCC(=O)O	---	53394182	---
POS20885	Gibberellin A14-aldehyde	5.242	333.206	[M+H]+	333.206	True	3.20247e+06	1.52906e+06	4.13978e+06	2.11498e+06	3.35192e+06	6.35126e+06	3.30622e+06	5.15248e+06	1.22448e+07	8.91236e+06	5.91439e+06	7.47751e+06	2.13278e+06	6.08351e+06	3.34359e+06	3.62647e+06	1.16096e+07	3.95673e+06	1.90644e+06	7.66578e+06	9.83007e+06	0.650108	0.886807	-0.173308	5.76325e+06	3.31862e+06	1.04944e+06	57.5824	5.11089e+06	3.16656e+06	954754	61.9572	0.999588	0.311241	0.712863	0.187014	C20H28O4	---	YMDYUWHAQBYOMU-HYAYUQHRSA-M	CC12CCC(C(C1C(C34C2CCC(C3)C(=C)C4)C=O)(C)C(=O)[O-])O	C11853	---	---
NEG12830	sclerophytin D	5.958	353.231	[M-H]-	353.233	True	651411	6258.13	123323	1.55008e+06	1.01599e+06	285348	6.27214e+06	1.71051e+06	346280	405989	703166	146658	532221	66710.2	48880.4	211880	275663	67198.4	47811.5	186484	1.04553e+06	0.121043	4.51962	2.1762	262904	311987	98659	118.67	1.18823e+06	1.77398e+06	534875	149.296	0.999588	1.81899	1.6037	0.917061	C20H34O5	---	---	C=C1CCC(C(C)C)C2C1C1OC2C(C)(O)CCC(O)C(C)(O)C1O	---	14313363	---
POS13419	Aspartyl-Glutamate	0.948	263.087	[M+H]+	263.087	True	1.24362e+06	339701	604080	948667	1.46334e+06	182111	488062	118846	182785	360552	639531	1.1936e+06	760823	8863.54	1.25909e+06	1.13868e+06	31245.8	368022	640025	140131	432685	0.999713	1.00012	0.000178196	597317	479646	151677	80.3001	597391	447270	134857	74.8706	0.999713	0.570053	0.369411	0.000124779	C9H14N2O7	Dipeptides	CKAJHWFHHFSCDT-UHFFFAOYSA-N	NC(CC(O)=O)C(=O)NC(CCC(O)=O)C(O)=O		4130574	HMDB0028752
POS27323	Jaeskeanin	5.646	375.215	[M+H]+	375.216	True	394325	20575.2	413604	802748	244570	366081	433876	259858	184175	180371	222871	566796	467270	375524	227664	316074	663681	315614	137903	242528	218533	0.690796	0.906895	-0.140993	353159	166939	52790.8	47.2703	320278	202179	60959.2	63.1261	0.999588	0.566241	0.455712	0.16065	C22H30O5	---	---	CC(C)C1(OC(=O)c2ccc(O)cc2)CCC2(C)CC3OC3(C)CC(O)C21	---	---	---
POS15515	Octa-2,6-dienoylcarnitine	4.938	284.184	[M+H]+	284.186	True	45629.7	51940.7	36262.6	42026.4	66420.7	38866.5	61894.9	11061.6	13966.7	10256.7	14928	37136.8	18809.1	22861.3	29145.8	25251.1	93847.6	30118.8	16569.8	22727	21303.5	0.677456	1.12504	0.169973	31777.1	22618.2	7152.51	71.1778	35750.4	20496	6179.78	57.3308	0.999588	0.275505	0.440878	0.169119	C15H25NO4	Fatty Acyls	IGNNPETWPYMRGT-UHFFFAOYSA-N	CC=CCCC=CC(=O)OC(CC([O-])=O)C[N+](C)(C)C			HMDB0241717
POS38087	12-Hydroxy-12-octadecanoylcarnitine	7.707	444.368	[M+NH4]+	444.369	True	5033.65	6193.49	6457.98	4632.18	5112.73	21506.5	7399.42	3937.69	2304.72	13846.1	3471.33	6872.44	2779.17	17167.6	8021.26	1806.74	2392.44	29379.7	2821.72	3297.83	1911.02	0.907181	0.950067	-0.0738994	7644.99	8970.36	2836.68	117.336	7263.25	5608.55	1691.04	77.2182	0.999588	0.167438	0.640335	0.0423062	C25H49NO5	Fatty Acyls	QAIWREXEZLJMTC-UHFFFAOYSA-N	CCCCCCC(O)CCCCCCCCCCC(=O)OC(CC([O-])=O)C[N+](C)(C)C		53481699	HMDB0013154
POS15625	11Z-3,4-didehydro-retinol	8.276	285.22	[M+H]+	285.221	True	116459	9741.53	206056	18928.7	56228	651593	40837.9	270084	58719.9	12067.9	30944.4	253721	76322.9	539010	177883	45855.4	27062.3	224555	56198.5	95500.3	8389.29	0.832107	0.889249	-0.169341	150450	160427	50731.5	106.632	133787	191438	57720.7	143.091	0.999588	0.117007	0.943889	0.079821	C20H28O	---	XWCYDHJOKKGVHC-IOUUIBBYSA-N	CC1=C(C(CC=C1)(C)C)C=CC(=CC=CC(=CCO)C)C	---	---	---
POS14337	2-aminohexadecanoic acid	7.048	272.26	[M+H]+	272.258	True	5411.74	1721.23	3441.27	3800.67	2483.17	2127.68	1752.82	1720.29	1401	2723.55	3178.57	4142.71	2167.72	5197.84	5229.22	2983.6	2421.95	1720.77	2225.19	1378.97	3782.04	0.466347	0.865803	-0.207889	3125	1392.55	440.361	44.5614	2705.64	1192.5	359.554	44.0748	0.999588	1.15417	1.00668	0.331291	C16H33NO2	---	XELWBYCKQCNAGY-UHFFFAOYSA-N	CCCCCCCCCCCCCCC(C(=O)O)N	---	---	---
POS5968	Indoleacetic acid	5.598	176.071	[M+H]+	176.071	True	11953.5	11180.6	18426.6	26838.8	19245.9	12804.8	19382.2	9480.13	36028.1	9081.98	8185	24321.5	17168.7	23169	19490.6	13745.8	15106.1	17242.9	14604.7	9059.03	5363.89	0.837842	1.04228	0.0597479	15927.2	5819.66	1840.34	36.539	16600.7	8624.09	2600.26	51.9502	0.999588	0.229101	0.31451	0.0768379	C10H9NO2	Indole-3-acetic acid derivatives	SEOVTRFCIGRIMH-UHFFFAOYSA-N	OC(=O)CC1=CNC2=CC=CC=C12	C00954	802	HMDB0000197
NEG5668	N,N,N-Trimethyl-L-alanyl-L-proline betaine	3.926	227.139	[M-H]-	227.14	True	188832	1.64308e+07	142307	6.53854e+06	603011	137559	3.10126e+06	149295	7.93339e+06	7.01061e+06	6.81345e+06	164055	2.91461e+06	70877.8	172322	8.73809e+06	8.1529e+06	531525	734581	6.87907e+06	7.60244e+06	0.668038	1.23998	0.310311	3.59605e+06	3.77132e+06	1.1926e+06	104.874	4.45901e+06	5.12448e+06	1.54509e+06	114.924	0.999588	0.613068	0.977165	0.175199	C11H20N2O3	Carboxylic acids and derivatives	KXONJPJIFNGMCN-IUCAKERBSA-N	C[C@@H](C(=O)N1CCC[C@H]1C([O-])=O)[N+](C)(C)C		134218393	HMDB0240365
POS4918	5-amino valeric acid betaine	1.339	160.133	[M+H]+	160.133	True	151220	187206	53055.8	42574.2	102024	104502	77716.6	128957	115386	260894	175890	146845	71650.9	273962	66086	77842.6	74511.9	79142.3	559806	331428	135384	0.314469	0.700299	-0.513957	181666	161770	51156.2	89.0481	127220	63891.8	19264.1	50.2213	0.999588	1.11399	1.05882	0.502422	C8H17NO2	Straight chain fatty acids	CDLVFVFTRQPQFU-UHFFFAOYSA-N	C[N+](C)(C)CCCCC([O-])=O		14274897	HMDB0240732
POS103253	(7S,9E,11S,12R,13S,14S,15S,16R,17S,18S,19E,21Z)-2,15,17-trihydroxy-11-methoxy-3,7,12,14,16,18,22-heptamethyl-6,23,27,29-tetraoxo-26-[4-(pyridin-2-yl)piperazin-1-yl]-8,30-dioxa-24-azatetracyclo[23.3.1.1^{4,7}.0^{5,28}]triaconta-1,3,5(28),9,19,21,25-hep...	5.93	879.383	[M+Na]+	879.379	True	9377.35	68.36	4550.83	24481.4	9958.9	5880.14	4798.12	1946.06	2112.74	1534.66	640.66	52799.9	15186.9	902.76	1988.81	14060.7	26226.6	3060.1	790.13	4188.02	11276.4	0.199759	0.455306	-1.13509	13048	16196.5	5121.8	124.13	5940.84	6982.5	2105.3	117.534	0.999588	1.74214	1.34783	0.699495	C46H56N4O12	Macrolactams	OTBYDWMNPJJQRG-KLDNQBIDSA-N	O=C(OC1C(C)C(OC)C=COC2(OC3=C(C2=O)C=4C(=O)C(=C(NC(=O)C(=CC=CC(C)C(O)C(C)C(O)C1C)C)C(=O)C4C(O)=C3C)N5CCN(C6=NC=CC=C6)CC5)C)C	---	16398608	---
NEG10011	9,10-Dihydroxystearic acid	7.877	315.255	[M-H]-	315.254	True	8570.25	18036.3	9900.57	6416.14	10618.2	13222.5	9982.63	9499.76	11772.3	9062.91	9229.73	10750.7	29836.5	17131	12712.9	10256.4	9417.95	10971	13003.4	10071.4	10239.3	0.186936	0.786793	-0.345944	13439.1	6186.19	1956.24	46.0314	10573.8	3024.73	911.989	28.606	0.999588	1.32763	1.4756	0.728306	C18H36O4	---	VACHUYIREGFMSP-UHFFFAOYSA-N	CCCCCCCCC(O)C(O)CCCCCCCC(O)=O	C19622		HMDB0302281
NEG7629	Phenol glucuronide	4.319	269.066	[M-H]-	269.067	True	735.7	1963.22	1119.26	29618.6	21374.4	6732.47	2311.64	1159.62	1647.64	1796.13	2692.7	1118.05	363.16	19566.9	6107.52	2438.48	13251.6	12931.5	1298.68	3914.35	2633.27	0.977216	1.01665	0.0238279	6362.36	6578.34	2080.25	103.395	6468.31	9719.84	2930.64	150.269	0.999588	0.072096	0.105806	0.0100095	C12H14O7	Glycosyl compounds	WVHAUDNUGBNUDZ-GOVZDWNOSA-N	O[C@@H]1[C@@H](O)[C@H](OC2=CC=CC=C2)O[C@@H]([C@H]1O)C(O)=O		87235	HMDB0060014
NEG4565	2,3-Methylene suberic acid	5.201	197.082	[M-H]-	197.081	True	225.37	6644.85	364.69	52764.7	8413.47	1916.69	744.87	458.39	2095.42	262.39	268.19	446.07	381.75	749.94	1031.96	659.99	4844.38	18219.5	190.75	2786.84	497.16	0.477864	2.26169	1.1774	2980.83	5547.99	1754.43	186.122	6741.73	15518.5	4679.01	230.186	0.999588	0.856929	0.873472	0.320696	C10H14O4	Fatty Acyls	CLAQTYSICSOFAV-UHFFFAOYSA-N	OC(=O)CCCCC(=C)C(=C)C(O)=O		124202116	HMDB0059779
NEG3375	3-Hydroxymethylglutaric acid	2.841	161.043	[M-H]-	161.046	True	2623.32	2999.02	2654.45	32084.3	1805.39	5063.09	36612.2	2039.11	12449.9	5496.68	829.21	841.41	2447.14	2635.75	27329.8	595.15	278.4	8236.89	2325.64	123.68	4187.78	0.341685	1.94162	0.957258	4900.16	8244.09	2607.01	168.241	9514.24	12712.2	3832.87	133.612	0.999588	1.20752	1.0313	0.466375	C6H10O5	Dicarboxy fatty acids	NPOAOTPXWNWTSH-UHFFFAOYSA-N	CC(O)(CC(O)=O)CC(O)=O	C03761	1662	HMDB0000355
NEG4088	Indoleacrylic acid	4.29	186.054	[M-H]-	186.056	True	11993.2	14318.6	12273.7	3480.59	23364	29262.7	9715.27	2179.17	1371.52	5306.14	5351.88	14815.2	8794.04	22279.3	24591.1	2944.47	45595.9	3946.81	8090.39	11771.9	6296.53	0.402428	0.723104	-0.467724	14912.6	12999.9	4110.94	87.1743	10783.3	8902.4	2684.17	82.557	0.999588	1.10415	0.974565	0.395312	C11H9NO2	Indoles	PLVPPLCLBIEYEA-AATRIKPKSA-N	OC(=O)\C=C\C1=CNC2=C1C=CC=C2		5375048	HMDB0000734
NEG12826	Hexamidine	8.954	353.202	[M-H]-	353.2	True	94466.1	55336.5	32660.9	36886.8	36227.9	37971.7	22425.4	45432.4	33808.3	31944.1	25336.7	46025.9	72583.1	23757.3	50315.4	30453.2	28386	61086.7	55488.2	35135.4	15071.7	0.934504	0.983404	-0.0241439	41830.3	18228	5764.21	43.5761	41136.1	19814.4	5974.26	48.1679	0.999588	0.00712012	0.256455	0.029419	C20H26N4O2	---	OQLKNTOKMBVBKV-UHFFFAOYSA-N	C1=CC(=CC=C1C(=N)N)OCCCCCCOC2=CC=C(C=C2)C(=N)N	---	---	---
POS13688	Octadeca-9,12-dienal	8.838	265.253	[M+NH4]+	265.253	True	394.11	2573.63	547.63	2485.19	5284.25	34769.5	105687	1200.92	1931.13	2374.94	1434.35	36556	1733.37	9288.22	2306.53	5801.45	2523.48	3969.48	1185.8	745.24	1823.01	0.469354	2.18794	1.12957	6593.26	10838.7	3427.49	164.39	14425.7	31848.9	9602.81	220.78	0.999588	0.873964	0.851832	0.3285	C18H32O	Fatty Acyls	HXLZULGRVFOIDK-UHFFFAOYSA-N	CCCCCC=CCC=CCCCCCCCC=O	---	520201	---
NEG5801	MCULE-8129906278	5.784	230.138	[M-H]-	230.14	True	5427.1	4219.62	3523.64	609.48	4161.2	8314.5	11893.8	4535.69	2617.69	4997.93	133.11	12973.4	5688.13	9018.47	9565.86	1406.81	290.32	2968.73	2394.4	7612.28	1700.8	0.644046	0.855082	-0.225865	5361.92	4261.59	1347.63	79.4788	4584.89	3303.69	996.099	72.056	0.999588	0.467093	0.688502	0.191083	C11H21NO4	---	---	CC(C)CC(NC(=O)C(O)C(C)C)C(=O)O	---	51136333	---
POS19658	Linoleoyl ethanolamide	8.993	324.29	[M+H]+	324.289	True	487.02	666.34	771.83	692.21	441.36	1280.24	1528.42	647.63	305.28	497.34	220.52	802.73	1859.99	1509.26	541.9	627.11	194.38	1112.94	820.38	380.05	286.88	0.539534	0.842333	-0.247538	813.562	540.172	170.818	66.396	685.29	396.069	119.419	57.7958	0.999588	0.525445	1.0762	0.267981	C20H37NO2	---	KQXDGUVSAAQARU-HZJYTTRNSA-N	CCCCC\C=C/C\C=C/CCCCCCCC(=O)NCCO		5283446	HMDB0012252
POS22459	Ile Val Ile	4.693	344.254	[M+H]+	344.254	True	5075.3	2314.88	10009	5207.34	5381.48	4784.87	136489	3130.01	1537.64	4374.74	2651.02	21720.8	8721.36	944.72	3438.47	12167.4	1140.25	6911.63	8155.41	512	1592.14	0.447815	2.51906	1.33288	6530.42	6671.09	2109.59	102.154	16450.5	39876.2	12023.1	242.401	0.999588	0.895658	0.930684	0.348901	C17H33N3O4	---	DLEBSGAVWRPTIX-PEDHHIEDSA-N	CCC(C)C(C(=O)NC(C(C)C)C(=O)NC(C(C)CC)C(=O)O)N	---	---	---
NEG5427	volvalerenic acid C	5.906	221.117	[M-H]-	221.118	True	21561.6	17836.7	85980.9	18439.4	43863.7	17115.8	37082	28437.4	9257.29	55995.6	39904.5	89322.7	11343	43105.3	5591.54	49154	13345.9	33817	19958.1	6570.3	52572.6	0.87816	1.05099	0.0717482	32478	26648.9	8427.14	82.0522	34134.1	22166.6	6683.49	64.9399	0.999588	0.173485	0.367357	0.0564262	C13H18O3	---	---	C=C1CCC2CC2C=C(C(=O)O)CCC1O	---	---	---
NEG3682	DL-Arginine	0.843	173.103	[M-H]-	173.104	True	632057	703696	507618	466560	611802	268946	347178	508248	438546	560218	518340	428309	478801	707458	716930	543080	526197	397999	505017	455090	523665	0.664663	0.957391	-0.0628194	528255	107109	33870.9	20.2761	505746	125216	37754.1	24.7587	0.999588	0.730894	0.608333	0.177398	C6H14N4O2	Amino acids and derivatives	ODKSFYDXXFIFQN-UHFFFAOYSA-N	NC(CCCN=C(N)N)C(O)=O	C02385	232	HMDB0251511
POS23109	(plusmn)-JWH 073 N-(3-hydroxybutyl) metabolite-d5	6.032	349.201	[M+H]+	349.198	True	96618.8	7075.31	50578.2	137931	41991	256908	61548.2	186693	2.12145e+06	994809	204523	133979	75105.7	69216	168572	125457	646176	49014	64073.2	2.36742e+06	35469.3	0.987437	1.01271	0.0182161	373448	723256	228714	193.67	378193	640006	192969	169.227	0.999588	0.343702	0.427805	0.00549054	C23H21NO2	---	YPRJGJFJMZOUSH-VEJGPVSBSA-N	CC(CCN1C=C(C2=CC=CC=C21)C(=O)C3=CC=CC4=CC=CC=C43)O	---	---	---
NEG9137	Icosa-2,4,6,8,10-pentaenoic acid	8.257	301.215	[M-H]-	301.217	True	143674	19659.6	178615	15726.7	58267.8	513306	21310.9	203774	58299.5	18385.1	34422.4	232468	55171.2	549451	177007	31516.1	16620.6	177179	41777.2	82515.8	8512.33	0.749014	0.838352	-0.254372	137222	164419	51993.9	119.82	115040	148789	44861.5	129.336	0.999588	0.265485	1.00484	0.12551	C20H30O2	Fatty Acyls	SBHCLVQMTBWHCD-UHFFFAOYSA-N	CCCCCCCCCC=CC=CC=CC=CC=CC(O)=O		135002	HMDB0245697
POS14421	Octadeca-8,10,12-triynoic acid	5.336	273.184	[M+H]+	273.185	True	99749.2	24283.3	188314	85279.2	84857.1	222308	84699.9	255103	289945	212818	223592	211146	112524	269904	160480	116585	283235	195733	61147.4	283112	221358	0.40959	0.840607	-0.250496	191522	77498.4	24507.1	40.4644	160995	87399	26351.8	54.2867	0.999588	0.655865	1.00541	0.38765	C18H24O2	---	ZRDMQHHJJMWDNV-UHFFFAOYSA-N	CCCCCC#CC#CC#CCCCCCCC(=O)O	---	---	---
NEG4140	Pyroglutamic acid	1.881	188.054	[M+CH3COO]-	188.056	True	118.3	237.28	9431.68	333.83	352.27	64510	102.32	15999.1	52.68	6469.2	37325.2	4730.67	320.09	82.11	117.27	699.35	52	16815.3	414.78	69.05	11944.9	0.21447	3.48031	1.79921	3524.55	6003.53	1898.48	170.335	12266.5	20704.2	6242.56	168.787	0.999588	1.55793	1.40893	0.668634	C5H7NO3	Alpha amino acids and derivatives	ODHCTXKNWHHXJC-VKHMYHEASA-N	OC(=O)[C@@H]1CCC(=O)N1	C01879	7405	HMDB0000267
POS4234	trans-Cinnamic acid	3.77	149.058	[M+H]+	149.06	True	1.51683e+06	817087	1.6615e+06	949172	1.47699e+06	2.2596e+06	1.66176e+06	1.93848e+06	714761	803763	915360	1.5386e+06	1.03221e+06	2.41139e+06	2.23702e+06	1.09022e+06	773005	1.78604e+06	1.89952e+06	744858	733207	0.73532	0.939034	-0.0907514	1.42461e+06	635382	200925	44.6005	1.33775e+06	523993	157990	39.1696	0.999588	0.463965	0.958539	0.133524	C9H8O2	Cinnamic acids	WBYWAXJHAXSJNI-VOTSOKGWSA-N	OC(=O)\C=C\C1=CC=CC=C1	C10438	444539	HMDB0000930
NEG11569	3alpha-Hydroxygomeric acid	6.388	337.233	[M-H]-	337.238	True	36282.6	539.57	18934.6	13363.9	2779.14	14765.3	7013.04	12488.4	28313.2	10558.1	29217.5	10298.9	38963.3	28673	55863.2	4747.27	32748.3	2663.41	2396.62	56435.6	4256.76	0.305555	0.668282	-0.581471	23704.6	21753.3	6879.01	91.7682	15841.4	11362.4	3425.88	71.7258	0.999588	1.01125	1.15804	0.514911	C20H34O4	---	---	CC1(CC(=O)O)CCC2C(C)(CCC3C(C)(C)C(O)CCC23C)O1	---	---	---
POS11415	2-Oxazolidinone, 3,5-diphenyl-	3.839	240.101	[M+H]+	240.102	True	140225	65236.3	134080	12510	118413	131312	148014	231782	15551.9	9376.6	34640.1	71401.6	25148	122882	53129.8	31120.7	55007.9	41641	16028.9	158459	83793.5	0.292378	1.4371	0.523161	65861.2	45206	14295.4	68.6382	94649.2	72065.9	21728.7	76.14	0.999588	1.26433	1.34817	0.534055	C15H13NO2	---	---	O=C1OC(c2ccccc2)CN1c1ccccc1	---	568810	---
POS30894	trans-Hexadec-2-enoyl carnitine	7.457	398.327	[M+H]+	398.327	True	2516.29	7441.37	4571.82	3356.19	2831.67	6732.42	6250.46	4321.39	6888.23	17217.6	6630.88	2621.46	1643.62	31061.2	21346	1084.78	4950.63	16206.1	1246.3	7347.39	2852.82	0.418434	0.691759	-0.531658	9036.03	10357.6	3275.37	114.626	6250.76	4037.67	1217.4	64.595	0.999588	0.677098	0.930238	0.378373	C23H43NO4	Fatty Acyls	SOYNLLDADLOGAM-ISLYRVAYSA-N	CCCCCCCCCCCCC\C=C\C(=O)OC(CC([O-])=O)C[N+](C)(C)C		53477817	HMDB0006317
NEG5162	N-alpha-Acetyl-L-citrulline	2.558	216.098	[M-H]-	216.099	True	3376.29	3868.27	334.3	3204.04	1989.53	2630.18	374.09	1253.3	1159.89	7264.7	982.03	8704.16	3228.27	7710.18	5085.16	3206.15	2879.33	909.08	2880.16	1659.32	1145.36	0.206787	0.642478	-0.638281	3740.72	2652.4	838.763	70.9062	2403.33	2021.8	609.597	84.1252	0.999588	1.55574	1.30328	0.684477	C8H15N3O4	Amino acids and derivatives	WMQMIOYQXNRROC-LURJTMIESA-N	CC(=O)N[C@@H](CCCNC(N)=O)C(O)=O	C15532	656979	HMDB0000856
POS53128	LysoPC(17:0/0:0)	8.552	532.336	[M+Na]+	532.337	True	62166.1	61505.7	138759	24812.4	47347.4	101093	36847.8	81911.4	16882	77315.8	18186.5	45581.8	10841.8	200149	95167.2	8454.47	21801.8	90231.7	21446.1	42733.3	18509	0.814093	1.09243	0.12754	55491.6	59475.1	18807.7	107.179	60620.6	37704.3	11368.3	62.1971	0.999588	0.384446	0.962262	0.0893259	C25H52NO7P	Lysophosphatidylcholines	SRRQPVVYXBTRQK-XMMPIXPASA-N	CCCCCCCCCCCCCCCCC(=O)OC[C@@H](O)COP([O-])(=O)OCC[N+](C)(C)C	C04230	24779463	HMDB0012108
NEG11267	NCI60_002340	4.518	333.208	[M-H]-	333.207	True	25185.7	4624.58	45125.7	24398.2	23693.2	43233	59395.2	89418.7	19633.6	23243.5	39540.6	86486.4	26865.7	65881.8	21930.2	80395.7	20901.7	39607.8	9709.57	27203.6	22111.6	0.722471	0.900927	-0.150518	40109.4	27340.9	8645.95	68.1658	36135.6	23166.4	6984.94	64.1097	0.999588	0.559376	0.525841	0.14118	C20H30O4	---	---	C=C1C(=O)OC2(C)CCC1CC1OC1(C)CCC=C(C)CCC2O	---	323661	---
POS56651	LysoPC(20:0/0:0)	8.573	552.403	[M+H]+	552.402	True	89.71	2959.58	1860.4	9599.69	26884.5	16575.4	82.83	47732.4	1487.48	990.9	6940.75	4970.6	40631.3	1928.85	20634.9	33200	50723.8	3804.92	18480.3	206.29	518.9	0.346822	0.598119	-0.741496	17510	18471	5841.03	105.488	10473.1	14916.9	4497.6	142.431	0.999588	1.26085	0.983868	0.459893	C28H58NO7P	Lysophosphatidylcholines	UATOAILWGVYRQS-HHHXNRCGSA-N	CCCCCCCCCCCCCCCCCCCC(=O)OC[C@@H](O)COP([O-])(=O)OCC[N+](C)(C)C	C04230	24779473	HMDB0010390
POS24684	Val Leu Gln	3.771	359.226	[M+H]+	359.229	True	11030.7	8451.26	7801.29	9858.19	5028.61	13138.4	41565	19100.2	14528.8	7643	10649.7	6008.46	12490.2	5986.16	3624.15	17299.4	5872.2	12012.1	4988.83	2613.91	3879.19	0.100045	1.80901	0.855204	7477.46	4793.08	1515.71	64.1004	13526.8	10058.4	3032.71	74.3586	0.999588	1.99599	1.7226	0.999804	C16H30N4O5	---	HGJRMXOWUWVUOA-GVXVVHGQSA-N	CC(C)CC(C(=O)NC(CCC(=O)N)C(=O)O)NC(=O)C(C(C)C)N	---	---	---
POS5578	Azelaic acid	5.384	171.1	[M+H-H2O]+	171.102	True	36364.5	27416	33647.5	46903.4	57815.4	27118.3	42115	24795.3	30892	38161	27820	39616	32197.6	23110.6	58225.7	31626.2	37439.9	42932.8	36764.7	24433.1	38398.7	0.867056	0.979633	-0.0296865	36474.5	9971.06	3153.13	27.3371	35731.7	10064.1	3034.43	28.1657	0.999588	0.514103	0.217104	0.0619527	C9H16O4	Medium-chain fatty acids	BDJRBEYXGGNYIS-UHFFFAOYSA-N	OC(=O)CCCCCCCC(O)=O	C08261	2266	HMDB0000784
POS20563	Ingenol	5.946	331.19	[M+H-H2O]+	331.19	True	5.75447e+06	244885	7.42191e+06	3.33564e+06	2.75403e+06	1.06661e+06	3.61404e+06	1.88019e+06	285052	2.22646e+06	1.2594e+06	7.43069e+06	1.41441e+06	2.33914e+06	548164	2.67994e+06	1.83212e+06	2.53171e+06	1.65256e+06	332874	5.41554e+06	0.922924	1.03639	0.0515669	2.61771e+06	2.20054e+06	695873	84.0636	2.71297e+06	2.24424e+06	676663	82.7224	0.999588	0.207261	0.298514	0.0348342	C20H28O5	Tigliane and ingenane diterpenoids	VEBVPUXQAPLADL-POYOOMFHSA-N	CC1=CC23C(=O)C(C=C(CO)C(O)C2(O)C1O)C1C(CC3C)C1(C)C	C09112	9975051	---
[truncated: 2,761 more rows]
[truncated: 3 more columns]

## Sheet: Non-redundant metabolites
Alignment ID	Metabolite name	Rt(min)	Expreiment Mz	Adduct type	Reference m/z	m/z matched	YG1	YG3	YG16	YG17	YG19	YG21	YG24	YG27	YG34	YG36	YG37	YG2	YG7	YG9	YG10	YG15	YG22	YG29	YG30	YG32	YG35	P.value	FC	Log2FC	Mean.SR-	SD.SR-	SE.SR-	CV.SR-	Mean.SR+	SD.SR+	SE.SR+	CV.SR+	FDR	OPLSDA.VIP	PLSDA.VIP	NLP	FORMULA	ONTOLOGY	INCHIKEY	SMILES	KEGGID	CID	HMDBID
[truncated: 3,229 more rows]
[truncated: 3 more columns]
